# Supplementary material for: Cpeb1b-mediated cytoplasmic polyadenylation of shha mRNA modulates zebrafish definitive hematopoiesis
Source: Proc Natl Acad Sci U S A. 2023 Feb 6;120(7):e2212212120. doi: 10.1073/pnas.2212212120 (PMC9964029; doi:10.1073/pnas.2212212120)
Supplement: Supplementary file 2 — Dataset S01 (XLSX) [file pnas.2212212120.sd01.xlsx]

## Sheet: 8h_up
Category	CategoryID	GO	Description	PARENT_GO	LogP	Enrichment	Z-score	#TotalGeneInLibrary	#GeneInGO	#GeneInHitList	#GeneInGOAndHitList	%InGO	STDV %InGO	GeneID	Hits	GeneList
GO Biological Processes	19	GO:0009185	ribonucleoside diphosphate metabolic process	19_GO:0008152 metabolic process	-12	55	21	30169	72	61	8	13	4.3	230|2023|2027|2821|5230|5236|6241|26330	ALDOC|ENO1|ENO3|GPI|PGK1|PGM1|RRM2|GAPDHS	MyList
GO Biological Processes	19	GO:0006096	glycolytic process	19_GO:0008152 metabolic process	-12	84	24	30169	41	61	7	11	4.1	230|2023|2027|2821|5230|5236|26330	ALDOC|ENO1|ENO3|GPI|PGK1|PGM1|GAPDHS	MyList
GO Biological Processes	19	GO:0006757	ATP generation from ADP	19_GO:0008152 metabolic process	-12	82	24	30169	42	61	7	11	4.1	230|2023|2027|2821|5230|5236|26330	ALDOC|ENO1|ENO3|GPI|PGK1|PGM1|GAPDHS	MyList
GO Biological Processes	19	GO:0046031	ADP metabolic process	19_GO:0008152 metabolic process	-11	69	22	30169	50	61	7	11	4.1	230|2023|2027|2821|5230|5236|26330	ALDOC|ENO1|ENO3|GPI|PGK1|PGM1|GAPDHS	MyList
GO Biological Processes	19	GO:0009132	nucleoside diphosphate metabolic process	19_GO:0008152 metabolic process	-11	44	18	30169	90	61	8	13	4.3	230|2023|2027|2821|5230|5236|6241|26330	ALDOC|ENO1|ENO3|GPI|PGK1|PGM1|RRM2|GAPDHS	MyList
GO Biological Processes	19	GO:0006165	nucleoside diphosphate phosphorylation	19_GO:0008152 metabolic process	-11	60	20	30169	58	61	7	11	4.1	230|2023|2027|2821|5230|5236|26330	ALDOC|ENO1|ENO3|GPI|PGK1|PGM1|GAPDHS	MyList
GO Biological Processes	19	GO:0006091	generation of precursor metabolites and energy	19_GO:0008152 metabolic process	-11	15	12	30169	405	61	12	20	5.1	230|1337|1340|2023|2027|2821|2847|5230|5236|26330|93974|112812	ALDOC|COX6A1|COX6B1|ENO1|ENO3|GPI|MCHR1|PGK1|PGM1|GAPDHS|ATP5IF1|FDX2	MyList
GO Biological Processes	19	GO:0046939	nucleotide phosphorylation	19_GO:0008152 metabolic process	-10	58	20	30169	60	61	7	11	4.1	230|2023|2027|2821|5230|5236|26330	ALDOC|ENO1|ENO3|GPI|PGK1|PGM1|GAPDHS	MyList
GO Biological Processes	19	GO:0006090	pyruvate metabolic process	19_GO:0008152 metabolic process	-10	56	19	30169	62	61	7	11	4.1	230|2023|2027|2821|5230|5236|26330	ALDOC|ENO1|ENO3|GPI|PGK1|PGM1|GAPDHS	MyList
GO Biological Processes	19	GO:0009135	purine nucleoside diphosphate metabolic process	19_GO:0008152 metabolic process	-10	56	19	30169	62	61	7	11	4.1	230|2023|2027|2821|5230|5236|26330	ALDOC|ENO1|ENO3|GPI|PGK1|PGM1|GAPDHS	MyList
GO Biological Processes	19	GO:0009179	purine ribonucleoside diphosphate metabolic process	19_GO:0008152 metabolic process	-10	56	19	30169	62	61	7	11	4.1	230|2023|2027|2821|5230|5236|26330	ALDOC|ENO1|ENO3|GPI|PGK1|PGM1|GAPDHS	MyList
Reactome Gene Sets	6	R-HSA-70263	Gluconeogenesis		-10	87	23	30169	34	61	6	9.8	3.8	230|2023|2027|2821|5230|26330	ALDOC|ENO1|ENO3|GPI|PGK1|GAPDHS	MyList
KEGG Pathway	24	hsa00010	Glycolysis / Gluconeogenesis		-10	52	19	30169	67	61	7	11	4.1	230|2023|2027|2821|5230|5236|26330	ALDOC|ENO1|ENO3|GPI|PGK1|PGM1|GAPDHS	MyList
GO Biological Processes	19	GO:0046034	ATP metabolic process	19_GO:0008152 metabolic process	-9	25	14	30169	156	61	8	13	4.3	230|517|2023|2027|2821|5230|5236|26330	ALDOC|ATP5MC2|ENO1|ENO3|GPI|PGK1|PGM1|GAPDHS	MyList
GO Biological Processes	19	GO:0016052	carbohydrate catabolic process	19_GO:0008152 metabolic process	-8.7	33	15	30169	106	61	7	11	4.1	230|2023|2027|2821|5230|5236|26330	ALDOC|ENO1|ENO3|GPI|PGK1|PGM1|GAPDHS	MyList
GO Biological Processes	19	GO:0006006	glucose metabolic process	19_GO:0008152 metabolic process	-8.5	31	14	30169	113	61	7	11	4.1	230|2023|2027|2821|5230|5236|26330	ALDOC|ENO1|ENO3|GPI|PGK1|PGM1|GAPDHS	MyList
GO Biological Processes	19	GO:0009205	purine ribonucleoside triphosphate metabolic process	19_GO:0008152 metabolic process	-8.5	22	13	30169	181	61	8	13	4.3	230|517|2023|2027|2821|5230|5236|26330	ALDOC|ATP5MC2|ENO1|ENO3|GPI|PGK1|PGM1|GAPDHS	MyList
GO Biological Processes	19	GO:0009144	purine nucleoside triphosphate metabolic process	19_GO:0008152 metabolic process	-8.4	21	12	30169	186	61	8	13	4.3	230|517|2023|2027|2821|5230|5236|26330	ALDOC|ATP5MC2|ENO1|ENO3|GPI|PGK1|PGM1|GAPDHS	MyList
GO Biological Processes	19	GO:0009199	ribonucleoside triphosphate metabolic process	19_GO:0008152 metabolic process	-8.4	21	12	30169	188	61	8	13	4.3	230|517|2023|2027|2821|5230|5236|26330	ALDOC|ATP5MC2|ENO1|ENO3|GPI|PGK1|PGM1|GAPDHS	MyList
Reactome Gene Sets	6	R-HSA-70171	Glycolysis		-8.2	42	15	30169	71	61	6	9.8	3.8	230|2023|2027|2821|5230|26330	ALDOC|ENO1|ENO3|GPI|PGK1|GAPDHS	MyList
GO Biological Processes	19	GO:0009141	nucleoside triphosphate metabolic process	19_GO:0008152 metabolic process	-8.1	19	12	30169	206	61	8	13	4.3	230|517|2023|2027|2821|5230|5236|26330	ALDOC|ATP5MC2|ENO1|ENO3|GPI|PGK1|PGM1|GAPDHS	MyList
WikiPathways	27	WP4018	Clear cell renal cell carcinoma pathways		-7.7	35	14	30169	86	61	6	9.8	3.8	230|2023|2027|2821|5230|5236	ALDOC|ENO1|ENO3|GPI|PGK1|PGM1	MyList
GO Biological Processes	19	GO:0019318	hexose metabolic process	19_GO:0008152 metabolic process	-7.6	22	12	30169	154	61	7	11	4.1	230|2023|2027|2821|5230|5236|26330	ALDOC|ENO1|ENO3|GPI|PGK1|PGM1|GAPDHS	MyList
Reactome Gene Sets	6	R-HSA-70326	Glucose metabolism		-7.5	33	14	30169	91	61	6	9.8	3.8	230|2023|2027|2821|5230|26330	ALDOC|ENO1|ENO3|GPI|PGK1|GAPDHS	MyList
WikiPathways	27	WP534	Glycolysis and gluconeogenesis		-7.5	55	16	30169	45	61	5	8.2	3.5	230|2023|2027|2821|5230	ALDOC|ENO1|ENO3|GPI|PGK1	MyList
GO Biological Processes	19	GO:0005996	monosaccharide metabolic process	19_GO:0008152 metabolic process	-7.2	20	11	30169	174	61	7	11	4.1	230|2023|2027|2821|5230|5236|26330	ALDOC|ENO1|ENO3|GPI|PGK1|PGM1|GAPDHS	MyList
GO Biological Processes	19	GO:0009150	purine ribonucleotide metabolic process	19_GO:0008152 metabolic process	-7.1	12	9.4	30169	381	61	9	15	4.5	230|517|2023|2027|2821|5230|5236|23181|26330	ALDOC|ATP5MC2|ENO1|ENO3|GPI|PGK1|PGM1|DIP2A|GAPDHS	MyList
GO Biological Processes	19	GO:0009117	nucleotide metabolic process	19_GO:0008152 metabolic process	-7.1	9.7	8.9	30169	512	61	10	16	4.7	230|517|2023|2027|2821|5230|5236|6241|23181|26330	ALDOC|ATP5MC2|ENO1|ENO3|GPI|PGK1|PGM1|RRM2|DIP2A|GAPDHS	MyList
GO Biological Processes	19	GO:0006753	nucleoside phosphate metabolic process	19_GO:0008152 metabolic process	-7.1	9.5	8.8	30169	520	61	10	16	4.7	230|517|2023|2027|2821|5230|5236|6241|23181|26330	ALDOC|ATP5MC2|ENO1|ENO3|GPI|PGK1|PGM1|RRM2|DIP2A|GAPDHS	MyList
GO Biological Processes	19	GO:0006163	purine nucleotide metabolic process	19_GO:0008152 metabolic process	-7	11	9.3	30169	394	61	9	15	4.5	230|517|2023|2027|2821|5230|5236|23181|26330	ALDOC|ATP5MC2|ENO1|ENO3|GPI|PGK1|PGM1|DIP2A|GAPDHS	MyList
GO Biological Processes	19	GO:0009259	ribonucleotide metabolic process	19_GO:0008152 metabolic process	-7	11	9.2	30169	400	61	9	15	4.5	230|517|2023|2027|2821|5230|5236|23181|26330	ALDOC|ATP5MC2|ENO1|ENO3|GPI|PGK1|PGM1|DIP2A|GAPDHS	MyList
GO Biological Processes	19	GO:0019693	ribose phosphate metabolic process	19_GO:0008152 metabolic process	-6.9	11	9.1	30169	409	61	9	15	4.5	230|517|2023|2027|2821|5230|5236|23181|26330	ALDOC|ATP5MC2|ENO1|ENO3|GPI|PGK1|PGM1|DIP2A|GAPDHS	MyList
GO Biological Processes	19	GO:0072521	purine-containing compound metabolic process	19_GO:0008152 metabolic process	-6.7	10	8.9	30169	425	61	9	15	4.5	230|517|2023|2027|2821|5230|5236|23181|26330	ALDOC|ATP5MC2|ENO1|ENO3|GPI|PGK1|PGM1|DIP2A|GAPDHS	MyList
Canonical Pathways	11	M255	PID HIF1 TFPATHWAY		-6.6	37	13	30169	66	61	5	8.2	3.5	2023|5230|5236|7037|10397	ENO1|PGK1|PGM1|TFRC|NDRG1	MyList
GO Biological Processes	19	GO:0055086	nucleobase-containing small molecule metabolic process	19_GO:0008152 metabolic process	-6.6	8.4	8.2	30169	588	61	10	16	4.7	230|517|2023|2027|2821|5230|5236|6241|23181|26330	ALDOC|ATP5MC2|ENO1|ENO3|GPI|PGK1|PGM1|RRM2|DIP2A|GAPDHS	MyList
GO Biological Processes	19	GO:0032787	monocarboxylic acid metabolic process	19_GO:0008152 metabolic process	-6.1	8.9	8	30169	502	61	9	15	4.5	230|2023|2027|2821|5230|5236|6535|11001|26330	ALDOC|ENO1|ENO3|GPI|PGK1|PGM1|SLC6A8|SLC27A2|GAPDHS	MyList
WikiPathways	27	WP5049	Glycolysis in senescence		-5.9	130	20	30169	11	61	3	4.9	2.8	230|2023|5230	ALDOC|ENO1|PGK1	MyList
WikiPathways	27	WP4290	Metabolic reprogramming in colon cancer		-5.8	47	13	30169	42	61	4	6.6	3.2	2023|2821|5230|9123	ENO1|GPI|PGK1|SLC16A3	MyList
GO Biological Processes	19	GO:0006094	gluconeogenesis	19_GO:0008152 metabolic process	-5.8	47	13	30169	42	61	4	6.6	3.2	230|2821|5230|5236	ALDOC|GPI|PGK1|PGM1	MyList
WikiPathways	27	WP4629	Aerobic glycolysis		-5.8	120	19	30169	12	61	3	4.9	2.8	2023|2821|5230	ENO1|GPI|PGK1	MyList
GO Biological Processes	19	GO:0019319	hexose biosynthetic process	19_GO:0008152 metabolic process	-5.7	44	13	30169	45	61	4	6.6	3.2	230|2821|5230|5236	ALDOC|GPI|PGK1|PGM1	MyList
Reactome Gene Sets	6	R-HSA-71387	Metabolism of carbohydrates		-5.7	12	8.3	30169	295	61	7	11	4.1	230|2023|2027|2821|5230|5236|26330	ALDOC|ENO1|ENO3|GPI|PGK1|PGM1|GAPDHS	MyList
KEGG Pathway	24	hsa04066	HIF-1 signaling pathway		-5.5	23	10	30169	109	61	5	8.2	3.5	230|2023|2027|5230|7037	ALDOC|ENO1|ENO3|PGK1|TFRC	MyList
GO Biological Processes	19	GO:0046364	monosaccharide biosynthetic process	19_GO:0008152 metabolic process	-5.5	40	12	30169	49	61	4	6.6	3.2	230|2821|5230|5236	ALDOC|GPI|PGK1|PGM1	MyList
GO Biological Processes	19	GO:0044283	small molecule biosynthetic process	19_GO:0008152 metabolic process	-5.5	8.9	7.5	30169	446	61	8	13	4.3	230|2821|5230|5236|10229|11001|79947|140838	ALDOC|GPI|PGK1|PGM1|COQ7|SLC27A2|DHDDS|NANP	MyList
KEGG Pathway	24	hsa01200	Carbon metabolism		-5.4	22	9.9	30169	115	61	5	8.2	3.5	230|2023|2027|2821|5230	ALDOC|ENO1|ENO3|GPI|PGK1	MyList
GO Biological Processes	19	GO:0061718	glucose catabolic process to pyruvate	19_GO:0008152 metabolic process	-5.4	93	17	30169	16	61	3	4.9	2.8	2023|2027|5230	ENO1|ENO3|PGK1	MyList
GO Biological Processes	19	GO:0061621	canonical glycolysis	19_GO:0008152 metabolic process	-5.4	93	17	30169	16	61	3	4.9	2.8	2023|2027|5230	ENO1|ENO3|PGK1	MyList
GO Biological Processes	19	GO:0006735	NADH regeneration	19_GO:0008152 metabolic process	-5.4	93	17	30169	16	61	3	4.9	2.8	2023|2027|5230	ENO1|ENO3|PGK1	MyList
GO Biological Processes	19	GO:0005975	carbohydrate metabolic process	19_GO:0008152 metabolic process	-5.4	8.5	7.3	30169	466	61	8	13	4.3	230|2023|2027|2821|5230|5236|26330|140838	ALDOC|ENO1|ENO3|GPI|PGK1|PGM1|GAPDHS|NANP	MyList
GO Biological Processes	19	GO:0061620	glycolytic process through glucose-6-phosphate	19_GO:0008152 metabolic process	-5.2	82	16	30169	18	61	3	4.9	2.8	2023|2027|5230	ENO1|ENO3|PGK1	MyList
GO Biological Processes	19	GO:0061615	glycolytic process through fructose-6-phosphate	19_GO:0008152 metabolic process	-5.2	82	16	30169	18	61	3	4.9	2.8	2023|2027|5230	ENO1|ENO3|PGK1	MyList
GO Biological Processes	19	GO:0006007	glucose catabolic process	19_GO:0008152 metabolic process	-4.9	67	14	30169	22	61	3	4.9	2.8	2023|2027|5230	ENO1|ENO3|PGK1	MyList
KEGG Pathway	24	hsa01230	Biosynthesis of amino acids		-4.8	26	9.9	30169	75	61	4	6.6	3.2	230|2023|2027|5230	ALDOC|ENO1|ENO3|PGK1	MyList
KEGG Pathway	24	hsa00030	Pentose phosphate pathway		-4.5	49	12	30169	30	61	3	4.9	2.8	230|2821|5236	ALDOC|GPI|PGM1	MyList
GO Biological Processes	19	GO:0006734	NADH metabolic process	19_GO:0008152 metabolic process	-4.3	44	11	30169	34	61	3	4.9	2.8	2023|2027|5230	ENO1|ENO3|PGK1	MyList
WikiPathways	27	WP111	Electron transport chain: OXPHOS system in mitochondria		-4.2	19	8.3	30169	103	61	4	6.6	3.2	517|1337|1340|93974	ATP5MC2|COX6A1|COX6B1|ATP5IF1	MyList
KEGG Pathway	24	hsa01250	Biosynthesis of nucleotide sugars		-4.2	40	11	30169	37	61	3	4.9	2.8	2821|5236|140838	GPI|PGM1|NANP	MyList
GO Biological Processes	19	GO:0098655	cation transmembrane transport	19_GO:0051179 localization	-4.2	5.9	5.8	30169	672	61	8	13	4.3	309|517|788|1337|1340|6529|6535|29850	ANXA6|ATP5MC2|SLC25A20|COX6A1|COX6B1|SLC6A1|SLC6A8|TRPM5	MyList
GO Biological Processes	19	GO:0019320	hexose catabolic process	19_GO:0008152 metabolic process	-4.2	38	10	30169	39	61	3	4.9	2.8	2023|2027|5230	ENO1|ENO3|PGK1	MyList
GO Biological Processes	19	GO:0046365	monosaccharide catabolic process	19_GO:0008152 metabolic process	-4	35	9.9	30169	43	61	3	4.9	2.8	2023|2027|5230	ENO1|ENO3|PGK1	MyList
Reactome Gene Sets	6	R-HSA-72737	Cap-dependent Translation Initiation		-4	17	7.7	30169	119	61	4	6.6	3.2	6146|6181|6235|8892	RPL22|RPLP2|RPS29|EIF2B2	MyList
Reactome Gene Sets	6	R-HSA-72613	Eukaryotic Translation Initiation		-4	17	7.7	30169	119	61	4	6.6	3.2	6146|6181|6235|8892	RPL22|RPLP2|RPS29|EIF2B2	MyList
KEGG Pathway	24	hsa00520	Amino sugar and nucleotide sugar metabolism		-3.9	30	9.2	30169	49	61	3	4.9	2.8	2821|5236|140838	GPI|PGM1|NANP	MyList
GO Biological Processes	19	GO:0016051	carbohydrate biosynthetic process	19_GO:0008152 metabolic process	-3.8	15	7.3	30169	130	61	4	6.6	3.2	230|2821|5230|5236	ALDOC|GPI|PGK1|PGM1	MyList
Reactome Gene Sets	6	R-HSA-3214842	HDMs demethylate histones		-3.8	30	9.1	30169	50	61	3	4.9	2.8	8353|84864|333932	H3C6|RIOX2|H3C15	MyList
Reactome Gene Sets	6	R-HSA-2262752	Cellular responses to stress		-3.8	5	5.2	30169	784	61	8	13	4.3	1337|1340|6146|6181|6235|7277|8353|333932	COX6A1|COX6B1|RPL22|RPLP2|RPS29|TUBA4A|H3C6|H3C15	MyList
GO Biological Processes	19	GO:0043603	cellular amide metabolic process	19_GO:0008152 metabolic process	-3.7	5	5.1	30169	796	61	8	13	4.3	1514|6146|6181|6235|8892|23181|25974|140838	CTSL|RPL22|RPLP2|RPS29|EIF2B2|DIP2A|MMACHC|NANP	MyList
Reactome Gene Sets	6	R-HSA-8953897	Cellular responses to stimuli		-3.7	5	5.1	30169	798	61	8	13	4.3	1337|1340|6146|6181|6235|7277|8353|333932	COX6A1|COX6B1|RPL22|RPLP2|RPS29|TUBA4A|H3C6|H3C15	MyList
GO Biological Processes	19	GO:0098662	inorganic cation transmembrane transport	19_GO:0051179 localization	-3.7	5.7	5.3	30169	603	61	7	11	4.1	309|517|1337|1340|6529|6535|29850	ANXA6|ATP5MC2|COX6A1|COX6B1|SLC6A1|SLC6A8|TRPM5	MyList
GO Biological Processes	19	GO:1903578	regulation of ATP metabolic process	19_GO:0008152 metabolic process	-3.4	20	7.4	30169	73	61	3	4.9	2.8	2023|26330|93974	ENO1|GAPDHS|ATP5IF1	MyList
Reactome Gene Sets	6	R-HSA-1428517	The citric acid (TCA) cycle and respiratory electron transport		-3.3	11	6.1	30169	178	61	4	6.6	3.2	517|1337|1340|9123	ATP5MC2|COX6A1|COX6B1|SLC16A3	MyList
GO Biological Processes	19	GO:0098660	inorganic ion transmembrane transport	19_GO:0051179 localization	-3.3	5	4.8	30169	697	61	7	11	4.1	309|517|1337|1340|6529|6535|29850	ANXA6|ATP5MC2|COX6A1|COX6B1|SLC6A1|SLC6A8|TRPM5	MyList
Canonical Pathways	11	M66	PID MYC ACTIV PATHWAY		-3.3	19	7.1	30169	79	61	3	4.9	2.8	2023|7037|84864	ENO1|TFRC|RIOX2	MyList
CORUM	33	CORUM:306	Ribosome, cytoplasmic		-3.2	19	7.1	30169	80	61	3	4.9	2.8	6146|6181|6235	RPL22|RPLP2|RPS29	MyList
GO Biological Processes	19	GO:0043604	amide biosynthetic process	19_GO:0008152 metabolic process	-3.2	5.7	4.9	30169	521	61	6	9.8	3.8	6146|6181|6235|8892|23181|140838	RPL22|RPLP2|RPS29|EIF2B2|DIP2A|NANP	MyList
GO Biological Processes	19	GO:0006518	peptide metabolic process	19_GO:0008152 metabolic process	-3.1	5.6	4.8	30169	532	61	6	9.8	3.8	1514|6146|6181|6235|8892|25974	CTSL|RPL22|RPLP2|RPS29|EIF2B2|MMACHC	MyList
Reactome Gene Sets	6	R-HSA-5628897	TP53 Regulates Metabolic Genes		-3.1	17	6.7	30169	87	61	3	4.9	2.8	1337|1340|2821	COX6A1|COX6B1|GPI	MyList
KEGG Pathway	24	hsa04260	Cardiac muscle contraction		-3.1	17	6.7	30169	87	61	3	4.9	2.8	70|1337|1340	ACTC1|COX6A1|COX6B1	MyList
WikiPathways	27	WP477	Cytoplasmic ribosomal proteins		-3.1	17	6.7	30169	88	61	3	4.9	2.8	6146|6181|6235	RPL22|RPLP2|RPS29	MyList
Reactome Gene Sets	6	R-HSA-156902	Peptide chain elongation		-3.1	17	6.7	30169	89	61	3	4.9	2.8	6146|6181|6235	RPL22|RPLP2|RPS29	MyList
Reactome Gene Sets	6	R-HSA-192823	Viral mRNA Translation		-3.1	17	6.7	30169	89	61	3	4.9	2.8	6146|6181|6235	RPL22|RPLP2|RPS29	MyList
Reactome Gene Sets	6	R-HSA-201722	Formation of the beta-catenin:TCF transactivating complex		-3.1	16	6.6	30169	91	61	3	4.9	2.8	7089|8353|333932	TLE2|H3C6|H3C15	MyList
KEGG Pathway	24	hsa05014	Amyotrophic lateral sclerosis		-3.1	6.8	5	30169	364	61	5	8.2	3.5	517|1337|1340|7277|80208	ATP5MC2|COX6A1|COX6B1|TUBA4A|SPG11	MyList
Reactome Gene Sets	6	R-HSA-156842	Eukaryotic Translation Elongation		-3	16	6.5	30169	93	61	3	4.9	2.8	6146|6181|6235	RPL22|RPLP2|RPS29	MyList
Reactome Gene Sets	6	R-HSA-2408557	Selenocysteine synthesis		-3	16	6.5	30169	93	61	3	4.9	2.8	6146|6181|6235	RPL22|RPLP2|RPS29	MyList
Reactome Gene Sets	6	R-HSA-72764	Eukaryotic Translation Termination		-3	16	6.5	30169	93	61	3	4.9	2.8	6146|6181|6235	RPL22|RPLP2|RPS29	MyList
GO Biological Processes	19	GO:1900542	regulation of purine nucleotide metabolic process	19_GO:0008152 metabolic process	-3	16	6.5	30169	94	61	3	4.9	2.8	2023|26330|93974	ENO1|GAPDHS|ATP5IF1	MyList
Reactome Gene Sets	6	R-HSA-69278	Cell Cycle, Mitotic		-3	5.3	4.6	30169	561	61	6	9.8	3.8	5885|6241|7277|8353|56655|333932	RAD21|RRM2|TUBA4A|H3C6|POLE4|H3C15	MyList
Reactome Gene Sets	6	R-HSA-975956	Nonsense Mediated Decay (NMD) independent of the Exon Junction Complex (EJC)		-3	16	6.4	30169	95	61	3	4.9	2.8	6146|6181|6235	RPL22|RPLP2|RPS29	MyList
GO Biological Processes	19	GO:0006140	regulation of nucleotide metabolic process	19_GO:0008152 metabolic process	-3	15	6.3	30169	99	61	3	4.9	2.8	2023|26330|93974	ENO1|GAPDHS|ATP5IF1	MyList
Reactome Gene Sets	6	R-HSA-9633012	Response of EIF2AK4 (GCN2) to amino acid deficiency		-2.9	15	6.2	30169	101	61	3	4.9	2.8	6146|6181|6235	RPL22|RPLP2|RPS29	MyList
Reactome Gene Sets	6	R-HSA-72689	Formation of a pool of free 40S subunits		-2.9	15	6.2	30169	101	61	3	4.9	2.8	6146|6181|6235	RPL22|RPLP2|RPS29	MyList
CORUM	33	CORUM:3055	Nop56p-associated pre-rRNA complex		-2.9	14	6.1	30169	104	61	3	4.9	2.8	6146|6181|6235	RPL22|RPLP2|RPS29	MyList
KEGG Pathway	24	hsa04714	Thermogenesis		-2.9	8.5	5.2	30169	232	61	4	6.6	3.2	517|788|1337|1340	ATP5MC2|SLC25A20|COX6A1|COX6B1	MyList
Reactome Gene Sets	6	R-HSA-156827	L13a-mediated translational silencing of Ceruloplasmin expression		-2.8	13	5.9	30169	111	61	3	4.9	2.8	6146|6181|6235	RPL22|RPLP2|RPS29	MyList
Reactome Gene Sets	6	R-HSA-1799339	SRP-dependent cotranslational protein targeting to membrane		-2.8	13	5.8	30169	112	61	3	4.9	2.8	6146|6181|6235	RPL22|RPLP2|RPS29	MyList
Reactome Gene Sets	6	R-HSA-72706	GTP hydrolysis and joining of the 60S ribosomal subunit		-2.8	13	5.8	30169	112	61	3	4.9	2.8	6146|6181|6235	RPL22|RPLP2|RPS29	MyList
Reactome Gene Sets	6	R-HSA-5668914	Diseases of metabolism		-2.8	7.9	5	30169	249	61	4	6.6	3.2	5236|25974|79947|112812	PGM1|MMACHC|DHDDS|FDX2	MyList
Reactome Gene Sets	6	R-HSA-927802	Nonsense-Mediated Decay (NMD)		-2.8	13	5.8	30169	115	61	3	4.9	2.8	6146|6181|6235	RPL22|RPLP2|RPS29	MyList
Reactome Gene Sets	6	R-HSA-975957	Nonsense Mediated Decay (NMD) enhanced by the Exon Junction Complex (EJC)		-2.8	13	5.8	30169	115	61	3	4.9	2.8	6146|6181|6235	RPL22|RPLP2|RPS29	MyList
GO Biological Processes	19	GO:0030001	metal ion transport	19_GO:0051179 localization	-2.8	4.7	4.2	30169	628	61	6	9.8	3.8	309|6529|6535|7037|29850|94033	ANXA6|SLC6A1|SLC6A8|TFRC|TRPM5|FTMT	MyList
Reactome Gene Sets	6	R-HSA-2408522	Selenoamino acid metabolism		-2.7	13	5.7	30169	118	61	3	4.9	2.8	6146|6181|6235	RPL22|RPLP2|RPS29	MyList
Reactome Gene Sets	6	R-HSA-1500620	Meiosis		-2.7	13	5.7	30169	118	61	3	4.9	2.8	5885|8353|333932	RAD21|H3C6|H3C15	MyList
GO Biological Processes	19	GO:0002181	cytoplasmic translation	19_GO:0008152 metabolic process	-2.7	12	5.5	30169	124	61	3	4.9	2.8	6146|6181|6235	RPL22|RPLP2|RPS29	MyList
KEGG Pathway	24	hsa05012	Parkinson disease		-2.7	7.4	4.7	30169	266	61	4	6.6	3.2	517|1337|1340|7277	ATP5MC2|COX6A1|COX6B1|TUBA4A	MyList
GO Biological Processes	19	GO:0015849	organic acid transport	19_GO:0051179 localization	-2.7	7.4	4.7	30169	269	61	4	6.6	3.2	788|6529|9123|11001	SLC25A20|SLC6A1|SLC16A3|SLC27A2	MyList
Reactome Gene Sets	6	R-HSA-163200	Respiratory electron transport, ATP synthesis by chemiosmotic coupling, and heat production by uncoupling proteins.		-2.7	12	5.4	30169	127	61	3	4.9	2.8	517|1337|1340	ATP5MC2|COX6A1|COX6B1	MyList
KEGG Pathway	24	hsa05020	Prion disease		-2.6	7.2	4.7	30169	273	61	4	6.6	3.2	517|1337|1340|7277	ATP5MC2|COX6A1|COX6B1|TUBA4A	MyList
GO Biological Processes	19	GO:0035725	sodium ion transmembrane transport	19_GO:0051179 localization	-2.6	11	5.3	30169	131	61	3	4.9	2.8	6529|6535|29850	SLC6A1|SLC6A8|TRPM5	MyList
KEGG Pathway	24	hsa00190	Oxidative phosphorylation		-2.6	11	5.3	30169	134	61	3	4.9	2.8	517|1337|1340	ATP5MC2|COX6A1|COX6B1	MyList
Reactome Gene Sets	6	R-HSA-9609690	HCMV Early Events		-2.6	11	5.2	30169	135	61	3	4.9	2.8	7277|8353|333932	TUBA4A|H3C6|H3C15	MyList
Reactome Gene Sets	6	R-HSA-168273	Influenza Viral RNA Transcription and Replication		-2.6	11	5.2	30169	135	61	3	4.9	2.8	6146|6181|6235	RPL22|RPLP2|RPS29	MyList
Reactome Gene Sets	6	R-HSA-1640170	Cell Cycle		-2.6	4.3	3.9	30169	692	61	6	9.8	3.8	5885|6241|7277|8353|56655|333932	RAD21|RRM2|TUBA4A|H3C6|POLE4|H3C15	MyList
KEGG Pathway	24	hsa05022	Pathways of neurodegeneration - multiple diseases		-2.6	5.2	4.2	30169	476	61	5	8.2	3.5	517|1337|1340|7277|80208	ATP5MC2|COX6A1|COX6B1|TUBA4A|SPG11	MyList
GO Biological Processes	19	GO:1905039	carboxylic acid transmembrane transport	19_GO:0051179 localization	-2.6	11	5.2	30169	138	61	3	4.9	2.8	788|6529|9123	SLC25A20|SLC6A1|SLC16A3	MyList
GO Biological Processes	19	GO:0044000	movement in host	19_GO:0044419 biological process involved in interspecies interaction between organisms	-2.6	11	5.2	30169	138	61	3	4.9	2.8	1514|1642|7037	CTSL|DDB1|TFRC	MyList
GO Biological Processes	19	GO:1902600	proton transmembrane transport	19_GO:0051179 localization	-2.6	11	5.2	30169	138	61	3	4.9	2.8	517|1337|1340	ATP5MC2|COX6A1|COX6B1	MyList
GO Biological Processes	19	GO:1903825	organic acid transmembrane transport	19_GO:0051179 localization	-2.5	11	5.1	30169	139	61	3	4.9	2.8	788|6529|9123	SLC25A20|SLC6A1|SLC16A3	MyList
Reactome Gene Sets	6	R-HSA-72766	Translation		-2.5	6.8	4.5	30169	291	61	4	6.6	3.2	6146|6181|6235|8892	RPL22|RPLP2|RPS29|EIF2B2	MyList
Reactome Gene Sets	6	R-HSA-1474165	Reproduction		-2.5	10	5.1	30169	143	61	3	4.9	2.8	5885|8353|333932	RAD21|H3C6|H3C15	MyList
KEGG Pathway	24	hsa05016	Huntington disease		-2.5	6.5	4.3	30169	306	61	4	6.6	3.2	517|1337|1340|7277	ATP5MC2|COX6A1|COX6B1|TUBA4A	MyList
Reactome Gene Sets	6	R-HSA-9018519	Estrogen-dependent gene expression		-2.5	9.9	4.9	30169	150	61	3	4.9	2.8	5885|8353|333932	RAD21|H3C6|H3C15	MyList
GO Biological Processes	19	GO:0062013	positive regulation of small molecule metabolic process	19_GO:0048518 positive regulation of biological process	-2.4	9.8	4.9	30169	152	61	3	4.9	2.8	1642|2023|26330	DDB1|ENO1|GAPDHS	MyList
KEGG Pathway	24	hsa04145	Phagosome		-2.4	9.8	4.9	30169	152	61	3	4.9	2.8	1514|7037|7277	CTSL|TFRC|TUBA4A	MyList
GO Biological Processes	19	GO:0051701	biological process involved in interaction with host	19_GO:0044419 biological process involved in interspecies interaction between organisms	-2.4	9.6	4.8	30169	155	61	3	4.9	2.8	1514|1642|7037	CTSL|DDB1|TFRC	MyList
Reactome Gene Sets	6	R-HSA-9711097	Cellular response to starvation		-2.4	9.5	4.8	30169	156	61	3	4.9	2.8	6146|6181|6235	RPL22|RPLP2|RPS29	MyList
Reactome Gene Sets	6	R-HSA-168255	Influenza Infection		-2.4	9.5	4.8	30169	156	61	3	4.9	2.8	6146|6181|6235	RPL22|RPLP2|RPS29	MyList
KEGG Pathway	24	hsa03010	Ribosome		-2.4	9.4	4.8	30169	158	61	3	4.9	2.8	6146|6181|6235	RPL22|RPLP2|RPS29	MyList
Reactome Gene Sets	6	R-HSA-69002	DNA Replication Pre-Initiation		-2.4	9.3	4.7	30169	160	61	3	4.9	2.8	8353|56655|333932	H3C6|POLE4|H3C15	MyList
Reactome Gene Sets	6	R-HSA-9609646	HCMV Infection		-2.4	9.3	4.7	30169	160	61	3	4.9	2.8	7277|8353|333932	TUBA4A|H3C6|H3C15	MyList
Reactome Gene Sets	6	R-HSA-983231	Factors involved in megakaryocyte development and platelet production		-2.3	8.8	4.6	30169	168	61	3	4.9	2.8	7277|8353|333932	TUBA4A|H3C6|H3C15	MyList
GO Biological Processes	19	GO:0007369	gastrulation	19_GO:0032502 developmental process	-2.3	8.8	4.6	30169	168	61	3	4.9	2.8	187|2821|145873	APLNR|GPI|MESP2	MyList
GO Biological Processes	19	GO:0022900	electron transport chain	19_GO:0008152 metabolic process	-2.3	8.8	4.6	30169	169	61	3	4.9	2.8	1337|1340|112812	COX6A1|COX6B1|FDX2	MyList
GO Biological Processes	19	GO:0062012	regulation of small molecule metabolic process	19_GO:0008152 metabolic process	-2.3	5.8	4	30169	339	61	4	6.6	3.2	1642|2023|26330|93974	DDB1|ENO1|GAPDHS|ATP5IF1	MyList
Reactome Gene Sets	6	R-HSA-9010553	Regulation of expression of SLITs and ROBOs		-2.3	8.7	4.5	30169	171	61	3	4.9	2.8	6146|6181|6235	RPL22|RPLP2|RPS29	MyList
GO Biological Processes	19	GO:0019058	viral life cycle	19_GO:0016032 viral process	-2.3	8.4	4.4	30169	177	61	3	4.9	2.8	1514|1642|7037	CTSL|DDB1|TFRC	MyList
GO Biological Processes	19	GO:0048729	tissue morphogenesis	19_GO:0032502 developmental process	-2.2	4.4	3.6	30169	565	61	5	8.2	3.5	70|187|2821|3872|145873	ACTC1|APLNR|GPI|KRT17|MESP2	MyList
GO Biological Processes	19	GO:0010038	response to metal ion	19_GO:0050896 response to stimulus	-2.2	5.5	3.9	30169	360	61	4	6.6	3.2	2821|6529|7037|10397	GPI|SLC6A1|TFRC|NDRG1	MyList
Reactome Gene Sets	6	R-HSA-6791226	Major pathway of rRNA processing in the nucleolus and cytosol		-2.2	8.1	4.3	30169	184	61	3	4.9	2.8	6146|6181|6235	RPL22|RPLP2|RPS29	MyList
Reactome Gene Sets	6	R-HSA-3700989	Transcriptional Regulation by TP53		-2.2	5.5	3.8	30169	362	61	4	6.6	3.2	1337|1340|2821|10397	COX6A1|COX6B1|GPI|NDRG1	MyList
GO Biological Processes	19	GO:0044282	small molecule catabolic process	19_GO:0008152 metabolic process	-2.2	5.4	3.8	30169	363	61	4	6.6	3.2	2023|2027|5230|11001	ENO1|ENO3|PGK1|SLC27A2	MyList
GO Biological Processes	19	GO:0006814	sodium ion transport	19_GO:0051179 localization	-2.2	8	4.3	30169	186	61	3	4.9	2.8	6529|6535|29850	SLC6A1|SLC6A8|TRPM5	MyList
Reactome Gene Sets	6	R-HSA-69306	DNA Replication		-2.2	7.9	4.3	30169	188	61	3	4.9	2.8	8353|56655|333932	H3C6|POLE4|H3C15	MyList
GO Biological Processes	19	GO:1901137	carbohydrate derivative biosynthetic process	19_GO:0008152 metabolic process	-2.2	4.2	3.5	30169	590	61	5	8.2	3.5	517|6241|23181|79947|140838	ATP5MC2|RRM2|DIP2A|DHDDS|NANP	MyList
Reactome Gene Sets	6	R-HSA-71291	Metabolism of amino acids and derivatives		-2.2	5.3	3.8	30169	374	61	4	6.6	3.2	6146|6181|6235|6535	RPL22|RPLP2|RPS29|SLC6A8	MyList
GO Biological Processes	19	GO:0006412	translation	19_GO:0008152 metabolic process	-2.2	5.3	3.7	30169	375	61	4	6.6	3.2	6146|6181|6235|8892	RPL22|RPLP2|RPS29|EIF2B2	MyList
Reactome Gene Sets	6	R-HSA-8868773	rRNA processing in the nucleus and cytosol		-2.1	7.6	4.2	30169	194	61	3	4.9	2.8	6146|6181|6235	RPL22|RPLP2|RPS29	MyList
KEGG Pathway	24	hsa05010	Alzheimer disease		-2.1	5.2	3.7	30169	384	61	4	6.6	3.2	517|1337|1340|7277	ATP5MC2|COX6A1|COX6B1|TUBA4A	MyList
KEGG Pathway	24	hsa05415	Diabetic cardiomyopathy		-2.1	7.3	4.1	30169	203	61	3	4.9	2.8	517|1337|1340	ATP5MC2|COX6A1|COX6B1	MyList
Reactome Gene Sets	6	R-HSA-72312	rRNA processing		-2.1	7.3	4	30169	204	61	3	4.9	2.8	6146|6181|6235	RPL22|RPLP2|RPS29	MyList
GO Biological Processes	19	GO:0043043	peptide biosynthetic process	19_GO:0008152 metabolic process	-2	4.9	3.5	30169	404	61	4	6.6	3.2	6146|6181|6235|8892	RPL22|RPLP2|RPS29|EIF2B2	MyList
Reactome Gene Sets	6	R-HSA-376176	Signaling by ROBO receptors		-2	6.8	3.9	30169	218	61	3	4.9	2.8	6146|6181|6235	RPL22|RPLP2|RPS29	MyList

## Sheet: 8h_down
Category	CategoryID	GO	Description	PARENT_GO	LogP	Enrichment	Z-score	#TotalGeneInLibrary	#GeneInGO	#GeneInHitList	#GeneInGOAndHitList	%InGO	STDV %InGO	GeneID	Hits	GeneList
GO Biological Processes	19	GO:0019857	5-methylcytosine metabolic process	19_GO:0008152 metabolic process	-7.8	380	34	30169	3	79	3	3.8	2.2	54790|80312|200424	TET2|TET1|TET3	MyList
GO Biological Processes	19	GO:0006211	5-methylcytosine catabolic process	19_GO:0008152 metabolic process	-7.8	380	34	30169	3	79	3	3.8	2.2	54790|80312|200424	TET2|TET1|TET3	MyList
GO Biological Processes	19	GO:0031056	regulation of histone modification	19_GO:0008152 metabolic process	-7.7	17	11	30169	175	79	8	10	3.4	2624|2625|3054|10157|23451|23476|80312|221477	GATA2|GATA3|HCFC1|AASS|SF3B1|BRD4|TET1|C6orf89	MyList
Reactome Gene Sets	6	R-HSA-5221030	TET1,2,3 and TDG demethylate DNA		-7.2	290	29	30169	4	79	3	3.8	2.2	54790|80312|200424	TET2|TET1|TET3	MyList
GO Biological Processes	19	GO:0031058	positive regulation of histone modification	19_GO:0048518 positive regulation of biological process	-6.5	22	11	30169	102	79	6	7.6	3	2625|3054|23451|23476|80312|221477	GATA3|HCFC1|SF3B1|BRD4|TET1|C6orf89	MyList
GO Biological Processes	19	GO:0006325	chromatin organization	19_GO:0009987 cellular process	-6.3	6.9	7.5	30169	608	79	11	14	3.9	2625|3054|10847|23067|23451|23476|29994|54790|57492|80312|200424	GATA3|HCFC1|SRCAP|SETD1B|SF3B1|BRD4|BAZ2B|TET2|ARID1B|TET1|TET3	MyList
GO Biological Processes	19	GO:0008298	intracellular mRNA localization	19_GO:0051179 localization	-6	140	21	30169	8	79	3	3.8	2.2	6780|25946|27067	STAU1|ZNF385A|STAU2	MyList
GO Biological Processes	19	GO:0031060	regulation of histone methylation	19_GO:0008152 metabolic process	-5.6	24	10	30169	81	79	5	6.3	2.7	2625|3054|10157|23476|80312	GATA3|HCFC1|AASS|BRD4|TET1	MyList
Reactome Gene Sets	6	R-HSA-8878171	Transcriptional regulation by RUNX1		-5.5	11	8.1	30169	239	79	7	8.9	3.2	1021|1911|2624|2625|7082|23067|57492	CDK6|PHC1|GATA2|GATA3|TJP1|SETD1B|ARID1B	MyList
GO Biological Processes	19	GO:0051568	histone H3-K4 methylation	19_GO:0008152 metabolic process	-5.2	33	11	30169	46	79	4	5.1	2.5	3054|23067|54790|200424	HCFC1|SETD1B|TET2|TET3	MyList
GO Biological Processes	19	GO:0070989	oxidative demethylation	19_GO:0008152 metabolic process	-4.8	60	13	30169	19	79	3	3.8	2.2	54790|80312|200424	TET2|TET1|TET3	MyList
GO Biological Processes	19	GO:0080182	histone H3-K4 trimethylation	19_GO:0008152 metabolic process	-4.6	52	12	30169	22	79	3	3.8	2.2	23067|54790|200424	SETD1B|TET2|TET3	MyList
GO Biological Processes	19	GO:0080111	DNA demethylation	19_GO:0008152 metabolic process	-4.6	52	12	30169	22	79	3	3.8	2.2	54790|80312|200424	TET2|TET1|TET3	MyList
GO Biological Processes	19	GO:2000036	regulation of stem cell population maintenance	19_GO:0032502 developmental process	-4.4	22	8.9	30169	71	79	4	5.1	2.5	23019|23091|79595|80312	CNOT1|ZC3H13|SAP130|TET1	MyList
GO Biological Processes	19	GO:0006338	chromatin remodeling	19_GO:0009987 cellular process	-4.4	7.7	6.4	30169	349	79	7	8.9	3.2	2625|3054|10847|23451|23476|29994|57492	GATA3|HCFC1|SRCAP|SF3B1|BRD4|BAZ2B|ARID1B	MyList
Reactome Gene Sets	6	R-HSA-212165	Epigenetic regulation of gene expression		-4.3	13	7.4	30169	149	79	5	6.3	2.7	23451|54790|79595|80312|200424	SF3B1|TET2|SAP130|TET1|TET3	MyList
GO Biological Processes	19	GO:0035510	DNA dealkylation	19_GO:0008152 metabolic process	-4.3	42	11	30169	27	79	3	3.8	2.2	54790|80312|200424	TET2|TET1|TET3	MyList
GO Biological Processes	19	GO:0034968	histone lysine methylation	19_GO:0008152 metabolic process	-4.3	20	8.5	30169	77	79	4	5.1	2.5	3054|23067|54790|200424	HCFC1|SETD1B|TET2|TET3	MyList
GO Biological Processes	19	GO:0018022	peptidyl-lysine methylation	19_GO:0008152 metabolic process	-4	17	7.7	30169	91	79	4	5.1	2.5	3054|23067|54790|200424	HCFC1|SETD1B|TET2|TET3	MyList
GO Biological Processes	19	GO:0072529	pyrimidine-containing compound catabolic process	19_GO:0008152 metabolic process	-3.9	30	9.2	30169	38	79	3	3.8	2.2	54790|80312|200424	TET2|TET1|TET3	MyList
GO Biological Processes	19	GO:0018023	peptidyl-lysine trimethylation	19_GO:0008152 metabolic process	-3.7	27	8.7	30169	42	79	3	3.8	2.2	23067|54790|200424	SETD1B|TET2|TET3	MyList
GO Biological Processes	19	GO:1902105	regulation of leukocyte differentiation	19_GO:0002376 immune system process	-3.7	7.2	5.7	30169	317	79	6	7.6	3	1021|2200|2624|2625|57492|149041	CDK6|FBN1|GATA2|GATA3|ARID1B|RC3H1	MyList
GO Biological Processes	19	GO:0016571	histone methylation	19_GO:0008152 metabolic process	-3.7	14	7	30169	108	79	4	5.1	2.5	3054|23067|54790|200424	HCFC1|SETD1B|TET2|TET3	MyList
GO Biological Processes	19	GO:1902106	negative regulation of leukocyte differentiation	19_GO:0002376 immune system process	-3.7	14	7	30169	108	79	4	5.1	2.5	1021|2200|2624|149041	CDK6|FBN1|GATA2|RC3H1	MyList
GO Biological Processes	19	GO:0001825	blastocyst formation	19_GO:0032502 developmental process	-3.6	25	8.4	30169	45	79	3	3.8	2.2	9113|23019|80312	LATS1|CNOT1|TET1	MyList
GO Biological Processes	19	GO:1903707	negative regulation of hemopoiesis	19_GO:0002376 immune system process	-3.6	13	6.8	30169	114	79	4	5.1	2.5	1021|2200|2624|149041	CDK6|FBN1|GATA2|RC3H1	MyList
GO Biological Processes	19	GO:0090287	regulation of cellular response to growth factor stimulus	19_GO:0050896 response to stimulus	-3.6	6.8	5.5	30169	338	79	6	7.6	3	2200|2625|9113|79595|80312|153090	FBN1|GATA3|LATS1|SAP130|TET1|DAB2IP	MyList
GO Biological Processes	19	GO:0043009	chordate embryonic development	19_GO:0032502 developmental process	-3.6	4.8	4.9	30169	643	79	8	10	3.4	727|2624|2625|9113|23019|56243|80312|221395	C5|GATA2|GATA3|LATS1|CNOT1|KIAA1217|TET1|ADGRF5	MyList
GO Biological Processes	19	GO:0045765	regulation of angiogenesis	19_GO:0032502 developmental process	-3.5	6.6	5.4	30169	349	79	6	7.6	3	727|2624|7082|23166|23670|153090	C5|GATA2|TJP1|STAB1|CEMIP2|DAB2IP	MyList
GO Biological Processes	19	GO:0031062	positive regulation of histone methylation	19_GO:0048518 positive regulation of biological process	-3.5	22	7.9	30169	51	79	3	3.8	2.2	3054|23476|80312	HCFC1|BRD4|TET1	MyList
GO Biological Processes	19	GO:1901342	regulation of vasculature development	19_GO:0032502 developmental process	-3.5	6.5	5.3	30169	355	79	6	7.6	3	727|2624|7082|23166|23670|153090	C5|GATA2|TJP1|STAB1|CEMIP2|DAB2IP	MyList
GO Biological Processes	19	GO:0002762	negative regulation of myeloid leukocyte differentiation	19_GO:0002376 immune system process	-3.5	22	7.8	30169	52	79	3	3.8	2.2	1021|2200|2624	CDK6|FBN1|GATA2	MyList
GO Biological Processes	19	GO:0009792	embryo development ending in birth or egg hatching	19_GO:0032502 developmental process	-3.5	4.6	4.8	30169	665	79	8	10	3.4	727|2624|2625|9113|23019|56243|80312|221395	C5|GATA2|GATA3|LATS1|CNOT1|KIAA1217|TET1|ADGRF5	MyList
GO Biological Processes	19	GO:0016570	histone modification	19_GO:0008152 metabolic process	-3.4	6.3	5.2	30169	364	79	6	7.6	3	1911|3054|10847|23067|54790|200424	PHC1|HCFC1|SRCAP|SETD1B|TET2|TET3	MyList
GO Biological Processes	19	GO:0001701	in utero embryonic development	19_GO:0032502 developmental process	-3.3	5.9	5	30169	387	79	6	7.6	3	727|2624|2625|9113|23019|80312	C5|GATA2|GATA3|LATS1|CNOT1|TET1	MyList
GO Biological Processes	19	GO:0017015	regulation of transforming growth factor beta receptor signaling pathway	19_GO:0023052 signaling	-3.2	10	5.8	30169	147	79	4	5.1	2.5	2200|9113|79595|80312	FBN1|LATS1|SAP130|TET1	MyList
GO Biological Processes	19	GO:0030099	myeloid cell differentiation	19_GO:0002376 immune system process	-3.2	7.3	5.3	30169	260	79	5	6.3	2.7	2624|2625|25946|54790|221395	GATA2|GATA3|ZNF385A|TET2|ADGRF5	MyList
GO Biological Processes	19	GO:0070988	demethylation	19_GO:0008152 metabolic process	-3.2	18	6.9	30169	64	79	3	3.8	2.2	54790|80312|200424	TET2|TET1|TET3	MyList
GO Biological Processes	19	GO:0008213	protein alkylation	19_GO:0008152 metabolic process	-3.2	10	5.8	30169	149	79	4	5.1	2.5	3054|23067|54790|200424	HCFC1|SETD1B|TET2|TET3	MyList
GO Biological Processes	19	GO:0006479	protein methylation	19_GO:0008152 metabolic process	-3.2	10	5.8	30169	149	79	4	5.1	2.5	3054|23067|54790|200424	HCFC1|SETD1B|TET2|TET3	MyList
GO Biological Processes	19	GO:1903844	regulation of cellular response to transforming growth factor beta stimulus	19_GO:0050896 response to stimulus	-3.2	10	5.8	30169	150	79	4	5.1	2.5	2200|9113|79595|80312	FBN1|LATS1|SAP130|TET1	MyList
GO Biological Processes	19	GO:0035065	regulation of histone acetylation	19_GO:0008152 metabolic process	-3.2	18	6.9	30169	65	79	3	3.8	2.2	2624|2625|23451	GATA2|GATA3|SF3B1	MyList
Canonical Pathways	11	M18	PID INTEGRIN1 PATHWAY		-3.2	17	6.8	30169	66	79	3	3.8	2.2	1286|2200|3914	COL4A4|FBN1|LAMB3	MyList
WikiPathways	27	WP2857	Mesodermal commitment pathway		-3.1	9.9	5.7	30169	154	79	4	5.1	2.5	2625|9113|79776|80312	GATA3|LATS1|ZFHX4|TET1	MyList
GO Biological Processes	19	GO:1903706	regulation of hemopoiesis	19_GO:0002376 immune system process	-3.1	5.5	4.8	30169	413	79	6	7.6	3	1021|2200|2624|2625|57492|149041	CDK6|FBN1|GATA2|GATA3|ARID1B|RC3H1	MyList
Canonical Pathways	11	M5884	NABA CORE MATRISOME		-3.1	6.9	5.1	30169	275	79	5	6.3	2.7	1286|2200|3914|4969|25878	COL4A4|FBN1|LAMB3|OGN|MXRA5	MyList
GO Biological Processes	19	GO:0043414	macromolecule methylation	19_GO:0008152 metabolic process	-3.1	6.9	5	30169	277	79	5	6.3	2.7	3054|23067|23091|54790|200424	HCFC1|SETD1B|ZC3H13|TET2|TET3	MyList
WikiPathways	27	WP3584	MECP2 and associated Rett syndrome		-3	16	6.4	30169	73	79	3	3.8	2.2	54790|80312|200424	TET2|TET1|TET3	MyList
GO Biological Processes	19	GO:2000628	regulation of miRNA metabolic process	19_GO:0008152 metabolic process	-3	15	6.4	30169	74	79	3	3.8	2.2	2624|2625|149041	GATA2|GATA3|RC3H1	MyList
GO Biological Processes	19	GO:2000756	regulation of peptidyl-lysine acetylation	19_GO:0008152 metabolic process	-3	15	6.4	30169	74	79	3	3.8	2.2	2624|2625|23451	GATA2|GATA3|SF3B1	MyList
GO Biological Processes	19	GO:0044728	DNA methylation or demethylation	19_GO:0008152 metabolic process	-3	15	6.3	30169	75	79	3	3.8	2.2	54790|80312|200424	TET2|TET1|TET3	MyList
GO Biological Processes	19	GO:0002683	negative regulation of immune system process	19_GO:0002376 immune system process	-2.9	5.1	4.5	30169	449	79	6	7.6	3	727|1021|2200|2624|149041|221395	C5|CDK6|FBN1|GATA2|RC3H1|ADGRF5	MyList
GO Biological Processes	19	GO:1902414	protein localization to cell junction	19_GO:0051179 localization	-2.9	15	6.2	30169	79	79	3	3.8	2.2	6780|7082|27067	STAU1|TJP1|STAU2	MyList
GO Biological Processes	19	GO:0072527	pyrimidine-containing compound metabolic process	19_GO:0008152 metabolic process	-2.9	14	6	30169	82	79	3	3.8	2.2	54790|80312|200424	TET2|TET1|TET3	MyList
GO Biological Processes	19	GO:0018205	peptidyl-lysine modification	19_GO:0008152 metabolic process	-2.9	6.1	4.7	30169	311	79	5	6.3	2.7	3054|10847|23067|54790|200424	HCFC1|SRCAP|SETD1B|TET2|TET3	MyList
Canonical Pathways	11	M195	PID CMYB PATHWAY		-2.8	14	5.9	30169	84	79	3	3.8	2.2	463|1021|2625	ZFHX3|CDK6|GATA3	MyList
GO Biological Processes	19	GO:0000082	G1/S transition of mitotic cell cycle	19_GO:0009987 cellular process	-2.8	13	5.9	30169	85	79	3	3.8	2.2	1021|9113|23476	CDK6|LATS1|BRD4	MyList
GO Biological Processes	19	GO:0044843	cell cycle G1/S phase transition	19_GO:0009987 cellular process	-2.8	13	5.8	30169	87	79	3	3.8	2.2	1021|9113|23476	CDK6|LATS1|BRD4	MyList
GO Biological Processes	19	GO:0030097	hemopoiesis	19_GO:0002376 immune system process	-2.8	4.1	4.1	30169	649	79	7	8.9	3.2	1021|2624|2625|25946|54790|149041|221395	CDK6|GATA2|GATA3|ZNF385A|TET2|RC3H1|ADGRF5	MyList
GO Biological Processes	19	GO:0032259	methylation	19_GO:0008152 metabolic process	-2.8	5.9	4.6	30169	322	79	5	6.3	2.7	3054|23067|23091|54790|200424	HCFC1|SETD1B|ZC3H13|TET2|TET3	MyList
GO Biological Processes	19	GO:0046700	heterocycle catabolic process	19_GO:0008152 metabolic process	-2.8	5.9	4.5	30169	323	79	5	6.3	2.7	23019|54790|80312|149041|200424	CNOT1|TET2|TET1|RC3H1|TET3	MyList
GO Biological Processes	19	GO:1901983	regulation of protein acetylation	19_GO:0008152 metabolic process	-2.8	13	5.8	30169	88	79	3	3.8	2.2	2624|2625|23451	GATA2|GATA3|SF3B1	MyList
GO Biological Processes	19	GO:0006493	protein O-linked glycosylation	19_GO:0008152 metabolic process	-2.8	13	5.7	30169	89	79	3	3.8	2.2	54790|80312|200424	TET2|TET1|TET3	MyList
GO Biological Processes	19	GO:0044270	cellular nitrogen compound catabolic process	19_GO:0008152 metabolic process	-2.8	5.8	4.5	30169	329	79	5	6.3	2.7	23019|54790|80312|149041|200424	CNOT1|TET2|TET1|RC3H1|TET3	MyList
KEGG Pathway	24	hsa05222	Small cell lung cancer		-2.7	12	5.6	30169	92	79	3	3.8	2.2	1021|1286|3914	CDK6|COL4A4|LAMB3	MyList
WikiPathways	27	WP306	Focal adhesion		-2.7	7.7	4.9	30169	198	79	4	5.1	2.5	394|1286|2318|3914	ARHGAP5|COL4A4|FLNC|LAMB3	MyList
KEGG Pathway	24	hsa04510	Focal adhesion		-2.7	7.6	4.8	30169	201	79	4	5.1	2.5	394|1286|2318|3914	ARHGAP5|COL4A4|FLNC|LAMB3	MyList
GO Biological Processes	19	GO:0045638	negative regulation of myeloid cell differentiation	19_GO:0002376 immune system process	-2.7	12	5.5	30169	95	79	3	3.8	2.2	1021|2200|2624	CDK6|FBN1|GATA2	MyList
WikiPathways	27	WP4658	Small cell lung cancer		-2.7	12	5.5	30169	96	79	3	3.8	2.2	1021|1286|3914	CDK6|COL4A4|LAMB3	MyList
GO Biological Processes	19	GO:0019439	aromatic compound catabolic process	19_GO:0008152 metabolic process	-2.7	5.6	4.3	30169	344	79	5	6.3	2.7	23019|54790|80312|149041|200424	CNOT1|TET2|TET1|RC3H1|TET3	MyList
GO Biological Processes	19	GO:0019216	regulation of lipid metabolic process	19_GO:0008152 metabolic process	-2.7	5.5	4.3	30169	347	79	5	6.3	2.7	3667|51280|66036|153090|221395	IRS1|GOLM1|MTMR9|DAB2IP|ADGRF5	MyList
GO Biological Processes	19	GO:0006304	DNA modification	19_GO:0008152 metabolic process	-2.6	12	5.4	30169	99	79	3	3.8	2.2	54790|80312|200424	TET2|TET1|TET3	MyList
GO Biological Processes	19	GO:0030512	negative regulation of transforming growth factor beta receptor signaling pathway	19_GO:0023052 signaling	-2.6	12	5.4	30169	99	79	3	3.8	2.2	2200|79595|80312	FBN1|SAP130|TET1	MyList
GO Biological Processes	19	GO:0048534	hematopoietic or lymphoid organ development	19_GO:0002376 immune system process	-2.6	3.8	3.9	30169	699	79	7	8.9	3.2	1021|2624|2625|25946|54790|149041|221395	CDK6|GATA2|GATA3|ZNF385A|TET2|RC3H1|ADGRF5	MyList
GO Biological Processes	19	GO:0002244	hematopoietic progenitor cell differentiation	19_GO:0002376 immune system process	-2.6	11	5.3	30169	101	79	3	3.8	2.2	1021|2624|2625	CDK6|GATA2|GATA3	MyList
WikiPathways	27	WP4932	7q11.23 copy number variation syndrome		-2.6	11	5.2	30169	106	79	3	3.8	2.2	2200|23451|23476	FBN1|SF3B1|BRD4	MyList
GO Biological Processes	19	GO:0050852	T cell receptor signaling pathway	19_GO:0002376 immune system process	-2.5	11	5.1	30169	108	79	3	3.8	2.2	2625|65125|149041	GATA3|WNK1|RC3H1	MyList
GO Biological Processes	19	GO:1901361	organic cyclic compound catabolic process	19_GO:0008152 metabolic process	-2.5	5.1	4.1	30169	372	79	5	6.3	2.7	23019|54790|80312|149041|200424	CNOT1|TET2|TET1|RC3H1|TET3	MyList
GO Biological Processes	19	GO:0045786	negative regulation of cell cycle	19_GO:0048519 negative regulation of biological process	-2.5	5.1	4.1	30169	376	79	5	6.3	2.7	1021|2625|9113|9656|153090	CDK6|GATA3|LATS1|MDC1|DAB2IP	MyList
GO Biological Processes	19	GO:0001824	blastocyst development	19_GO:0032502 developmental process	-2.5	10	5	30169	111	79	3	3.8	2.2	9113|23019|80312	LATS1|CNOT1|TET1	MyList
GO Biological Processes	19	GO:2000146	negative regulation of cell motility	19_GO:0040011 locomotion	-2.5	5	4	30169	383	79	5	6.3	2.7	727|2625|79595|80312|153090	C5|GATA3|SAP130|TET1|DAB2IP	MyList
GO Biological Processes	19	GO:0031032	actomyosin structure organization	19_GO:0009987 cellular process	-2.5	10	5	30169	114	79	3	3.8	2.2	2318|7082|399687	FLNC|TJP1|MYO18A	MyList
GO Biological Processes	19	GO:0002520	immune system development	19_GO:0002376 immune system process	-2.5	3.6	3.7	30169	746	79	7	8.9	3.2	1021|2624|2625|25946|54790|149041|221395	CDK6|GATA2|GATA3|ZNF385A|TET2|RC3H1|ADGRF5	MyList
GO Biological Processes	19	GO:0045444	fat cell differentiation	19_GO:0032502 developmental process	-2.5	9.9	4.9	30169	116	79	3	3.8	2.2	2624|3914|221395	GATA2|LAMB3|ADGRF5	MyList
GO Biological Processes	19	GO:0002521	leukocyte differentiation	19_GO:0002376 immune system process	-2.4	4.8	3.9	30169	394	79	5	6.3	2.7	1021|2624|2625|54790|149041	CDK6|GATA2|GATA3|TET2|RC3H1	MyList
GO Biological Processes	19	GO:0090288	negative regulation of cellular response to growth factor stimulus	19_GO:0048519 negative regulation of biological process	-2.4	9.5	4.8	30169	120	79	3	3.8	2.2	2200|2625|153090	FBN1|GATA3|DAB2IP	MyList
GO Biological Processes	19	GO:0002761	regulation of myeloid leukocyte differentiation	19_GO:0002376 immune system process	-2.4	9.4	4.8	30169	122	79	3	3.8	2.2	1021|2200|2624	CDK6|FBN1|GATA2	MyList
GO Biological Processes	19	GO:0048872	homeostasis of number of cells	19_GO:0065007 biological regulation	-2.4	6.1	4.1	30169	252	79	4	5.1	2.5	2624|2625|149041|221395	GATA2|GATA3|RC3H1|ADGRF5	MyList
GO Biological Processes	19	GO:0035270	endocrine system development	19_GO:0032502 developmental process	-2.3	9	4.6	30169	127	79	3	3.8	2.2	1021|2624|2625	CDK6|GATA2|GATA3	MyList
GO Biological Processes	19	GO:0030879	mammary gland development	19_GO:0032502 developmental process	-2.3	9	4.6	30169	128	79	3	3.8	2.2	394|4580|9113	ARHGAP5|MTX1|LATS1	MyList
GO Biological Processes	19	GO:0048732	gland development	19_GO:0032502 developmental process	-2.3	4.6	3.8	30169	418	79	5	6.3	2.7	394|2624|2625|4580|9113	ARHGAP5|GATA2|GATA3|MTX1|LATS1	MyList
GO Biological Processes	19	GO:0040013	negative regulation of locomotion	19_GO:0040011 locomotion	-2.3	4.6	3.8	30169	419	79	5	6.3	2.7	727|2625|79595|80312|153090	C5|GATA3|SAP130|TET1|DAB2IP	MyList
WikiPathways	27	WP236	Adipogenesis		-2.3	8.7	4.6	30169	131	79	3	3.8	2.2	2624|2625|3667	GATA2|GATA3|IRS1	MyList
GO Biological Processes	19	GO:0090596	sensory organ morphogenesis	19_GO:0032502 developmental process	-2.3	5.7	3.9	30169	270	79	4	5.1	2.5	2200|2624|2625|27067	FBN1|GATA2|GATA3|STAU2	MyList
Reactome Gene Sets	6	R-HSA-4839726	Chromatin organization		-2.2	5.6	3.9	30169	274	79	4	5.1	2.5	3054|23067|57492|79595	HCFC1|SETD1B|ARID1B|SAP130	MyList
Reactome Gene Sets	6	R-HSA-3247509	Chromatin modifying enzymes		-2.2	5.6	3.9	30169	274	79	4	5.1	2.5	3054|23067|57492|79595	HCFC1|SETD1B|ARID1B|SAP130	MyList
Reactome Gene Sets	6	R-HSA-1474228	Degradation of the extracellular matrix		-2.2	8.2	4.4	30169	140	79	3	3.8	2.2	1286|2200|3914	COL4A4|FBN1|LAMB3	MyList
WikiPathways	27	WP5087	Malignant pleural mesothelioma		-2.2	4.3	3.6	30169	440	79	5	6.3	2.7	1286|1911|3054|3914|9113	COL4A4|PHC1|HCFC1|LAMB3|LATS1	MyList
GO Biological Processes	19	GO:0016071	mRNA metabolic process	19_GO:0008152 metabolic process	-2.2	3.7	3.4	30169	627	79	6	7.6	3	10250|23019|23091|23248|23451|149041	SRRM1|CNOT1|ZC3H13|RPRD2|SF3B1|RC3H1	MyList
CORUM	33	CORUM:351	Spliceosome		-2.2	8.1	4.3	30169	141	79	3	3.8	2.2	10250|23013|23451	SRRM1|SPEN|SF3B1	MyList
GO Biological Processes	19	GO:0045598	regulation of fat cell differentiation	19_GO:0032502 developmental process	-2.2	7.8	4.2	30169	147	79	3	3.8	2.2	2624|2625|25946	GATA2|GATA3|ZNF385A	MyList
GO Biological Processes	19	GO:0090092	regulation of transmembrane receptor protein serine/threonine kinase signaling pathway	19_GO:0023052 signaling	-2.1	5.3	3.7	30169	290	79	4	5.1	2.5	2200|9113|79595|80312	FBN1|LATS1|SAP130|TET1	MyList
GO Biological Processes	19	GO:0002694	regulation of leukocyte activation	19_GO:0002376 immune system process	-2.1	3.4	3.2	30169	670	79	6	7.6	3	2624|2625|57492|149041|221395|399687	GATA2|GATA3|ARID1B|RC3H1|ADGRF5|MYO18A	MyList
GO Biological Processes	19	GO:0090101	negative regulation of transmembrane receptor protein serine/threonine kinase signaling pathway	19_GO:0023052 signaling	-2.1	7.3	4	30169	158	79	3	3.8	2.2	2200|79595|80312	FBN1|SAP130|TET1	MyList
GO Biological Processes	19	GO:0045785	positive regulation of cell adhesion	19_GO:0048518 positive regulation of biological process	-2.1	3.9	3.3	30169	484	79	5	6.3	2.7	463|1021|2625|7082|57492	ZFHX3|CDK6|GATA3|TJP1|ARID1B	MyList
GO Biological Processes	19	GO:0022407	regulation of cell-cell adhesion	19_GO:0050789 regulation of biological process	-2	3.9	3.3	30169	490	79	5	6.3	2.7	2625|7082|57492|65125|149041	GATA3|TJP1|ARID1B|WNK1|RC3H1	MyList
GO Biological Processes	19	GO:0071559	response to transforming growth factor beta	19_GO:0050896 response to stimulus	-2	6.8	3.9	30169	168	79	3	3.8	2.2	463|2200|25878	ZFHX3|FBN1|MXRA5	MyList
Reactome Gene Sets	6	R-HSA-983231	Factors involved in megakaryocyte development and platelet production		-2	6.8	3.9	30169	168	79	3	3.8	2.2	2624|2625|55605	GATA2|GATA3|KIF21A	MyList
GO Biological Processes	19	GO:0030217	T cell differentiation	19_GO:0002376 immune system process	-2	6.8	3.9	30169	168	79	3	3.8	2.2	1021|2625|149041	CDK6|GATA3|RC3H1	MyList

## Sheet: 16h_up
Category	CategoryID	GO	Description	PARENT_GO	LogP	Enrichment	Z-score	#TotalGeneInLibrary	#GeneInGO	#GeneInHitList	#GeneInGOAndHitList	%InGO	STDV %InGO	GeneID	Hits	GeneList
GO Biological Processes	19	GO:0043009	chordate embryonic development	19_GO:0032502 developmental process	-14	3.6	9.9	30169	643	633	49	7.7	1.1	90|338|598|652|824|836|1050|1277|1969|2253|2623|3217|3231|3280|3586|3975|4487|4617|4643|4904|5080|5340|5396|6615|6926|7478|7481|8543|9241|9464|9573|9817|10361|23552|25776|28982|29924|54583|54855|57718|60626|63978|79728|79805|84667|92129|157506|343930|388585	ACVR1|APOB|BCL2L1|BMP4|CAPN2|CASP3|CEBPA|COL1A1|EPHA2|FGF8|GATA1|HOXB7|HOXD1|HES1|IL10|LHX1|MSX1|MYF5|MYO1E|YBX1|PAX6|PLG|PRRX1|SNAI1|TBX3|WNT8A|WNT11|LMO4|NOG|HAND2|GDF3|KEAP1|NPM2|CDK20|CBY1|FLVCR1|EPN1|EGLN1|TENT5C|PPP4R4|RIC8A|PRDM14|PALB2|VASH2|HES7|RIPPLY1|RDH10|MSGN1|HES5	MyList
GO Biological Processes	19	GO:0009725	response to hormone	19_GO:0050896 response to stimulus	-13	3.3	9.5	30169	764	633	53	8.4	1.1	2|90|301|306|328|338|353|652|682|836|1277|1364|1407|1512|1514|1535|1583|1728|2203|2274|2288|2309|2353|2623|2770|3280|3284|3303|3320|3417|3586|3815|4129|5106|5327|5743|6387|6750|6794|7054|7357|8660|9420|10628|11132|23558|26060|114907|121340|122042|143686|375611|730249	A2M|ACVR1|ANXA1|ANXA3|APEX1|APOB|APRT|BMP4|BSG|CASP3|COL1A1|CLDN4|CRY1|CTSH|CTSL|CYBA|CYP11A1|NQO1|FBP1|FHL2|FKBP4|FOXO3|FOS|GATA1|GNAI1|HES1|HSD3B2|HSPA1A|HSP90AA1|IDH1|IL10|KIT|MAOB|PCK2|PLAT|PTGS2|CXCL12|SST|STK11|TH|UGCG|IRS2|CYP7B1|TXNIP|CAPN10|WBP2|APPL1|FBXO32|SP7|RXFP2|SESN3|SLC26A5|ACOD1	MyList
GO Biological Processes	19	GO:0009792	embryo development ending in birth or egg hatching	19_GO:0032502 developmental process	-13	3.5	9.6	30169	665	633	49	7.7	1.1	90|338|598|652|824|836|1050|1277|1969|2253|2623|3217|3231|3280|3586|3975|4487|4617|4643|4904|5080|5340|5396|6615|6926|7478|7481|8543|9241|9464|9573|9817|10361|23552|25776|28982|29924|54583|54855|57718|60626|63978|79728|79805|84667|92129|157506|343930|388585	ACVR1|APOB|BCL2L1|BMP4|CAPN2|CASP3|CEBPA|COL1A1|EPHA2|FGF8|GATA1|HOXB7|HOXD1|HES1|IL10|LHX1|MSX1|MYF5|MYO1E|YBX1|PAX6|PLG|PRRX1|SNAI1|TBX3|WNT8A|WNT11|LMO4|NOG|HAND2|GDF3|KEAP1|NPM2|CDK20|CBY1|FLVCR1|EPN1|EGLN1|TENT5C|PPP4R4|RIC8A|PRDM14|PALB2|VASH2|HES7|RIPPLY1|RDH10|MSGN1|HES5	MyList
GO Biological Processes	19	GO:0048568	embryonic organ development	19_GO:0032502 developmental process	-12	4.1	9.5	30169	446	633	38	6	0.94	2|90|652|1050|1969|2020|2253|2487|2623|3217|3280|3586|3815|3975|4487|4617|5080|5340|5396|6496|6615|6926|7054|7173|7481|8516|8932|9241|9464|9573|23552|28982|29924|54583|79728|79805|157506|388389	A2M|ACVR1|BMP4|CEBPA|EPHA2|EN2|FGF8|FRZB|GATA1|HOXB7|HES1|IL10|KIT|LHX1|MSX1|MYF5|PAX6|PLG|PRRX1|SIX3|SNAI1|TBX3|TH|TPO|WNT11|ITGA8|MBD2|NOG|HAND2|GDF3|CDK20|FLVCR1|EPN1|EGLN1|PALB2|VASH2|RDH10|CCDC103	MyList
GO Biological Processes	19	GO:1901615	organic hydroxy compound metabolic process	19_GO:0008152 metabolic process	-12	3.9	9.4	30169	473	633	39	6.2	0.96	221|338|427|1050|1583|1592|1593|1595|1728|3251|3417|3421|3930|4129|5053|5106|5860|6490|6526|7054|7167|7173|7276|8566|8608|8612|9249|9420|9464|9784|10449|10577|11163|54928|55304|80168|125981|126321|157506	ALDH3B1|APOB|ASAH1|CEBPA|CYP11A1|CYP26A1|CYP27A1|CYP51A1|NQO1|HPRT1|IDH1|IDH3G|LBR|MAOB|PAH|PCK2|QDPR|PMEL|SLC5A3|TH|TPI1|TPO|TTR|PDXK|RDH16|PLPP2|DHRS3|CYP7B1|HAND2|SNX17|ACAA2|NPC2|NUDT4|BPNT2|SPTLC3|MOGAT2|ACER1|MFSD12|RDH10	MyList
GO Biological Processes	19	GO:0040017	positive regulation of locomotion	19_GO:0040011 locomotion	-12	3.5	8.9	30169	607	633	44	7	1	90|301|306|652|846|1277|1364|1512|1969|2150|2526|2896|3265|3315|3655|3725|3815|3918|3958|4249|4739|5743|6386|6387|6615|6810|7481|7852|7941|8660|8764|8817|9181|10396|10457|23587|63978|64094|83706|84299|84904|131578|158747|375611	ACVR1|ANXA1|ANXA3|BMP4|CASR|COL1A1|CLDN4|CTSH|EPHA2|F2RL1|FUT4|GRN|HRAS|HSPB1|ITGA6|JUN|KIT|LAMC2|LGALS3|MGAT5|NEDD9|PTGS2|SDCBP|CXCL12|SNAI1|STX4|WNT11|CXCR4|PLA2G7|IRS2|TNFRSF14|FGF18|ARHGEF2|ATP8A1|GPNMB|ELP5|PRDM14|SMOC2|FERMT3|MIEN1|ARHGEF39|LRRC15|MOSPD2|SLC26A5	MyList
GO Biological Processes	19	GO:2000147	positive regulation of cell motility	19_GO:0040011 locomotion	-12	3.5	8.9	30169	592	633	43	6.8	1	90|301|306|652|1277|1364|1512|1969|2150|2526|2896|3265|3315|3655|3725|3815|3918|3958|4249|4739|5743|6386|6387|6615|6810|7481|7852|7941|8660|8764|8817|9181|10396|10457|23587|63978|64094|83706|84299|84904|131578|158747|375611	ACVR1|ANXA1|ANXA3|BMP4|COL1A1|CLDN4|CTSH|EPHA2|F2RL1|FUT4|GRN|HRAS|HSPB1|ITGA6|JUN|KIT|LAMC2|LGALS3|MGAT5|NEDD9|PTGS2|SDCBP|CXCL12|SNAI1|STX4|WNT11|CXCR4|PLA2G7|IRS2|TNFRSF14|FGF18|ARHGEF2|ATP8A1|GPNMB|ELP5|PRDM14|SMOC2|FERMT3|MIEN1|ARHGEF39|LRRC15|MOSPD2|SLC26A5	MyList
GO Biological Processes	19	GO:0035966	response to topologically incorrect protein	19_GO:0050896 response to stimulus	-11	6.9	10	30169	146	633	21	3.3	0.71	467|871|1491|1649|3303|3305|3308|3315|3320|3337|5610|6048|7353|9531|10808|26353|27230|55284|84236|90993|168620	ATF3|SERPINH1|CTH|DDIT3|HSPA1A|HSPA1L|HSPA4|HSPB1|HSP90AA1|DNAJB1|EIF2AK2|RNF5|UFD1|BAG3|HSPH1|HSPB8|SERP1|UBE2W|RHBDD1|CREB3L1|BHLHA15	MyList
GO Biological Processes	19	GO:2001233	regulation of apoptotic signaling pathway	19_GO:0023052 signaling	-11	4.2	9.1	30169	374	633	33	5.2	0.88	90|135|467|598|652|1491|1512|1649|1654|1984|2623|3065|3190|3303|3315|3655|3958|4170|4487|5743|6387|6615|6810|7178|7314|8440|9181|9241|10449|27429|50484|50486|90993	ACVR1|ADORA2A|ATF3|BCL2L1|BMP4|CTH|CTSH|DDIT3|DDX3X|EIF5A|GATA1|HDAC1|HNRNPK|HSPA1A|HSPB1|ITGA6|LGALS3|MCL1|MSX1|PTGS2|CXCL12|SNAI1|STX4|TPT1|UBB|NCK2|ARHGEF2|NOG|ACAA2|HTRA2|RRM2B|G0S2|CREB3L1	MyList
GO Biological Processes	19	GO:0030335	positive regulation of cell migration	19_GO:0040011 locomotion	-11	3.5	8.6	30169	566	633	41	6.5	0.98	90|301|306|652|1277|1364|1512|1969|2150|2526|2896|3265|3315|3655|3725|3815|3918|3958|4249|4739|5743|6386|6387|6615|6810|7481|7852|7941|8660|8764|8817|9181|10396|10457|23587|64094|83706|84299|84904|131578|158747	ACVR1|ANXA1|ANXA3|BMP4|COL1A1|CLDN4|CTSH|EPHA2|F2RL1|FUT4|GRN|HRAS|HSPB1|ITGA6|JUN|KIT|LAMC2|LGALS3|MGAT5|NEDD9|PTGS2|SDCBP|CXCL12|SNAI1|STX4|WNT11|CXCR4|PLA2G7|IRS2|TNFRSF14|FGF18|ARHGEF2|ATP8A1|GPNMB|ELP5|SMOC2|FERMT3|MIEN1|ARHGEF39|LRRC15|MOSPD2	MyList
GO Biological Processes	19	GO:0006979	response to oxidative stress	19_GO:0050896 response to stimulus	-11	4.2	8.9	30169	366	633	32	5.1	0.87	221|301|328|664|824|836|1277|1728|1827|2309|2353|2878|3303|3417|3725|4363|5445|5743|6810|7173|7515|8815|8989|9817|10628|27429|50484|51435|51526|55074|55512|84557	ALDH3B1|ANXA1|APEX1|BNIP3|CAPN2|CASP3|COL1A1|NQO1|RCAN1|FOXO3|FOS|GPX3|HSPA1A|IDH1|JUN|ABCC1|PON2|PTGS2|STX4|TPO|XRCC1|BANF1|TRPA1|KEAP1|TXNIP|HTRA2|RRM2B|SCARA3|OSER1|OXR1|SMPD3|MAP1LC3A	MyList
GO Biological Processes	19	GO:0031667	response to nutrient levels	19_GO:0050896 response to stimulus	-11	3.7	8.6	30169	464	633	36	5.7	0.92	2|467|664|846|1026|1277|1535|1592|1649|1728|2309|2353|3178|3191|5106|5564|5610|5743|6581|6750|7054|7392|7481|8932|9573|10991|28960|51100|57535|64127|65266|84557|121340|143686|168620|220441	A2M|ATF3|BNIP3|CASR|CDKN1A|COL1A1|CYBA|CYP26A1|DDIT3|NQO1|FOXO3|FOS|HNRNPA1|HNRNPL|PCK2|PRKAB1|EIF2AK2|PTGS2|SLC22A3|SST|TH|USF2|WNT11|MBD2|GDF3|SLC38A3|DCPS|SH3GLB1|ELAPOR1|NOD2|WNK4|MAP1LC3A|SP7|SESN3|BHLHA15|RNF152	MyList
GO Biological Processes	19	GO:0009410	response to xenobiotic stimulus	19_GO:0050896 response to stimulus	-11	3.9	8.7	30169	418	633	34	5.4	0.9	9|117|135|268|328|836|1277|1535|1557|1592|1728|2052|2203|2309|2353|2941|3172|3320|3586|3725|4129|4363|5743|6750|7054|7098|7345|7515|7852|8989|10628|23492|65266|375611	NAT1|ADCYAP1R1|ADORA2A|AMH|APEX1|CASP3|COL1A1|CYBA|CYP2C19|CYP26A1|NQO1|EPHX1|FBP1|FOXO3|FOS|GSTA4|HNF4A|HSP90AA1|IL10|JUN|MAOB|ABCC1|PTGS2|SST|TH|TLR3|UCHL1|XRCC1|CXCR4|TRPA1|TXNIP|CBX7|WNK4|SLC26A5	MyList
GO Biological Processes	19	GO:0062197	cellular response to chemical stress	19_GO:0050896 response to stimulus	-11	4.7	9	30169	272	633	27	4.3	0.8	221|301|328|664|836|1649|1654|1728|2203|2309|2353|3303|3725|4363|5743|6737|6810|8989|9181|9817|27429|51526|55074|55512|84557|114548|219736	ALDH3B1|ANXA1|APEX1|BNIP3|CASP3|DDIT3|DDX3X|NQO1|FBP1|FOXO3|FOS|HSPA1A|JUN|ABCC1|PTGS2|TRIM21|STX4|TRPA1|ARHGEF2|KEAP1|HTRA2|OSER1|OXR1|SMPD3|MAP1LC3A|NLRP3|STOX1	MyList
GO Biological Processes	19	GO:0009991	response to extracellular stimulus	19_GO:0050896 response to stimulus	-10	3.6	8.4	30169	494	633	37	5.8	0.93	2|432|467|664|846|1026|1277|1535|1592|1649|1728|2309|2353|3178|3191|5106|5564|5610|5743|6581|6750|7054|7392|7481|8932|9573|10991|28960|51100|57535|64127|65266|84557|121340|143686|168620|220441	A2M|ASGR1|ATF3|BNIP3|CASR|CDKN1A|COL1A1|CYBA|CYP26A1|DDIT3|NQO1|FOXO3|FOS|HNRNPA1|HNRNPL|PCK2|PRKAB1|EIF2AK2|PTGS2|SLC22A3|SST|TH|USF2|WNT11|MBD2|GDF3|SLC38A3|DCPS|SH3GLB1|ELAPOR1|NOD2|WNK4|MAP1LC3A|SP7|SESN3|BHLHA15|RNF152	MyList
Reactome Gene Sets	6	R-HSA-2262752	Cellular responses to stress		-10	2.9	8	30169	784	633	48	7.6	1.1	37|338|467|1026|1340|1535|1649|1728|2288|2353|2878|3020|3303|3305|3308|3320|3337|3417|3725|4363|6128|6129|6158|6202|6203|6231|6737|7029|7295|7314|7353|8204|9531|9817|10628|10808|11258|23645|25994|26353|27230|51204|54583|84335|90993|91582|112399|114548	ACADVL|APOB|ATF3|CDKN1A|COX6B1|CYBA|DDIT3|NQO1|FKBP4|FOS|GPX3|H3-3A|HSPA1A|HSPA1L|HSPA4|HSP90AA1|DNAJB1|IDH1|JUN|ABCC1|RPL6|RPL7|RPL28|RPS8|RPS9|RPS26|TRIM21|TFDP2|TXN|UBB|UFD1|NRIP1|BAG3|KEAP1|TXNIP|HSPH1|DCTN3|PPP1R15A|HIGD1A|HSPB8|SERP1|TACO1|EGLN1|AKT1S1|CREB3L1|RPS19BP1|EGLN3|NLRP3	MyList
GO Biological Processes	19	GO:0071496	cellular response to external stimulus	19_GO:0050896 response to stimulus	-10	4.3	8.7	30169	320	633	29	4.6	0.83	432|467|664|846|1026|1277|1535|2309|2353|3178|3191|5564|5610|5743|7098|7392|7481|8795|9531|10991|28960|50848|51100|57535|84557|121340|143686|168620|220441	ASGR1|ATF3|BNIP3|CASR|CDKN1A|COL1A1|CYBA|FOXO3|FOS|HNRNPA1|HNRNPL|PRKAB1|EIF2AK2|PTGS2|TLR3|USF2|WNT11|TNFRSF10B|BAG3|SLC38A3|DCPS|F11R|SH3GLB1|ELAPOR1|MAP1LC3A|SP7|SESN3|BHLHA15|RNF152	MyList
GO Biological Processes	19	GO:0048545	response to steroid hormone	19_GO:0050896 response to stimulus	-10	4.5	8.8	30169	283	633	27	4.3	0.8	2|90|301|306|652|836|1277|1364|1535|2288|2309|2353|3284|3303|3417|3586|4129|5106|5327|5743|6750|7054|9420|10628|23558|114907|730249	A2M|ACVR1|ANXA1|ANXA3|BMP4|CASP3|COL1A1|CLDN4|CYBA|FKBP4|FOXO3|FOS|HSD3B2|HSPA1A|IDH1|IL10|MAOB|PCK2|PLAT|PTGS2|SST|TH|CYP7B1|TXNIP|WBP2|FBXO32|ACOD1	MyList
Reactome Gene Sets	6	R-HSA-8953897	Cellular responses to stimuli		-10	2.9	7.8	30169	798	633	48	7.6	1.1	37|338|467|1026|1340|1535|1649|1728|2288|2353|2878|3020|3303|3305|3308|3320|3337|3417|3725|4363|6128|6129|6158|6202|6203|6231|6737|7029|7295|7314|7353|8204|9531|9817|10628|10808|11258|23645|25994|26353|27230|51204|54583|84335|90993|91582|112399|114548	ACADVL|APOB|ATF3|CDKN1A|COX6B1|CYBA|DDIT3|NQO1|FKBP4|FOS|GPX3|H3-3A|HSPA1A|HSPA1L|HSPA4|HSP90AA1|DNAJB1|IDH1|JUN|ABCC1|RPL6|RPL7|RPL28|RPS8|RPS9|RPS26|TRIM21|TFDP2|TXN|UBB|UFD1|NRIP1|BAG3|KEAP1|TXNIP|HSPH1|DCTN3|PPP1R15A|HIGD1A|HSPB8|SERP1|TACO1|EGLN1|AKT1S1|CREB3L1|RPS19BP1|EGLN3|NLRP3	MyList
GO Biological Processes	19	GO:0048729	tissue morphogenesis	19_GO:0032502 developmental process	-10	3.3	8	30169	565	633	39	6.2	0.96	90|652|836|846|1512|1969|2253|2487|3280|3586|3845|3872|3975|4487|4617|6496|6615|6910|6926|7481|7852|8516|8543|9241|9420|9464|9788|9953|23552|25932|54583|55327|65266|79971|85366|157506|343930|388389|388585	ACVR1|BMP4|CASP3|CASR|CTSH|EPHA2|FGF8|FRZB|HES1|IL10|KRAS|KRT17|LHX1|MSX1|MYF5|SIX3|SNAI1|TBX5|TBX3|WNT11|CXCR4|ITGA8|LMO4|NOG|CYP7B1|HAND2|MTSS1|HS3ST3B1|CDK20|CLIC4|EGLN1|LIN7C|WNK4|WLS|MYLK2|RDH10|MSGN1|CCDC103|HES5	MyList
GO Biological Processes	19	GO:0006986	response to unfolded protein	19_GO:0050896 response to stimulus	-9.9	6.9	9.7	30169	124	633	18	2.8	0.66	467|871|1491|1649|3303|3305|3308|3315|3320|3337|5610|9531|10808|26353|27230|84236|90993|168620	ATF3|SERPINH1|CTH|DDIT3|HSPA1A|HSPA1L|HSPA4|HSPB1|HSP90AA1|DNAJB1|EIF2AK2|BAG3|HSPH1|HSPB8|SERP1|RHBDD1|CREB3L1|BHLHA15	MyList
GO Biological Processes	19	GO:0043068	positive regulation of programmed cell death	19_GO:0048518 positive regulation of biological process	-9.8	3.3	8	30169	547	633	38	6	0.94	135|301|467|652|664|824|836|1026|1509|1512|1649|1654|1728|1917|1984|2309|2487|2896|3248|3586|3655|3725|4170|4487|4616|5743|7098|7314|7481|8440|8795|9148|10628|11132|23429|27250|27429|50486	ADORA2A|ANXA1|ATF3|BMP4|BNIP3|CAPN2|CASP3|CDKN1A|CTSD|CTSH|DDIT3|DDX3X|NQO1|EEF1A2|EIF5A|FOXO3|FRZB|GRN|HPGD|IL10|ITGA6|JUN|MCL1|MSX1|GADD45B|PTGS2|TLR3|UBB|WNT11|NCK2|TNFRSF10B|NEURL1|TXNIP|CAPN10|RYBP|PDCD4|HTRA2|G0S2	MyList
GO Biological Processes	19	GO:0007420	brain development	19_GO:0032502 developmental process	-9.7	2.9	7.7	30169	762	633	46	7.3	1	306|357|652|664|836|900|1340|2020|2253|2309|2746|2904|3065|3251|3280|3284|3337|3845|3975|4129|4211|4487|5080|5270|6387|6496|6926|7054|7314|7515|7852|8516|8660|9148|9241|9531|10991|23284|26047|27429|30062|51569|54149|79971|84002|388585	ANXA3|SHROOM2|BMP4|BNIP3|CASP3|CCNG1|COX6B1|EN2|FGF8|FOXO3|GLUD1|GRIN2B|HDAC1|HPRT1|HES1|HSD3B2|DNAJB1|KRAS|LHX1|MAOB|MEIS1|MSX1|PAX6|SERPINE2|CXCL12|SIX3|TBX3|TH|UBB|XRCC1|CXCR4|ITGA8|IRS2|NEURL1|NOG|BAG3|SLC38A3|ADGRL3|CNTNAP2|HTRA2|RAX|UFM1|C21orf91|WLS|B3GNT5|HES5	MyList
GO Biological Processes	19	GO:0007498	mesoderm development	19_GO:0032502 developmental process	-9.7	6.7	9.5	30169	128	633	18	2.8	0.66	90|268|652|1969|2253|3975|5017|6615|6926|7481|8516|9241|9573|79728|79971|84667|199699|343930	ACVR1|AMH|BMP4|EPHA2|FGF8|LHX1|OVOL1|SNAI1|TBX3|WNT11|ITGA8|NOG|GDF3|PALB2|WLS|HES7|DAND5|MSGN1	MyList
KEGG Pathway	24	hsa05200	Pathways in cancer		-9.6	3.3	7.9	30169	531	633	37	5.8	0.93	354|598|652|836|1026|1050|1643|1728|2253|2353|2770|2793|2941|3065|3265|3280|3320|3655|3725|3815|3845|3918|4259|4616|5743|5900|6387|7478|7481|7852|8817|9817|26060|54583|112399|149233|388585	KLK3|BCL2L1|BMP4|CASP3|CDKN1A|CEBPA|DDB2|NQO1|FGF8|FOS|GNAI1|GNGT2|GSTA4|HDAC1|HRAS|HES1|HSP90AA1|ITGA6|JUN|KIT|KRAS|LAMC2|MGST3|GADD45B|PTGS2|RALGDS|CXCL12|WNT8A|WNT11|CXCR4|FGF18|KEAP1|APPL1|EGLN1|EGLN3|IL23R|HES5	MyList
GO Biological Processes	19	GO:0043065	positive regulation of apoptotic process	19_GO:0048518 positive regulation of biological process	-9.6	3.3	7.9	30169	532	633	37	5.8	0.93	135|301|467|652|664|824|836|1509|1512|1649|1654|1728|1917|1984|2309|2487|2896|3248|3586|3655|3725|4170|4487|4616|5743|7098|7314|7481|8440|8795|9148|10628|11132|23429|27250|27429|50486	ADORA2A|ANXA1|ATF3|BMP4|BNIP3|CAPN2|CASP3|CTSD|CTSH|DDIT3|DDX3X|NQO1|EEF1A2|EIF5A|FOXO3|FRZB|GRN|HPGD|IL10|ITGA6|JUN|MCL1|MSX1|GADD45B|PTGS2|TLR3|UBB|WNT11|NCK2|TNFRSF10B|NEURL1|TXNIP|CAPN10|RYBP|PDCD4|HTRA2|G0S2	MyList
GO Biological Processes	19	GO:0006066	alcohol metabolic process	19_GO:0008152 metabolic process	-9.6	4.2	8.3	30169	321	633	28	4.4	0.82	221|338|427|1050|1583|1593|1595|3417|3421|3930|5106|5860|6526|7167|7276|8608|8612|9249|9420|9784|10449|10577|11163|54928|55304|80168|125981|157506	ALDH3B1|APOB|ASAH1|CEBPA|CYP11A1|CYP27A1|CYP51A1|IDH1|IDH3G|LBR|PCK2|QDPR|SLC5A3|TPI1|TTR|RDH16|PLPP2|DHRS3|CYP7B1|SNX17|ACAA2|NPC2|NUDT4|BPNT2|SPTLC3|MOGAT2|ACER1|RDH10	MyList
GO Biological Processes	19	GO:0031329	regulation of cellular catabolic process	19_GO:0008152 metabolic process	-9.6	2.8	7.6	30169	798	633	47	7.4	1	302|328|664|836|1050|1153|1471|1649|1917|2309|3303|3315|3417|3586|4170|4210|4869|4904|6048|6386|6737|6794|7345|8660|8671|9531|9817|10140|10193|22794|23429|26135|26330|26353|27429|28960|29974|51100|51667|54855|57535|60592|64127|79660|143686|220441|340371	ANXA2|APEX1|BNIP3|CASP3|CEBPA|CIRBP|CST3|DDIT3|EEF1A2|FOXO3|HSPA1A|HSPB1|IDH1|IL10|MCL1|MEFV|NPM1|YBX1|RNF5|SDCBP|TRIM21|STK11|UCHL1|IRS2|SLC4A4|BAG3|KEAP1|TOB1|RNF41|CASC3|RYBP|SERBP1|GAPDHS|HSPB8|HTRA2|DCPS|A1CF|SH3GLB1|NUB1|TENT5C|ELAPOR1|SCOC|NOD2|PPP1R3B|SESN3|RNF152|NRBP2	MyList
GO Biological Processes	19	GO:0010942	positive regulation of cell death	19_GO:0048518 positive regulation of biological process	-9.5	3.1	7.7	30169	614	633	40	6.3	0.97	135|301|467|652|664|824|836|1026|1509|1512|1649|1654|1728|1917|1984|2309|2353|2487|2896|2904|3248|3586|3655|3725|4170|4487|4616|5743|7098|7314|7481|8440|8795|9148|10628|11132|23429|27250|27429|50486	ADORA2A|ANXA1|ATF3|BMP4|BNIP3|CAPN2|CASP3|CDKN1A|CTSD|CTSH|DDIT3|DDX3X|NQO1|EEF1A2|EIF5A|FOXO3|FOS|FRZB|GRN|GRIN2B|HPGD|IL10|ITGA6|JUN|MCL1|MSX1|GADD45B|PTGS2|TLR3|UBB|WNT11|NCK2|TNFRSF10B|NEURL1|TXNIP|CAPN10|RYBP|PDCD4|HTRA2|G0S2	MyList
GO Biological Processes	19	GO:2001242	regulation of intrinsic apoptotic signaling pathway	19_GO:0023052 signaling	-9.2	5.5	8.7	30169	172	633	20	3.2	0.7	598|1649|1654|1984|3065|3190|3303|3315|4170|4487|5743|6387|6615|7178|7314|8440|9181|27429|50484|90993	BCL2L1|DDIT3|DDX3X|EIF5A|HDAC1|HNRNPK|HSPA1A|HSPB1|MCL1|MSX1|PTGS2|CXCL12|SNAI1|TPT1|UBB|NCK2|ARHGEF2|HTRA2|RRM2B|CREB3L1	MyList
GO Biological Processes	19	GO:0001501	skeletal system development	19_GO:0032502 developmental process	-8.9	3.3	7.6	30169	511	633	35	5.5	0.91	302|649|652|871|1277|1969|2253|2487|3217|3231|3815|3975|4211|4487|4617|5396|6615|6926|7045|7353|7481|8817|9241|9249|9464|9573|10234|23552|27230|28982|54928|55512|84667|157506|388585	ANXA2|BMP1|BMP4|SERPINH1|COL1A1|EPHA2|FGF8|FRZB|HOXB7|HOXD1|KIT|LHX1|MEIS1|MSX1|MYF5|PRRX1|SNAI1|TBX3|TGFBI|UFD1|WNT11|FGF18|NOG|DHRS3|HAND2|GDF3|LRRC17|CDK20|SERP1|FLVCR1|BPNT2|SMPD3|HES7|RDH10|HES5	MyList
GO Biological Processes	19	GO:0007423	sensory organ development	19_GO:0032502 developmental process	-8.9	3.1	7.5	30169	563	633	37	5.8	0.93	357|652|1050|1969|2253|2487|3065|3280|3615|3725|3815|3975|3982|4211|4487|4617|5080|5145|5396|6496|6926|7054|7275|8516|9241|9464|9497|9573|23552|25932|30062|146862|157506|219736|221391|375611|388585	SHROOM2|BMP4|CEBPA|EPHA2|FGF8|FRZB|HDAC1|HES1|IMPDH2|JUN|KIT|LHX1|LIM2|MEIS1|MSX1|MYF5|PAX6|PDE6A|PRRX1|SIX3|TBX3|TH|TUB|ITGA8|NOG|HAND2|SLC4A7|GDF3|CDK20|CLIC4|RAX|UNC45B|RDH10|STOX1|OPN5|SLC26A5|HES5	MyList
GO Biological Processes	19	GO:0008283	cell population proliferation	19_GO:0009987 cellular process	-8.9	2.9	7.3	30169	698	633	42	6.6	0.99	598|652|1050|1649|1969|2150|2253|2353|2623|3020|3251|3265|3280|3586|3615|3725|3815|3845|4487|5017|5080|5396|6496|6794|6910|6926|7045|7345|7481|8660|8817|9181|9241|9420|9464|9788|10203|23189|26047|79728|84133|387837	BCL2L1|BMP4|CEBPA|DDIT3|EPHA2|F2RL1|FGF8|FOS|GATA1|H3-3A|HPRT1|HRAS|HES1|IL10|IMPDH2|JUN|KIT|KRAS|MSX1|OVOL1|PAX6|PRRX1|SIX3|STK11|TBX5|TBX3|TGFBI|UCHL1|WNT11|IRS2|FGF18|ARHGEF2|NOG|CYP7B1|HAND2|MTSS1|CALCRL|KANK1|CNTNAP2|PALB2|ZNRF3|CLEC12B	MyList
GO Biological Processes	19	GO:0048732	gland development	19_GO:0032502 developmental process	-8.8	3.5	7.6	30169	418	633	31	4.9	0.86	301|353|652|1050|1969|2253|2288|2487|3172|3280|3586|3725|4487|5080|5106|5270|6496|6794|6926|7392|7481|8543|8660|9148|9241|9420|9464|51156|79971|84876|125981	ANXA1|APRT|BMP4|CEBPA|EPHA2|FGF8|FKBP4|FRZB|HNF4A|HES1|IL10|JUN|MSX1|PAX6|PCK2|SERPINE2|SIX3|STK11|TBX3|USF2|WNT11|LMO4|IRS2|NEURL1|NOG|CYP7B1|HAND2|SERPINA10|WLS|ORAI1|ACER1	MyList
GO Biological Processes	19	GO:0035967	cellular response to topologically incorrect protein	19_GO:0050896 response to stimulus	-8.6	7.1	9	30169	100	633	15	2.4	0.6	467|1491|1649|3303|3305|5610|6048|7353|9531|26353|27230|55284|84236|90993|168620	ATF3|CTH|DDIT3|HSPA1A|HSPA1L|EIF2AK2|RNF5|UFD1|BAG3|HSPB8|SERP1|UBE2W|RHBDD1|CREB3L1|BHLHA15	MyList
GO Biological Processes	19	GO:0001944	vasculature development	19_GO:0032502 developmental process	-8.6	3.2	7.3	30169	528	633	35	5.5	0.91	90|302|338|652|682|1277|1649|1969|2253|3248|3280|3725|4211|4240|4643|5080|5340|5396|5743|6303|6794|6910|6926|7045|7481|8817|9241|9464|9784|10203|25932|28982|60626|79805|80025	ACVR1|ANXA2|APOB|BMP4|BSG|COL1A1|DDIT3|EPHA2|FGF8|HPGD|HES1|JUN|MEIS1|MFGE8|MYO1E|PAX6|PLG|PRRX1|PTGS2|SAT1|STK11|TBX5|TBX3|TGFBI|WNT11|FGF18|NOG|HAND2|SNX17|CALCRL|CLIC4|FLVCR1|RIC8A|VASH2|PANK2	MyList
GO Biological Processes	19	GO:0030855	epithelial cell differentiation	19_GO:0032502 developmental process	-8.5	3	7.2	30169	607	633	38	6	0.94	37|90|301|427|652|836|1050|1969|2150|2253|2487|2623|3065|3172|3280|3725|3845|3866|3872|3958|4643|5017|5080|5106|6496|6926|7357|7481|7852|8721|9497|9788|10628|25932|50848|125981|168620|388585	ACADVL|ACVR1|ANXA1|ASAH1|BMP4|CASP3|CEBPA|EPHA2|F2RL1|FGF8|FRZB|GATA1|HDAC1|HNF4A|HES1|JUN|KRAS|KRT15|KRT17|LGALS3|MYO1E|OVOL1|PAX6|PCK2|SIX3|TBX3|UGCG|WNT11|CXCR4|EDF1|SLC4A7|MTSS1|TXNIP|CLIC4|F11R|ACER1|BHLHA15|HES5	MyList
GO Biological Processes	19	GO:0034612	response to tumor necrosis factor	19_GO:0050896 response to stimulus	-8.5	4.9	8.1	30169	206	633	21	3.3	0.71	338|427|836|1050|1277|1535|1984|2309|2353|2633|3280|3875|5106|5743|8764|9181|29965|51667|55512|84817|730249	APOB|ASAH1|CASP3|CEBPA|COL1A1|CYBA|EIF5A|FOXO3|FOS|GBP1|HES1|KRT18|PCK2|PTGS2|TNFRSF14|ARHGEF2|CDIP1|NUB1|SMPD3|TXNDC17|ACOD1	MyList
GO Biological Processes	19	GO:0035239	tube morphogenesis	19_GO:0032502 developmental process	-8.4	2.8	7.1	30169	670	633	40	6.3	0.97	90|302|338|652|682|836|846|1512|1969|2253|3248|3280|3725|3845|3975|4211|4240|4643|5396|5743|6303|6910|6926|7045|7481|7852|8543|8817|9241|9464|9788|9953|10203|23552|25932|65266|80025|157506|388389|388585	ACVR1|ANXA2|APOB|BMP4|BSG|CASP3|CASR|CTSH|EPHA2|FGF8|HPGD|HES1|JUN|KRAS|LHX1|MEIS1|MFGE8|MYO1E|PRRX1|PTGS2|SAT1|TBX5|TBX3|TGFBI|WNT11|CXCR4|LMO4|FGF18|NOG|HAND2|MTSS1|HS3ST3B1|CALCRL|CDK20|CLIC4|WNK4|PANK2|RDH10|CCDC103|HES5	MyList
GO Biological Processes	19	GO:0080135	regulation of cellular response to stress	19_GO:0050896 response to stimulus	-8.4	2.8	7	30169	726	633	42	6.6	0.99	240|598|652|1407|1649|2150|2309|2896|3190|3265|3303|3315|3337|3586|4170|4487|4616|4869|5396|5610|5743|5977|6386|6387|6615|7098|7178|7295|7515|8440|9181|9464|23645|27250|27429|54465|55074|55611|64127|80303|83666|90993	ALOX5|BCL2L1|BMP4|CRY1|DDIT3|F2RL1|FOXO3|GRN|HNRNPK|HRAS|HSPA1A|HSPB1|DNAJB1|IL10|MCL1|MSX1|GADD45B|NPM1|PRRX1|EIF2AK2|PTGS2|DPF2|SDCBP|CXCL12|SNAI1|TLR3|TPT1|TXN|XRCC1|NCK2|ARHGEF2|HAND2|PPP1R15A|PDCD4|HTRA2|ETAA1|OXR1|OTUB1|NOD2|EFHD1|PARP9|CREB3L1	MyList
GO Biological Processes	19	GO:0001701	in utero embryonic development	19_GO:0032502 developmental process	-8.4	3.6	7.5	30169	387	633	29	4.6	0.83	90|338|598|824|1050|2623|3280|3586|4487|4643|4904|5340|6615|6926|9241|9464|9573|9817|10361|28982|29924|54583|54855|57718|60626|63978|79728|79805|157506	ACVR1|APOB|BCL2L1|CAPN2|CEBPA|GATA1|HES1|IL10|MSX1|MYO1E|YBX1|PLG|SNAI1|TBX3|NOG|HAND2|GDF3|KEAP1|NPM2|FLVCR1|EPN1|EGLN1|TENT5C|PPP4R4|RIC8A|PRDM14|PALB2|VASH2|RDH10	MyList
GO Biological Processes	19	GO:0071407	cellular response to organic cyclic compound	19_GO:0050896 response to stimulus	-8.3	3.2	7.2	30169	512	633	34	5.4	0.9	90|301|328|652|836|846|1050|1132|1277|1535|2203|2288|2309|2623|2769|2770|3303|3586|4869|5106|5327|5743|6263|7098|8204|8932|9420|9464|9630|23558|54762|64127|114907|730249	ACVR1|ANXA1|APEX1|BMP4|CASP3|CASR|CEBPA|CHRM4|COL1A1|CYBA|FBP1|FKBP4|FOXO3|GATA1|GNA15|GNAI1|HSPA1A|IL10|NPM1|PCK2|PLAT|PTGS2|RYR3|TLR3|NRIP1|MBD2|CYP7B1|HAND2|GNA14|WBP2|GRAMD1C|NOD2|FBXO32|ACOD1	MyList
GO Biological Processes	19	GO:0009612	response to mechanical stimulus	19_GO:0050896 response to stimulus	-8.3	4.7	8	30169	211	633	21	3.3	0.71	664|824|1277|1535|2353|3725|3815|5270|5743|6387|7098|7481|7852|8795|8932|8989|9531|10628|26047|50848|375611	BNIP3|CAPN2|COL1A1|CYBA|FOS|JUN|KIT|SERPINE2|PTGS2|CXCL12|TLR3|WNT11|CXCR4|TNFRSF10B|MBD2|TRPA1|BAG3|TXNIP|CNTNAP2|F11R|SLC26A5	MyList
GO Biological Processes	19	GO:2001234	negative regulation of apoptotic signaling pathway	19_GO:0023052 signaling	-8.3	4.5	7.9	30169	233	633	22	3.5	0.73	90|598|652|1491|1654|2623|3065|3303|3315|3655|3958|4170|5743|6387|6615|7178|9181|9241|10449|27429|50484|90993	ACVR1|BCL2L1|BMP4|CTH|DDX3X|GATA1|HDAC1|HSPA1A|HSPB1|ITGA6|LGALS3|MCL1|PTGS2|CXCL12|SNAI1|TPT1|ARHGEF2|NOG|ACAA2|HTRA2|RRM2B|CREB3L1	MyList
GO Biological Processes	19	GO:0104004	cellular response to environmental stimulus	19_GO:0050896 response to stimulus	-8.3	3.9	7.5	30169	321	633	26	4.1	0.79	598|664|836|1026|1277|1407|1535|1643|1654|2203|3265|4869|5743|5995|6794|7098|7481|8795|9181|9531|10991|50848|64710|84236|114548|221391	BCL2L1|BNIP3|CASP3|CDKN1A|COL1A1|CRY1|CYBA|DDB2|DDX3X|FBP1|HRAS|NPM1|PTGS2|RGR|STK11|TLR3|WNT11|TNFRSF10B|ARHGEF2|BAG3|SLC38A3|F11R|NUCKS1|RHBDD1|NLRP3|OPN5	MyList
GO Biological Processes	19	GO:0071214	cellular response to abiotic stimulus	19_GO:0050896 response to stimulus	-8.3	3.9	7.5	30169	321	633	26	4.1	0.79	598|664|836|1026|1277|1407|1535|1643|1654|2203|3265|4869|5743|5995|6794|7098|7481|8795|9181|9531|10991|50848|64710|84236|114548|221391	BCL2L1|BNIP3|CASP3|CDKN1A|COL1A1|CRY1|CYBA|DDB2|DDX3X|FBP1|HRAS|NPM1|PTGS2|RGR|STK11|TLR3|WNT11|TNFRSF10B|ARHGEF2|BAG3|SLC38A3|F11R|NUCKS1|RHBDD1|NLRP3|OPN5	MyList
GO Biological Processes	19	GO:0070848	response to growth factor	19_GO:0050896 response to stimulus	-8.2	3.1	7.1	30169	519	633	34	5.4	0.9	90|301|306|652|836|846|1277|1649|1969|2253|2309|2353|3065|3248|3280|3315|3586|3725|3975|4487|7044|7054|8516|8817|9241|9573|26060|27250|27429|55512|63978|84335|91612|388585	ACVR1|ANXA1|ANXA3|BMP4|CASP3|CASR|COL1A1|DDIT3|EPHA2|FGF8|FOXO3|FOS|HDAC1|HPGD|HES1|HSPB1|IL10|JUN|LHX1|MSX1|LEFTY2|TH|ITGA8|FGF18|NOG|GDF3|APPL1|PDCD4|HTRA2|SMPD3|PRDM14|AKT1S1|CHURC1|HES5	MyList
GO Biological Processes	19	GO:1902532	negative regulation of intracellular signal transduction	19_GO:0023052 signaling	-8	3	7	30169	554	633	35	5.5	0.91	467|598|652|1649|1654|1827|1969|2150|2203|2274|2633|3065|3303|3315|4170|5270|5743|6387|6615|6794|7178|7345|7353|9181|9516|23189|27250|27429|50484|50940|84335|90993|114548|143686|220441	ATF3|BCL2L1|BMP4|DDIT3|DDX3X|RCAN1|EPHA2|F2RL1|FBP1|FHL2|GBP1|HDAC1|HSPA1A|HSPB1|MCL1|SERPINE2|PTGS2|CXCL12|SNAI1|STK11|TPT1|UCHL1|UFD1|ARHGEF2|LITAF|KANK1|PDCD4|HTRA2|RRM2B|PDE11A|AKT1S1|CREB3L1|NLRP3|SESN3|RNF152	MyList
GO Biological Processes	19	GO:0048598	embryonic morphogenesis	19_GO:0032502 developmental process	-8	2.9	6.9	30169	582	633	36	5.7	0.92	90|652|836|1969|2253|2487|3065|3217|3280|3586|3975|4487|4617|4904|5080|5396|6496|6615|6910|6926|7054|7481|8516|8543|9241|9464|9573|23552|28982|54928|60626|79971|157506|343930|388389|388585	ACVR1|BMP4|CASP3|EPHA2|FGF8|FRZB|HDAC1|HOXB7|HES1|IL10|LHX1|MSX1|MYF5|YBX1|PAX6|PRRX1|SIX3|SNAI1|TBX5|TBX3|TH|WNT11|ITGA8|LMO4|NOG|HAND2|GDF3|CDK20|FLVCR1|BPNT2|RIC8A|WLS|RDH10|MSGN1|CCDC103|HES5	MyList
GO Biological Processes	19	GO:0002009	morphogenesis of an epithelium	19_GO:0032502 developmental process	-8	3.3	7.1	30169	453	633	31	4.9	0.86	90|652|836|846|1512|1969|2253|2487|3280|3586|3845|3872|3975|6615|6910|6926|7481|7852|8543|9241|9420|9464|9788|9953|23552|25932|55327|65266|157506|388389|388585	ACVR1|BMP4|CASP3|CASR|CTSH|EPHA2|FGF8|FRZB|HES1|IL10|KRAS|KRT17|LHX1|SNAI1|TBX5|TBX3|WNT11|CXCR4|LMO4|NOG|CYP7B1|HAND2|MTSS1|HS3ST3B1|CDK20|CLIC4|LIN7C|WNK4|RDH10|CCDC103|HES5	MyList
GO Biological Processes	19	GO:0010035	response to inorganic substance	19_GO:0050896 response to stimulus	-7.9	3	7	30169	533	633	34	5.4	0.9	135|301|328|338|664|682|824|836|846|1050|1277|1728|2203|2353|3178|3725|3815|4129|5743|6263|7054|7295|8989|10628|25932|51526|51596|54583|55512|84299|84557|125981|284111|375611	ADORA2A|ANXA1|APEX1|APOB|BNIP3|BSG|CAPN2|CASP3|CASR|CEBPA|COL1A1|NQO1|FBP1|FOS|HNRNPA1|JUN|KIT|MAOB|PTGS2|RYR3|TH|TXN|TRPA1|TXNIP|CLIC4|OSER1|CUTA|EGLN1|SMPD3|MIEN1|MAP1LC3A|ACER1|SLC13A5|SLC26A5	MyList
GO Biological Processes	19	GO:0001568	blood vessel development	19_GO:0032502 developmental process	-7.9	3.1	7	30169	507	633	33	5.2	0.88	90|302|338|652|682|1277|1649|1969|2253|3248|3280|3725|4211|4240|4643|5080|5340|5396|5743|6303|6910|6926|7045|7481|8817|9241|9464|9784|10203|25932|28982|79805|80025	ACVR1|ANXA2|APOB|BMP4|BSG|COL1A1|DDIT3|EPHA2|FGF8|HPGD|HES1|JUN|MEIS1|MFGE8|MYO1E|PAX6|PLG|PRRX1|PTGS2|SAT1|TBX5|TBX3|TGFBI|WNT11|FGF18|NOG|HAND2|SNX17|CALCRL|CLIC4|FLVCR1|VASH2|PANK2	MyList
Reactome Gene Sets	6	R-HSA-6798695	Neutrophil degranulation		-7.9	3.2	7	30169	482	633	32	5.1	0.87	221|240|302|353|427|976|1471|1509|1512|1535|1654|1938|2040|2896|3105|3303|3320|3417|3615|3958|5864|5870|6386|7276|8566|8993|10396|10577|25797|55313|55754|158747	ALDH3B1|ALOX5|ANXA2|APRT|ASAH1|ADGRE5|CST3|CTSD|CTSH|CYBA|DDX3X|EEF2|STOM|GRN|HLA-A|HSPA1A|HSP90AA1|IDH1|IMPDH2|LGALS3|RAB3A|RAB6A|SDCBP|TTR|PDXK|PGLYRP1|ATP8A1|NPC2|QPCT|CPPED1|TMEM30A|MOSPD2	MyList
GO Biological Processes	19	GO:0097190	apoptotic signaling pathway	19_GO:0023052 signaling	-7.9	3.8	7.3	30169	312	633	25	3.9	0.77	135|598|602|664|836|1026|1649|1654|1969|2309|3265|3875|4170|5977|6750|6794|7098|8795|9531|10193|23645|27429|29965|50486|64065	ADORA2A|BCL2L1|BCL3|BNIP3|CASP3|CDKN1A|DDIT3|DDX3X|EPHA2|FOXO3|HRAS|KRT18|MCL1|DPF2|SST|STK11|TLR3|TNFRSF10B|BAG3|RNF41|PPP1R15A|HTRA2|CDIP1|G0S2|PERP	MyList
GO Biological Processes	19	GO:0048608	reproductive structure development	19_GO:0022414 reproductive process	-7.7	3.9	7.2	30169	296	633	24	3.8	0.76	2|268|301|598|652|836|2253|2288|2309|2623|3020|3417|3815|3975|5270|6794|6926|7098|7314|8204|9241|9420|122042|157506	A2M|AMH|ANXA1|BCL2L1|BMP4|CASP3|FGF8|FKBP4|FOXO3|GATA1|H3-3A|IDH1|KIT|LHX1|SERPINE2|STK11|TBX3|TLR3|UBB|NRIP1|NOG|CYP7B1|RXFP2|RDH10	MyList
GO Biological Processes	19	GO:0001655	urogenital system development	19_GO:0032502 developmental process	-7.6	3.6	7.1	30169	345	633	26	4.1	0.79	90|268|301|403|652|1512|1592|2253|2288|3248|3280|3975|4643|5017|6794|7481|8516|9241|9420|9784|9788|9953|50484|65266|157506|388585	ACVR1|AMH|ANXA1|ARL3|BMP4|CTSH|CYP26A1|FGF8|FKBP4|HPGD|HES1|LHX1|MYO1E|OVOL1|STK11|WNT11|ITGA8|NOG|CYP7B1|SNX17|MTSS1|HS3ST3B1|RRM2B|WNK4|RDH10|HES5	MyList
GO Biological Processes	19	GO:2001243	negative regulation of intrinsic apoptotic signaling pathway	19_GO:0023052 signaling	-7.6	6.6	8.3	30169	101	633	14	2.2	0.58	598|1654|3065|3303|3315|4170|5743|6387|6615|7178|9181|27429|50484|90993	BCL2L1|DDX3X|HDAC1|HSPA1A|HSPB1|MCL1|PTGS2|CXCL12|SNAI1|TPT1|ARHGEF2|HTRA2|RRM2B|CREB3L1	MyList
GO Biological Processes	19	GO:0061458	reproductive system development	19_GO:0032502 developmental process	-7.6	3.8	7.2	30169	300	633	24	3.8	0.76	2|268|301|598|652|836|2253|2288|2309|2623|3020|3417|3815|3975|5270|6794|6926|7098|7314|8204|9241|9420|122042|157506	A2M|AMH|ANXA1|BCL2L1|BMP4|CASP3|FGF8|FKBP4|FOXO3|GATA1|H3-3A|IDH1|KIT|LHX1|SERPINE2|STK11|TBX3|TLR3|UBB|NRIP1|NOG|CYP7B1|RXFP2|RDH10	MyList
KEGG Pathway	24	hsa04210	Apoptosis		-7.5	5.6	7.9	30169	136	633	16	2.5	0.62	598|824|836|1509|1512|1514|1519|1649|2353|3265|3725|3845|4170|4616|8795|27429	BCL2L1|CAPN2|CASP3|CTSD|CTSH|CTSL|CTSO|DDIT3|FOS|HRAS|JUN|KRAS|MCL1|GADD45B|TNFRSF10B|HTRA2	MyList
GO Biological Processes	19	GO:1901214	regulation of neuron death	19_GO:0050789 regulation of biological process	-7.5	3.7	7.1	30169	325	633	25	3.9	0.77	135|598|824|836|1649|1728|2020|2253|2309|2353|2896|2904|3265|3586|3725|3845|4170|7314|10457|27429|54583|55074|84335|112399|340371	ADORA2A|BCL2L1|CAPN2|CASP3|DDIT3|NQO1|EN2|FGF8|FOXO3|FOS|GRN|GRIN2B|HRAS|IL10|JUN|KRAS|MCL1|UBB|GPNMB|HTRA2|EGLN1|OXR1|AKT1S1|EGLN3|NRBP2	MyList
GO Biological Processes	19	GO:0007167	enzyme-linked receptor protein signaling pathway	19_GO:0023052 signaling	-7.5	2.8	6.6	30169	636	633	37	5.8	0.93	90|268|652|836|1136|1277|1969|2253|2353|3172|3248|3280|3315|3725|3815|4487|4643|4739|5327|7044|8440|8516|8660|8817|9241|9573|9788|10628|26060|27250|55359|55512|55715|63978|84335|91612|388585	ACVR1|AMH|BMP4|CASP3|CHRNA3|COL1A1|EPHA2|FGF8|FOS|HNF4A|HPGD|HES1|HSPB1|JUN|KIT|MSX1|MYO1E|NEDD9|PLAT|LEFTY2|NCK2|ITGA8|IRS2|FGF18|NOG|GDF3|MTSS1|TXNIP|APPL1|PDCD4|STYK1|SMPD3|DOK4|PRDM14|AKT1S1|CHURC1|HES5	MyList
GO Biological Processes	19	GO:1903829	positive regulation of protein localization	19_GO:0051179 localization	-7.4	3.2	6.8	30169	451	633	30	4.7	0.84	135|846|1969|2040|2150|2746|2770|3265|3305|3320|3958|4739|4869|5106|5743|6526|6794|6810|8536|8660|9531|11079|11132|25874|27230|27429|51100|55754|79971|83666	ADORA2A|CASR|EPHA2|STOM|F2RL1|GLUD1|GNAI1|HRAS|HSPA1L|HSP90AA1|LGALS3|NEDD9|NPM1|PCK2|PTGS2|SLC5A3|STK11|STX4|CAMK1|IRS2|BAG3|RER1|CAPN10|MPC2|SERP1|HTRA2|SH3GLB1|TMEM30A|WLS|PARP9	MyList
GO Biological Processes	19	GO:1901652	response to peptide	19_GO:0050896 response to stimulus	-7.4	3.2	6.8	30169	451	633	30	4.7	0.84	301|328|353|682|846|1277|1407|1535|1583|2203|2309|2353|2770|3191|3586|4363|5106|5327|5743|6387|6794|7054|8660|9181|11132|26060|55512|64127|121340|143686	ANXA1|APEX1|APRT|BSG|CASR|COL1A1|CRY1|CYBA|CYP11A1|FBP1|FOXO3|FOS|GNAI1|HNRNPL|IL10|ABCC1|PCK2|PLAT|PTGS2|CXCL12|STK11|TH|IRS2|ARHGEF2|CAPN10|APPL1|SMPD3|NOD2|SP7|SESN3	MyList
GO Biological Processes	19	GO:0007389	pattern specification process	19_GO:0032502 developmental process	-7.4	3.2	6.8	30169	453	633	30	4.7	0.84	90|649|652|1649|2253|3217|3280|3975|4211|4487|4617|5080|6496|6615|6910|6926|7478|7481|9241|9464|9573|30062|79728|79971|84667|92129|199699|343930|388389|388585	ACVR1|BMP1|BMP4|DDIT3|FGF8|HOXB7|HES1|LHX1|MEIS1|MSX1|MYF5|PAX6|SIX3|SNAI1|TBX5|TBX3|WNT8A|WNT11|NOG|HAND2|GDF3|RAX|PALB2|WLS|HES7|RIPPLY1|DAND5|MSGN1|CCDC103|HES5	MyList
GO Biological Processes	19	GO:0030900	forebrain development	19_GO:0032502 developmental process	-7.3	3.4	6.8	30169	382	633	27	4.3	0.8	306|652|664|836|2253|3065|3251|3280|3284|3337|3845|3975|4487|5080|6387|6496|6926|7054|7314|7515|7852|9241|26047|27429|30062|54149|388585	ANXA3|BMP4|BNIP3|CASP3|FGF8|HDAC1|HPRT1|HES1|HSD3B2|DNAJB1|KRAS|LHX1|MSX1|PAX6|CXCL12|SIX3|TBX3|TH|UBB|XRCC1|CXCR4|NOG|CNTNAP2|HTRA2|RAX|C21orf91|HES5	MyList
GO Biological Processes	19	GO:0007610	behavior	19_GO:0032501 multicellular organismal process	-7.3	2.8	6.5	30169	594	633	35	5.5	0.91	135|353|824|836|846|1136|1803|1827|2353|2904|3251|3815|3845|4211|4739|5270|5743|6387|7054|7345|8516|8932|9241|9464|10396|26047|27253|27429|51204|54207|55074|57338|60626|81627|148523	ADORA2A|APRT|CAPN2|CASP3|CASR|CHRNA3|DPP4|RCAN1|FOS|GRIN2B|HPRT1|KIT|KRAS|MEIS1|NEDD9|SERPINE2|PTGS2|CXCL12|TH|UCHL1|ITGA8|MBD2|NOG|HAND2|ATP8A1|CNTNAP2|PCDH17|HTRA2|TACO1|KCNK10|OXR1|JPH3|RIC8A|TRMT1L|CIART	MyList
GO Biological Processes	19	GO:0071363	cellular response to growth factor stimulus	19_GO:0050896 response to stimulus	-7.2	3	6.6	30169	488	633	31	4.9	0.86	90|301|652|836|846|1277|2253|2309|2353|3065|3248|3280|3315|3586|3725|3975|4487|7044|7054|8516|8817|9241|9573|26060|27250|27429|55512|63978|84335|91612|388585	ACVR1|ANXA1|BMP4|CASP3|CASR|COL1A1|FGF8|FOXO3|FOS|HDAC1|HPGD|HES1|HSPB1|IL10|JUN|LHX1|MSX1|LEFTY2|TH|ITGA8|FGF18|NOG|GDF3|APPL1|PDCD4|HTRA2|SMPD3|PRDM14|AKT1S1|CHURC1|HES5	MyList
GO Biological Processes	19	GO:0031669	cellular response to nutrient levels	19_GO:0050896 response to stimulus	-7.2	4.3	7.2	30169	223	633	20	3.2	0.7	467|846|1026|1277|2309|2353|3178|3191|5564|5610|7392|10991|28960|51100|57535|84557|121340|143686|168620|220441	ATF3|CASR|CDKN1A|COL1A1|FOXO3|FOS|HNRNPA1|HNRNPL|PRKAB1|EIF2AK2|USF2|SLC38A3|DCPS|SH3GLB1|ELAPOR1|MAP1LC3A|SP7|SESN3|BHLHA15|RNF152	MyList
GO Biological Processes	19	GO:0071356	cellular response to tumor necrosis factor	19_GO:0050896 response to stimulus	-7.2	4.7	7.4	30169	182	633	18	2.8	0.66	338|427|1050|1277|1535|1984|2309|2353|2633|3280|3875|5106|8764|9181|29965|55512|84817|730249	APOB|ASAH1|CEBPA|COL1A1|CYBA|EIF5A|FOXO3|FOS|GBP1|HES1|KRT18|PCK2|TNFRSF14|ARHGEF2|CDIP1|SMPD3|TXNDC17|ACOD1	MyList
GO Biological Processes	19	GO:0060562	epithelial tube morphogenesis	19_GO:0032502 developmental process	-7.2	3.6	6.9	30169	314	633	24	3.8	0.76	90|652|836|846|1512|1969|2253|3280|3845|3975|6926|7481|7852|8543|9241|9464|9788|9953|23552|25932|65266|157506|388389|388585	ACVR1|BMP4|CASP3|CASR|CTSH|EPHA2|FGF8|HES1|KRAS|LHX1|TBX3|WNT11|CXCR4|LMO4|NOG|HAND2|MTSS1|HS3ST3B1|CDK20|CLIC4|WNK4|RDH10|CCDC103|HES5	MyList
GO Biological Processes	19	GO:1901654	response to ketone	19_GO:0050896 response to stimulus	-7.1	4.4	7.2	30169	204	633	19	3	0.68	2|598|1364|1535|1728|2203|2309|2353|2770|3284|4129|5106|5327|7054|10628|23558|28960|114907|730249	A2M|BCL2L1|CLDN4|CYBA|NQO1|FBP1|FOXO3|FOS|GNAI1|HSD3B2|MAOB|PCK2|PLAT|TH|TXNIP|WBP2|DCPS|FBXO32|ACOD1	MyList
GO Biological Processes	19	GO:0031400	negative regulation of protein modification process	19_GO:0048519 negative regulation of biological process	-7.1	2.9	6.5	30169	519	633	32	5.1	0.87	135|652|836|1026|1050|1407|3303|3315|3725|3958|4249|4616|4869|5080|6737|6992|7345|7515|8440|8815|9241|10217|10614|11338|23645|27250|55074|55611|57718|58190|65266|84335	ADORA2A|BMP4|CASP3|CDKN1A|CEBPA|CRY1|HSPA1A|HSPB1|JUN|LGALS3|MGAT5|GADD45B|NPM1|PAX6|TRIM21|PPP1R11|UCHL1|XRCC1|NCK2|BANF1|NOG|CTDSPL|HEXIM1|U2AF2|PPP1R15A|PDCD4|OXR1|OTUB1|PPP4R4|CTDSP1|WNK4|AKT1S1	MyList
GO Biological Processes	19	GO:0031960	response to corticosteroid	19_GO:0050896 response to stimulus	-7.1	4.9	7.4	30169	165	633	17	2.7	0.64	2|90|301|306|836|1277|1535|2309|2353|3284|3586|4129|5106|5327|5743|7054|114907	A2M|ACVR1|ANXA1|ANXA3|CASP3|COL1A1|CYBA|FOXO3|FOS|HSD3B2|IL10|MAOB|PCK2|PLAT|PTGS2|TH|FBXO32	MyList
WikiPathways	27	WP4754	IL-18 signaling pathway		-7	3.8	6.9	30169	273	633	22	3.5	0.73	467|598|682|836|1277|1364|1938|2353|2623|2896|2904|3315|3586|3725|4666|5743|6004|7941|9374|9497|26353|730249	ATF3|BCL2L1|BSG|CASP3|COL1A1|CLDN4|EEF2|FOS|GATA1|GRN|GRIN2B|HSPB1|IL10|JUN|NACA|PTGS2|RGS16|PLA2G7|PPT2|SLC4A7|HSPB8|ACOD1	MyList
GO Biological Processes	19	GO:0010506	regulation of autophagy	19_GO:0008152 metabolic process	-7	3.5	6.7	30169	344	633	25	3.9	0.77	664|836|1649|1917|2309|3315|3586|4170|4210|6048|6737|6794|7345|9531|9817|10193|26353|27429|51100|57535|60592|64127|143686|220441|340371	BNIP3|CASP3|DDIT3|EEF1A2|FOXO3|HSPB1|IL10|MCL1|MEFV|RNF5|TRIM21|STK11|UCHL1|BAG3|KEAP1|RNF41|HSPB8|HTRA2|SH3GLB1|ELAPOR1|SCOC|NOD2|SESN3|RNF152|NRBP2	MyList
GO Biological Processes	19	GO:0044283	small molecule biosynthetic process	19_GO:0008152 metabolic process	-7	3.1	6.5	30169	446	633	29	4.6	0.83	240|353|427|467|1407|1491|1593|1595|2203|2538|2746|3251|3930|4259|5053|5106|5352|5564|5743|5860|7167|8566|9420|9524|10449|55304|93058|125981|157506	ALOX5|APRT|ASAH1|ATF3|CRY1|CTH|CYP27A1|CYP51A1|FBP1|G6PC1|GLUD1|HPRT1|LBR|MGST3|PAH|PCK2|PLOD2|PRKAB1|PTGS2|QDPR|TPI1|PDXK|CYP7B1|TECR|ACAA2|SPTLC3|COQ10A|ACER1|RDH10	MyList
GO Biological Processes	19	GO:0034620	cellular response to unfolded protein	19_GO:0050896 response to stimulus	-7	7.1	8.1	30169	80	633	12	1.9	0.54	467|1491|1649|3303|3305|5610|9531|26353|27230|84236|90993|168620	ATF3|CTH|DDIT3|HSPA1A|HSPA1L|EIF2AK2|BAG3|HSPB8|SERP1|RHBDD1|CREB3L1|BHLHA15	MyList
GO Biological Processes	19	GO:0031668	cellular response to extracellular stimulus	19_GO:0050896 response to stimulus	-6.9	3.9	6.9	30169	254	633	21	3.3	0.71	432|467|846|1026|1277|2309|2353|3178|3191|5564|5610|7392|10991|28960|51100|57535|84557|121340|143686|168620|220441	ASGR1|ATF3|CASR|CDKN1A|COL1A1|FOXO3|FOS|HNRNPA1|HNRNPL|PRKAB1|EIF2AK2|USF2|SLC38A3|DCPS|SH3GLB1|ELAPOR1|MAP1LC3A|SP7|SESN3|BHLHA15|RNF152	MyList
GO Biological Processes	19	GO:0061061	muscle structure development	19_GO:0032502 developmental process	-6.9	2.9	6.4	30169	503	633	31	4.9	0.86	90|467|652|824|836|1827|2274|2275|2353|3020|3280|3845|4487|4617|5340|6910|6926|7345|7478|8516|9148|9215|9241|10398|25776|27230|54583|64236|85366|146862|150921	ACVR1|ATF3|BMP4|CAPN2|CASP3|RCAN1|FHL2|FHL3|FOS|H3-3A|HES1|KRAS|MSX1|MYF5|PLG|TBX5|TBX3|UCHL1|WNT8A|ITGA8|NEURL1|LARGE1|NOG|MYL9|CBY1|SERP1|EGLN1|PDLIM2|MYLK2|UNC45B|TCF23	MyList
GO Biological Processes	19	GO:0034250	positive regulation of cellular amide metabolic process	19_GO:0048518 positive regulation of biological process	-6.9	4.8	7.2	30169	170	633	17	2.7	0.64	602|836|1153|1654|1938|1984|3191|3872|4869|4904|6203|8440|10140|23645|27230|64127|84769	BCL3|CASP3|CIRBP|DDX3X|EEF2|EIF5A|HNRNPL|KRT17|NPM1|YBX1|RPS9|NCK2|TOB1|PPP1R15A|SERP1|NOD2|MPV17L2	MyList
GO Biological Processes	19	GO:0009952	anterior/posterior pattern specification	19_GO:0032502 developmental process	-6.8	4.3	7	30169	213	633	19	3	0.68	652|1649|2253|3217|3280|3975|4487|4617|5080|6926|7478|9241|9573|79728|79971|84667|92129|343930|388585	BMP4|DDIT3|FGF8|HOXB7|HES1|LHX1|MSX1|MYF5|PAX6|TBX3|WNT8A|NOG|GDF3|PALB2|WLS|HES7|RIPPLY1|MSGN1|HES5	MyList
WikiPathways	27	WP2857	Mesodermal commitment pathway		-6.8	5	7.2	30169	154	633	16	2.5	0.62	90|268|652|2253|3172|3251|4211|5080|6615|6926|7044|9241|9573|10124|84667|343930	ACVR1|AMH|BMP4|FGF8|HNF4A|HPRT1|MEIS1|PAX6|SNAI1|TBX3|LEFTY2|NOG|GDF3|ARL4A|HES7|MSGN1	MyList
GO Biological Processes	19	GO:0009167	purine ribonucleoside monophosphate metabolic process	19_GO:0008152 metabolic process	-6.7	10	8.7	30169	42	633	9	1.4	0.47	205|270|271|353|3251|3615|5471|22978|50808	AK4|AMPD1|AMPD2|APRT|HPRT1|IMPDH2|PPAT|NT5C2|AK3	MyList
GO Biological Processes	19	GO:0061448	connective tissue development	19_GO:0032502 developmental process	-6.6	4.1	6.8	30169	220	633	19	3	0.68	649|652|846|871|1277|3265|4487|4617|5396|6615|7045|7314|8817|9241|9464|54928|55512|57561|388585	BMP1|BMP4|CASR|SERPINH1|COL1A1|HRAS|MSX1|MYF5|PRRX1|SNAI1|TGFBI|UBB|FGF18|NOG|HAND2|BPNT2|SMPD3|ARRDC3|HES5	MyList
WikiPathways	27	WP2882	Nuclear receptors meta-pathway		-6.6	3.5	6.5	30169	314	633	23	3.6	0.74	1557|1728|1969|2040|2878|2941|3280|3303|3320|3337|3725|4240|4259|4616|5743|6526|7295|8204|8660|9792|9817|81706|84002	CYP2C19|NQO1|EPHA2|STOM|GPX3|GSTA4|HES1|HSPA1A|HSP90AA1|DNAJB1|JUN|MFGE8|MGST3|GADD45B|PTGS2|SLC5A3|TXN|NRIP1|IRS2|SERTAD2|KEAP1|PPP1R14C|B3GNT5	MyList
GO Biological Processes	19	GO:0097193	intrinsic apoptotic signaling pathway	19_GO:0023052 signaling	-6.6	4.8	7	30169	159	633	16	2.5	0.62	598|602|664|836|1026|1649|1654|1969|3265|4170|6794|8795|23645|27429|29965|64065	BCL2L1|BCL3|BNIP3|CASP3|CDKN1A|DDIT3|DDX3X|EPHA2|HRAS|MCL1|STK11|TNFRSF10B|PPP1R15A|HTRA2|CDIP1|PERP	MyList
GO Biological Processes	19	GO:0003002	regionalization	19_GO:0032502 developmental process	-6.6	3.4	6.4	30169	339	633	24	3.8	0.76	90|649|652|1649|2253|3217|3280|3975|4487|4617|5080|6496|6615|6926|7478|7481|9241|9573|79728|79971|84667|92129|343930|388585	ACVR1|BMP1|BMP4|DDIT3|FGF8|HOXB7|HES1|LHX1|MSX1|MYF5|PAX6|SIX3|SNAI1|TBX3|WNT8A|WNT11|NOG|GDF3|PALB2|WLS|HES7|RIPPLY1|MSGN1|HES5	MyList
GO Biological Processes	19	GO:0009126	purine nucleoside monophosphate metabolic process	19_GO:0008152 metabolic process	-6.6	9.7	8.5	30169	44	633	9	1.4	0.47	205|270|271|353|3251|3615|5471|22978|50808	AK4|AMPD1|AMPD2|APRT|HPRT1|IMPDH2|PPAT|NT5C2|AK3	MyList
CORUM	33	CORUM:3055	Nop56p-associated pre-rRNA complex		-6.5	6	7.4	30169	104	633	13	2.1	0.56	1938|3178|4869|4904|6128|6129|6158|6202|6203|7307|8971|11338|26156	EEF2|HNRNPA1|NPM1|YBX1|RPL6|RPL7|RPL28|RPS8|RPS9|U2AF1|H1-10|U2AF2|RSL1D1	MyList
GO Biological Processes	19	GO:0048562	embryonic organ morphogenesis	19_GO:0032502 developmental process	-6.5	3.6	6.5	30169	292	633	22	3.5	0.73	90|652|1969|2253|2487|3217|3280|3975|4487|4617|5080|5396|6496|6926|7054|7481|8516|9241|9464|28982|157506|388389	ACVR1|BMP4|EPHA2|FGF8|FRZB|HOXB7|HES1|LHX1|MSX1|MYF5|PAX6|PRRX1|SIX3|TBX3|TH|WNT11|ITGA8|NOG|HAND2|FLVCR1|RDH10|CCDC103	MyList
WikiPathways	27	WP4786	Type I collagen synthesis in the context of osteogenesis imperfecta		-6.5	12	8.9	30169	33	633	8	1.3	0.44	649|871|1277|5033|5352|8974|90993|121340	BMP1|SERPINH1|COL1A1|P4HA1|PLOD2|P4HA2|CREB3L1|SP7	MyList
GO Biological Processes	19	GO:0051384	response to glucocorticoid	19_GO:0050896 response to stimulus	-6.5	5	7.1	30169	142	633	15	2.4	0.6	2|90|301|306|836|2309|2353|3284|3586|4129|5106|5327|5743|7054|114907	A2M|ACVR1|ANXA1|ANXA3|CASP3|FOXO3|FOS|HSD3B2|IL10|MAOB|PCK2|PLAT|PTGS2|TH|FBXO32	MyList
GO Biological Processes	19	GO:0071396	cellular response to lipid	19_GO:0050896 response to stimulus	-6.5	2.8	6.1	30169	528	633	31	4.9	0.86	90|301|338|652|824|846|1277|2203|2288|2309|2353|2623|2770|3280|3303|3586|5106|5327|7481|8204|9420|9464|9516|23558|27250|27429|54762|64127|114548|114907|730249	ACVR1|ANXA1|APOB|BMP4|CAPN2|CASR|COL1A1|FBP1|FKBP4|FOXO3|FOS|GATA1|GNAI1|HES1|HSPA1A|IL10|PCK2|PLAT|WNT11|NRIP1|CYP7B1|HAND2|LITAF|WBP2|PDCD4|HTRA2|GRAMD1C|NOD2|NLRP3|FBXO32|ACOD1	MyList
KEGG Pathway	24	hsa04115	p53 signaling pathway		-6.5	7.2	7.7	30169	73	633	11	1.7	0.52	598|836|900|1026|1643|4616|8795|9538|50484|64065|143686	BCL2L1|CASP3|CCNG1|CDKN1A|DDB2|GADD45B|TNFRSF10B|EI24|RRM2B|PERP|SESN3	MyList
GO Biological Processes	19	GO:0045727	positive regulation of translation	19_GO:0048518 positive regulation of biological process	-6.4	5	7	30169	143	633	15	2.4	0.6	602|1153|1654|1938|1984|3191|3872|4869|4904|6203|8440|10140|23645|27230|84769	BCL3|CIRBP|DDX3X|EEF2|EIF5A|HNRNPL|KRT17|NPM1|YBX1|RPS9|NCK2|TOB1|PPP1R15A|SERP1|MPV17L2	MyList
GO Biological Processes	19	GO:1901699	cellular response to nitrogen compound	19_GO:0050896 response to stimulus	-6.4	2.6	6	30169	646	633	35	5.5	0.91	328|353|598|824|836|846|1132|1136|1277|1535|1583|2203|2309|2353|2623|2769|3725|4363|4869|5106|5327|5743|6263|7054|7098|7852|8660|9148|9181|9630|11132|26060|55512|64127|143686	APEX1|APRT|BCL2L1|CAPN2|CASP3|CASR|CHRM4|CHRNA3|COL1A1|CYBA|CYP11A1|FBP1|FOXO3|FOS|GATA1|GNA15|JUN|ABCC1|NPM1|PCK2|PLAT|PTGS2|RYR3|TH|TLR3|CXCR4|IRS2|NEURL1|ARHGEF2|GNA14|CAPN10|APPL1|SMPD3|NOD2|SESN3	MyList
GO Biological Processes	19	GO:0003279	cardiac septum development	19_GO:0032502 developmental process	-6.4	5.8	7.3	30169	107	633	13	2.1	0.56	90|652|2253|3280|6910|6926|7481|8543|9241|9249|9784|54583|199699	ACVR1|BMP4|FGF8|HES1|TBX5|TBX3|WNT11|LMO4|NOG|DHRS3|SNX17|EGLN1|DAND5	MyList
GO Biological Processes	19	GO:0050878	regulation of body fluid levels	19_GO:0065007 biological regulation	-6.4	3.2	6.2	30169	373	633	25	3.9	0.77	135|302|353|953|1364|1535|2150|2623|3172|3315|4645|5270|5327|5340|6288|7357|7392|9148|10398|50808|51156|65266|83706|125981|160851	ADORA2A|ANXA2|APRT|ENTPD1|CLDN4|CYBA|F2RL1|GATA1|HNF4A|HSPB1|MYO5B|SERPINE2|PLAT|PLG|SAA1|UGCG|USF2|NEURL1|MYL9|AK3|SERPINA10|WNK4|FERMT3|ACER1|DGKH	MyList
Reactome Gene Sets	6	R-HSA-3371571	HSF1-dependent transactivation		-6.4	14	9.3	30169	24	633	7	1.1	0.42	2288|3303|3305|3320|3337|26353|84335	FKBP4|HSPA1A|HSPA1L|HSP90AA1|DNAJB1|HSPB8|AKT1S1	MyList
GO Biological Processes	19	GO:0032870	cellular response to hormone stimulus	19_GO:0050896 response to stimulus	-6.3	2.9	6	30169	484	633	29	4.6	0.83	90|301|328|338|353|652|1512|1514|1535|1583|2203|2288|2309|2353|2623|3303|3815|5106|5327|6750|7357|8660|9420|11132|23558|26060|114907|122042|730249	ACVR1|ANXA1|APEX1|APOB|APRT|BMP4|CTSH|CTSL|CYBA|CYP11A1|FBP1|FKBP4|FOXO3|FOS|GATA1|HSPA1A|KIT|PCK2|PLAT|SST|UGCG|IRS2|CYP7B1|CAPN10|WBP2|APPL1|FBXO32|RXFP2|ACOD1	MyList
KEGG Pathway	24	hsa00230	Purine metabolism		-6.3	5.2	7	30169	128	633	14	2.2	0.58	205|270|271|353|953|3251|3615|5145|5471|11164|22978|50484|50808|50940	AK4|AMPD1|AMPD2|APRT|ENTPD1|HPRT1|IMPDH2|PDE6A|PPAT|NUDT5|NT5C2|RRM2B|AK3|PDE11A	MyList
GO Biological Processes	19	GO:0048706	embryonic skeletal system development	19_GO:0032502 developmental process	-6.3	5.2	7	30169	128	633	14	2.2	0.58	652|1277|2253|3217|3231|3975|4617|5396|7481|9241|9464|23552|28982|157506	BMP4|COL1A1|FGF8|HOXB7|HOXD1|LHX1|MYF5|PRRX1|WNT11|NOG|HAND2|CDK20|FLVCR1|RDH10	MyList
WikiPathways	27	WP3888	VEGFA-VEGFR2 signaling pathway		-6.2	3	6.1	30169	432	633	27	4.3	0.8	301|357|598|682|824|1175|1827|1969|2274|2309|2746|3065|3265|3303|3315|3320|3725|5743|6129|6386|7295|8569|8974|10628|23189|29924|84335	ANXA1|SHROOM2|BCL2L1|BSG|CAPN2|AP2S1|RCAN1|EPHA2|FHL2|FOXO3|GLUD1|HDAC1|HRAS|HSPA1A|HSPB1|HSP90AA1|JUN|PTGS2|RPL7|SDCBP|TXN|MKNK1|P4HA2|TXNIP|KANK1|EPN1|AKT1S1	MyList
GO Biological Processes	19	GO:0043010	camera-type eye development	19_GO:0032502 developmental process	-6.2	3.3	6.2	30169	329	633	23	3.6	0.74	357|652|1969|3065|3280|3615|3725|3975|3982|4211|4617|5080|5145|6496|7054|7275|23552|25932|30062|146862|157506|221391|388585	SHROOM2|BMP4|EPHA2|HDAC1|HES1|IMPDH2|JUN|LHX1|LIM2|MEIS1|MYF5|PAX6|PDE6A|SIX3|TH|TUB|CDK20|CLIC4|RAX|UNC45B|RDH10|OPN5|HES5	MyList
GO Biological Processes	19	GO:0046033	AMP metabolic process	19_GO:0008152 metabolic process	-6.2	13	9	30169	25	633	7	1.1	0.42	205|270|271|353|3251|5471|50808	AK4|AMPD1|AMPD2|APRT|HPRT1|PPAT|AK3	MyList
GO Biological Processes	19	GO:0001934	positive regulation of protein phosphorylation	19_GO:0048518 positive regulation of biological process	-6.2	2.4	5.8	30169	749	633	38	6	0.94	90|652|1026|1136|1654|2253|2623|3265|3280|3320|3815|3845|4739|4869|5743|6386|6794|7044|7098|7295|7481|8536|8764|8795|8817|9148|9181|9573|10457|54465|57161|64127|65266|83666|143384|149233|219736|388585	ACVR1|BMP4|CDKN1A|CHRNA3|DDX3X|FGF8|GATA1|HRAS|HES1|HSP90AA1|KIT|KRAS|NEDD9|NPM1|PTGS2|SDCBP|STK11|LEFTY2|TLR3|TXN|WNT11|CAMK1|TNFRSF14|TNFRSF10B|FGF18|NEURL1|ARHGEF2|GDF3|GPNMB|ETAA1|PELI2|NOD2|WNK4|PARP9|CACUL1|IL23R|STOX1|HES5	MyList
Canonical Pathways	11	M5885	NABA MATRISOME ASSOCIATED		-6.2	2.4	5.7	30169	751	633	38	6	0.94	2|268|301|302|306|649|652|871|1471|1509|1512|1514|1519|2253|2487|3586|3958|5033|5270|5327|5340|5352|6387|7044|7173|7478|7481|8817|8974|9573|23452|27189|51156|54583|112399|327657|387837|431705	A2M|AMH|ANXA1|ANXA2|ANXA3|BMP1|BMP4|SERPINH1|CST3|CTSD|CTSH|CTSL|CTSO|FGF8|FRZB|IL10|LGALS3|P4HA1|SERPINE2|PLAT|PLG|PLOD2|CXCL12|LEFTY2|TPO|WNT8A|WNT11|FGF18|P4HA2|GDF3|ANGPTL2|IL17C|SERPINA10|EGLN1|EGLN3|SERPINA9|CLEC12B|ASTL	MyList
GO Biological Processes	19	GO:0044403	biological process involved in symbiotic interaction	19_GO:0044419 biological process involved in interspecies interaction between organisms	-6.1	3.7	6.3	30169	261	633	20	3.2	0.7	598|682|1514|1803|1969|2040|3065|3303|3725|5340|6520|7852|8764|8993|9074|50848|64710|81607|84321|131578	BCL2L1|BSG|CTSL|DPP4|EPHA2|STOM|HDAC1|HSPA1A|JUN|PLG|SLC3A2|CXCR4|TNFRSF14|PGLYRP1|CLDN6|F11R|NUCKS1|NECTIN4|THOC3|LRRC15	MyList
Canonical Pathways	11	M3468	NABA ECM REGULATORS		-6.1	3.8	6.4	30169	238	633	19	3	0.68	2|649|871|1471|1509|1512|1514|1519|5033|5270|5327|5340|5352|8974|51156|54583|112399|327657|431705	A2M|BMP1|SERPINH1|CST3|CTSD|CTSH|CTSL|CTSO|P4HA1|SERPINE2|PLAT|PLG|PLOD2|P4HA2|SERPINA10|EGLN1|EGLN3|SERPINA9|ASTL	MyList
GO Biological Processes	19	GO:1901617	organic hydroxy compound biosynthetic process	19_GO:0008152 metabolic process	-6.1	4.4	6.6	30169	173	633	16	2.5	0.62	427|1593|1595|3930|5053|5106|5860|6490|7054|8566|9420|9464|10449|55304|125981|126321	ASAH1|CYP27A1|CYP51A1|LBR|PAH|PCK2|QDPR|PMEL|TH|PDXK|CYP7B1|HAND2|ACAA2|SPTLC3|ACER1|MFSD12	MyList
GO Biological Processes	19	GO:0009266	response to temperature stimulus	19_GO:0050896 response to stimulus	-6	4.4	6.6	30169	174	633	16	2.5	0.62	37|1153|2353|3303|3315|3320|3337|5743|6387|6750|7852|8989|9531|27429|80036|113278	ACADVL|CIRBP|FOS|HSPA1A|HSPB1|HSP90AA1|DNAJB1|PTGS2|CXCL12|SST|CXCR4|TRPA1|BAG3|HTRA2|TRPM3|SLC52A3	MyList
GO Biological Processes	19	GO:0043523	regulation of neuron apoptotic process	19_GO:0050789 regulation of biological process	-6	3.9	6.4	30169	218	633	18	2.8	0.66	135|598|836|1649|1728|2020|2253|2309|2896|3265|3586|3725|3845|4170|55074|84335|112399|340371	ADORA2A|BCL2L1|CASP3|DDIT3|NQO1|EN2|FGF8|FOXO3|GRN|HRAS|IL10|JUN|KRAS|MCL1|OXR1|AKT1S1|EGLN3|NRBP2	MyList
GO Biological Processes	19	GO:0032264	IMP salvage	19_GO:0008152 metabolic process	-6	38	12	30169	5	633	4	0.63	0.31	270|271|353|3251	AMPD1|AMPD2|APRT|HPRT1	MyList
GO Biological Processes	19	GO:0007507	heart development	19_GO:0032502 developmental process	-6	2.7	5.8	30169	556	633	31	4.9	0.86	90|652|836|1026|2253|2274|3280|3725|4487|6615|6910|6926|7029|7054|7478|7481|8543|8932|9241|9249|9464|9784|10203|10614|25776|27250|54583|64236|85366|199699|388389	ACVR1|BMP4|CASP3|CDKN1A|FGF8|FHL2|HES1|JUN|MSX1|SNAI1|TBX5|TBX3|TFDP2|TH|WNT8A|WNT11|LMO4|MBD2|NOG|DHRS3|HAND2|SNX17|CALCRL|HEXIM1|CBY1|PDCD4|EGLN1|PDLIM2|MYLK2|DAND5|CCDC103	MyList
GO Biological Processes	19	GO:0051701	biological process involved in interaction with host	19_GO:0044419 biological process involved in interspecies interaction between organisms	-6	4.6	6.6	30169	155	633	15	2.4	0.6	598|682|1514|1803|1969|3303|6520|7852|8764|8993|9074|50848|81607|84321|131578	BCL2L1|BSG|CTSL|DPP4|EPHA2|HSPA1A|SLC3A2|CXCR4|TNFRSF14|PGLYRP1|CLDN6|F11R|NECTIN4|THOC3|LRRC15	MyList
GO Biological Processes	19	GO:0009314	response to radiation	19_GO:0050896 response to stimulus	-6	2.9	5.9	30169	446	633	27	4.3	0.8	301|598|602|836|1026|1153|1407|1535|1643|2353|2793|3265|3815|3845|4869|5743|5995|6387|6794|7054|7295|9241|51435|60626|64710|84236|221391	ANXA1|BCL2L1|BCL3|CASP3|CDKN1A|CIRBP|CRY1|CYBA|DDB2|FOS|GNGT2|HRAS|KIT|KRAS|NPM1|PTGS2|RGR|CXCL12|STK11|TH|TXN|NOG|SCARA3|RIC8A|NUCKS1|RHBDD1|OPN5	MyList
GO Biological Processes	19	GO:0043086	negative regulation of catalytic activity	19_GO:0065007 biological regulation	-6	2.3	5.6	30169	796	633	39	6.2	0.96	2|135|301|302|306|652|836|871|1026|1050|1471|1654|1728|3265|3315|3958|4249|4616|4869|5270|5510|5743|6992|7345|8660|10614|10628|23645|27250|50848|51156|54583|57718|65266|81706|83666|84335|284352|327657	A2M|ADORA2A|ANXA1|ANXA2|ANXA3|BMP4|CASP3|SERPINH1|CDKN1A|CEBPA|CST3|DDX3X|NQO1|HRAS|HSPB1|LGALS3|MGAT5|GADD45B|NPM1|SERPINE2|PPP1R7|PTGS2|PPP1R11|UCHL1|IRS2|HEXIM1|TXNIP|PPP1R15A|PDCD4|F11R|SERPINA10|EGLN1|PPP4R4|WNK4|PPP1R14C|PARP9|AKT1S1|PPP1R37|SERPINA9	MyList
Canonical Pathways	11	M255	PID HIF1 TFPATHWAY		-5.9	7.2	7.4	30169	66	633	10	1.6	0.5	664|2353|3172|3725|4170|4869|6387|7852|54583|112399	BNIP3|FOS|HNF4A|JUN|MCL1|NPM1|CXCL12|CXCR4|EGLN1|EGLN3	MyList
GO Biological Processes	19	GO:0071417	cellular response to organonitrogen compound	19_GO:0050896 response to stimulus	-5.9	2.6	5.7	30169	588	633	32	5.1	0.87	328|353|598|824|836|846|1132|1277|1535|1583|2203|2309|2353|2623|2769|3725|4363|5106|5327|5743|6263|7054|7852|8660|9148|9181|9630|11132|26060|55512|64127|143686	APEX1|APRT|BCL2L1|CAPN2|CASP3|CASR|CHRM4|COL1A1|CYBA|CYP11A1|FBP1|FOXO3|FOS|GATA1|GNA15|JUN|ABCC1|PCK2|PLAT|PTGS2|RYR3|TH|CXCR4|IRS2|NEURL1|ARHGEF2|GNA14|CAPN10|APPL1|SMPD3|NOD2|SESN3	MyList
Reactome Gene Sets	6	R-HSA-15869	Metabolism of nucleotides		-5.9	5.8	7	30169	99	633	12	1.9	0.54	205|270|271|353|953|3251|3615|5471|7295|11164|22978|50484	AK4|AMPD1|AMPD2|APRT|ENTPD1|HPRT1|IMPDH2|PPAT|TXN|NUDT5|NT5C2|RRM2B	MyList
GO Biological Processes	19	GO:0034599	cellular response to oxidative stress	19_GO:0050896 response to stimulus	-5.9	3.9	6.3	30169	222	633	18	2.8	0.66	221|301|328|664|1728|2309|2353|3303|3725|4363|6810|8989|9817|27429|51526|55074|55512|84557	ALDH3B1|ANXA1|APEX1|BNIP3|NQO1|FOXO3|FOS|HSPA1A|JUN|ABCC1|STX4|TRPA1|KEAP1|HTRA2|OSER1|OXR1|SMPD3|MAP1LC3A	MyList
GO Biological Processes	19	GO:0048736	appendage development	19_GO:0032502 developmental process	-5.9	4.3	6.4	30169	178	633	16	2.5	0.62	652|2253|3065|3655|4487|5396|5564|6910|6926|9241|9464|28982|30062|54928|84133|157506	BMP4|FGF8|HDAC1|ITGA6|MSX1|PRRX1|PRKAB1|TBX5|TBX3|NOG|HAND2|FLVCR1|RAX|BPNT2|ZNRF3|RDH10	MyList
GO Biological Processes	19	GO:0060173	limb development	19_GO:0032502 developmental process	-5.9	4.3	6.4	30169	178	633	16	2.5	0.62	652|2253|3065|3655|4487|5396|5564|6910|6926|9241|9464|28982|30062|54928|84133|157506	BMP4|FGF8|HDAC1|ITGA6|MSX1|PRRX1|PRKAB1|TBX5|TBX3|NOG|HAND2|FLVCR1|RAX|BPNT2|ZNRF3|RDH10	MyList
GO Biological Processes	19	GO:0046040	IMP metabolic process	19_GO:0008152 metabolic process	-5.9	16	9.2	30169	18	633	6	0.95	0.39	270|271|353|3251|5471|22978	AMPD1|AMPD2|APRT|HPRT1|PPAT|NT5C2	MyList
GO Biological Processes	19	GO:0051222	positive regulation of protein transport	19_GO:0051179 localization	-5.9	3.4	6.1	30169	294	633	21	3.3	0.71	135|846|2040|2150|2746|3265|3305|3320|5106|5743|6810|8536|8660|9531|11132|25874|27230|27429|51100|55754|79971	ADORA2A|CASR|STOM|F2RL1|GLUD1|HRAS|HSPA1L|HSP90AA1|PCK2|PTGS2|STX4|CAMK1|IRS2|BAG3|CAPN10|MPC2|SERP1|HTRA2|SH3GLB1|TMEM30A|WLS	MyList
Reactome Gene Sets	6	R-HSA-109582	Hemostasis		-5.9	2.5	5.6	30169	621	633	33	5.2	0.88	2|302|338|682|1277|2623|2769|2770|2793|3020|3065|3265|3655|3845|5270|5327|5340|6520|6810|7044|8795|9057|9630|10112|11136|23428|50808|50848|50940|64147|83706|84876|160851	A2M|ANXA2|APOB|BSG|COL1A1|GATA1|GNA15|GNAI1|GNGT2|H3-3A|HDAC1|HRAS|ITGA6|KRAS|SERPINE2|PLAT|PLG|SLC3A2|STX4|LEFTY2|TNFRSF10B|SLC7A6|GNA14|KIF20A|SLC7A9|SLC7A8|AK3|F11R|PDE11A|KIF9|FERMT3|ORAI1|DGKH	MyList
KEGG Pathway	24	hsa04915	Estrogen signaling pathway		-5.9	4.8	6.6	30169	138	633	14	2.2	0.58	1509|2288|2353|2770|3265|3303|3305|3320|3725|3845|3866|3872|3875|90993	CTSD|FKBP4|FOS|GNAI1|HRAS|HSPA1A|HSPA1L|HSP90AA1|JUN|KRAS|KRT15|KRT17|KRT18|CREB3L1	MyList
KEGG Pathway	24	hsa05418	Fluid shear stress and atherosclerosis		-5.8	4.8	6.6	30169	139	633	14	2.2	0.58	90|652|1514|1535|1728|2353|2941|3320|3725|4259|5327|7295|9181|9817	ACVR1|BMP4|CTSL|CYBA|NQO1|FOS|GSTA4|HSP90AA1|JUN|MGST3|PLAT|TXN|ARHGEF2|KEAP1	MyList
GO Biological Processes	19	GO:0006188	IMP biosynthetic process	19_GO:0008152 metabolic process	-5.8	22	10	30169	11	633	5	0.79	0.35	270|271|353|3251|5471	AMPD1|AMPD2|APRT|HPRT1|PPAT	MyList
GO Biological Processes	19	GO:0032355	response to estradiol	19_GO:0050896 response to stimulus	-5.8	5.1	6.6	30169	121	633	13	2.1	0.56	117|301|338|836|1277|1728|3248|3586|5743|7054|8204|8932|10628	ADCYAP1R1|ANXA1|APOB|CASP3|COL1A1|NQO1|HPGD|IL10|PTGS2|TH|NRIP1|MBD2|TXNIP	MyList
GO Biological Processes	19	GO:0030001	metal ion transport	19_GO:0051179 localization	-5.8	2.5	5.6	30169	628	633	33	5.2	0.88	302|357|846|1317|1649|2288|2904|3775|3790|6263|6324|6329|6520|6526|6948|7178|8671|8989|9424|9497|10203|10991|26266|28982|54207|57338|65266|80036|84876|94033|168620|284111|343450	ANXA2|SHROOM2|CASR|SLC31A1|DDIT3|FKBP4|GRIN2B|KCNK1|KCNS3|RYR3|SCN1B|SCN4A|SLC3A2|SLC5A3|TCN2|TPT1|SLC4A4|TRPA1|KCNK6|SLC4A7|CALCRL|SLC38A3|SLC13A4|FLVCR1|KCNK10|JPH3|WNK4|TRPM3|ORAI1|FTMT|BHLHA15|SLC13A5|KCNT2	MyList
Reactome Gene Sets	6	R-HSA-9006931	Signaling by Nuclear Receptors		-5.8	3.3	6	30169	299	633	21	3.3	0.71	1509|1592|2288|2309|2353|2770|2793|3020|3065|3265|3315|3320|3725|3845|6387|7392|8204|8608|9249|23189|157506	CTSD|CYP26A1|FKBP4|FOXO3|FOS|GNAI1|GNGT2|H3-3A|HDAC1|HRAS|HSPB1|HSP90AA1|JUN|KRAS|CXCL12|USF2|NRIP1|RDH16|DHRS3|KANK1|RDH10	MyList
GO Biological Processes	19	GO:0070482	response to oxygen levels	19_GO:0050896 response to stimulus	-5.8	3.2	5.9	30169	325	633	22	3.5	0.73	205|664|824|836|846|1277|1535|1803|2309|2353|5327|5352|5743|6387|7054|7515|7852|10449|54583|112399|147007|219736	AK4|BNIP3|CAPN2|CASP3|CASR|COL1A1|CYBA|DPP4|FOXO3|FOS|PLAT|PLOD2|PTGS2|CXCL12|TH|XRCC1|CXCR4|ACAA2|EGLN1|EGLN3|TMEM199|STOX1	MyList
GO Biological Processes	19	GO:0001654	eye development	19_GO:0032502 developmental process	-5.7	3	5.8	30169	377	633	24	3.8	0.76	357|652|1969|3065|3280|3615|3725|3975|3982|4211|4617|5080|5145|6496|7054|7275|9573|23552|25932|30062|146862|157506|221391|388585	SHROOM2|BMP4|EPHA2|HDAC1|HES1|IMPDH2|JUN|LHX1|LIM2|MEIS1|MYF5|PAX6|PDE6A|SIX3|TH|TUB|GDF3|CDK20|CLIC4|RAX|UNC45B|RDH10|OPN5|HES5	MyList
GO Biological Processes	19	GO:0097066	response to thyroid hormone	19_GO:0050896 response to stimulus	-5.7	12	8.3	30169	29	633	7	1.1	0.42	1512|1514|2623|3280|3815|6794|375611	CTSH|CTSL|GATA1|HES1|KIT|STK11|SLC26A5	MyList
GO Biological Processes	19	GO:0071345	cellular response to cytokine stimulus	19_GO:0050896 response to stimulus	-5.7	2.4	5.5	30169	722	633	36	5.7	0.92	338|427|824|1050|1277|1491|1535|1984|2309|2353|2633|3280|3615|3815|3875|4783|4904|5080|5106|6387|6810|7098|7357|7852|8764|9181|9817|10678|26060|27429|29965|55512|84817|149233|286676|730249	APOB|ASAH1|CAPN2|CEBPA|COL1A1|CTH|CYBA|EIF5A|FOXO3|FOS|GBP1|HES1|IMPDH2|KIT|KRT18|NFIL3|YBX1|PAX6|PCK2|CXCL12|STX4|TLR3|UGCG|CXCR4|TNFRSF14|ARHGEF2|KEAP1|B3GNT2|APPL1|HTRA2|CDIP1|SMPD3|TXNDC17|IL23R|ILDR1|ACOD1	MyList
GO Biological Processes	19	GO:0019751	polyol metabolic process	19_GO:0008152 metabolic process	-5.7	5.5	6.7	30169	104	633	12	1.9	0.54	427|1593|5106|5860|6526|7167|8612|11163|54928|55304|80168|125981	ASAH1|CYP27A1|PCK2|QDPR|SLC5A3|TPI1|PLPP2|NUDT4|BPNT2|SPTLC3|MOGAT2|ACER1	MyList
GO Biological Processes	19	GO:0003007	heart morphogenesis	19_GO:0032502 developmental process	-5.7	3.6	6	30169	253	633	19	3	0.68	90|652|2253|2274|3280|3725|4487|6615|6910|6926|7054|7481|9241|9249|9464|27250|54583|85366|388389	ACVR1|BMP4|FGF8|FHL2|HES1|JUN|MSX1|SNAI1|TBX5|TBX3|TH|WNT11|NOG|DHRS3|HAND2|PDCD4|EGLN1|MYLK2|CCDC103	MyList
GO Biological Processes	19	GO:0061333	renal tubule morphogenesis	19_GO:0032502 developmental process	-5.7	6.8	7.1	30169	70	633	10	1.6	0.5	652|2253|3280|3975|7481|9241|9788|9953|65266|388585	BMP4|FGF8|HES1|LHX1|WNT11|NOG|MTSS1|HS3ST3B1|WNK4|HES5	MyList
GO Biological Processes	19	GO:0010817	regulation of hormone levels	19_GO:0065007 biological regulation	-5.7	2.7	5.6	30169	517	633	29	4.6	0.83	240|301|846|1407|1514|1583|1592|1803|2746|3172|3284|5106|6810|6926|7173|7276|7941|8608|8660|9249|11132|23428|25874|27230|55512|65266|83875|157506|286676	ALOX5|ANXA1|CASR|CRY1|CTSL|CYP11A1|CYP26A1|DPP4|GLUD1|HNF4A|HSD3B2|PCK2|STX4|TBX3|TPO|TTR|PLA2G7|RDH16|IRS2|DHRS3|CAPN10|SLC7A8|MPC2|SERP1|SMPD3|WNK4|BCO2|RDH10|ILDR1	MyList
GO Biological Processes	19	GO:0007178	transmembrane receptor protein serine/threonine kinase signaling pathway	19_GO:0023052 signaling	-5.7	3.9	6.2	30169	207	633	17	2.7	0.64	90|268|652|2353|3172|3248|3280|3725|4487|7044|8516|9241|9573|26060|27250|55512|388585	ACVR1|AMH|BMP4|FOS|HNF4A|HPGD|HES1|JUN|MSX1|LEFTY2|ITGA8|NOG|GDF3|APPL1|PDCD4|SMPD3|HES5	MyList
GO Biological Processes	19	GO:0043549	regulation of kinase activity	19_GO:0008152 metabolic process	-5.7	2.3	5.4	30169	786	633	38	6	0.94	135|652|836|900|1026|1050|1136|1654|1917|1969|3265|3315|3320|3815|4616|4739|4869|6794|7098|7295|7345|7481|8440|8536|8543|8660|8795|8817|9148|10614|27250|54465|64127|65266|84335|143384|149233|219736	ADORA2A|BMP4|CASP3|CCNG1|CDKN1A|CEBPA|CHRNA3|DDX3X|EEF1A2|EPHA2|HRAS|HSPB1|HSP90AA1|KIT|GADD45B|NEDD9|NPM1|STK11|TLR3|TXN|UCHL1|WNT11|NCK2|CAMK1|LMO4|IRS2|TNFRSF10B|FGF18|NEURL1|HEXIM1|PDCD4|ETAA1|NOD2|WNK4|AKT1S1|CACUL1|IL23R|STOX1	MyList
GO Biological Processes	19	GO:0150063	visual system development	19_GO:0032502 developmental process	-5.7	3	5.8	30169	381	633	24	3.8	0.76	357|652|1969|3065|3280|3615|3725|3975|3982|4211|4617|5080|5145|6496|7054|7275|9573|23552|25932|30062|146862|157506|221391|388585	SHROOM2|BMP4|EPHA2|HDAC1|HES1|IMPDH2|JUN|LHX1|LIM2|MEIS1|MYF5|PAX6|PDE6A|SIX3|TH|TUB|GDF3|CDK20|CLIC4|RAX|UNC45B|RDH10|OPN5|HES5	MyList
GO Biological Processes	19	GO:0006753	nucleoside phosphate metabolic process	19_GO:0008152 metabolic process	-5.6	2.7	5.6	30169	520	633	29	4.6	0.83	205|229|270|271|353|953|1728|1969|3251|3303|3417|3615|5471|7167|9374|9519|9524|10861|11163|11164|22978|25874|26330|50484|50808|51703|80025|80201|83666	AK4|ALDOB|AMPD1|AMPD2|APRT|ENTPD1|NQO1|EPHA2|HPRT1|HSPA1A|IDH1|IMPDH2|PPAT|TPI1|PPT2|TBPL1|TECR|SLC26A1|NUDT4|NUDT5|NT5C2|MPC2|GAPDHS|RRM2B|AK3|ACSL5|PANK2|HKDC1|PARP9	MyList
GO Biological Processes	19	GO:0032103	positive regulation of response to external stimulus	19_GO:0048518 positive regulation of biological process	-5.6	2.8	5.6	30169	464	633	27	4.3	0.8	354|846|1050|1535|2150|2896|3315|3320|4363|4739|5327|5340|5743|6387|6810|7098|7852|7941|8817|10614|27250|64094|64127|83666|114548|158747|730249	KLK3|CASR|CEBPA|CYBA|F2RL1|GRN|HSPB1|HSP90AA1|ABCC1|NEDD9|PLAT|PLG|PTGS2|CXCL12|STX4|TLR3|CXCR4|PLA2G7|FGF18|HEXIM1|PDCD4|SMOC2|NOD2|PARP9|NLRP3|MOSPD2|ACOD1	MyList
GO Biological Processes	19	GO:0051216	cartilage development	19_GO:0032502 developmental process	-5.6	4.3	6.3	30169	165	633	15	2.4	0.6	649|652|871|1277|4487|4617|5396|6615|7045|8817|9241|9464|54928|55512|388585	BMP1|BMP4|SERPINH1|COL1A1|MSX1|MYF5|PRRX1|SNAI1|TGFBI|FGF18|NOG|HAND2|BPNT2|SMPD3|HES5	MyList
GO Biological Processes	19	GO:0042593	glucose homeostasis	19_GO:0065007 biological regulation	-5.6	3.9	6.1	30169	209	633	17	2.7	0.64	240|846|1050|1407|1535|2309|2538|3172|5080|5106|6794|7054|8660|64710|80201|143686|168620	ALOX5|CASR|CEBPA|CRY1|CYBA|FOXO3|G6PC1|HNF4A|PAX6|PCK2|STK11|TH|IRS2|NUCKS1|HKDC1|SESN3|BHLHA15	MyList
Reactome Gene Sets	6	R-HSA-9006934	Signaling by Receptor Tyrosine Kinases		-5.6	2.7	5.6	30169	521	633	29	4.6	0.83	117|135|1175|1277|1535|2253|2353|2904|3065|3178|3265|3315|3320|3815|3845|3918|5327|5340|5900|6236|6387|7058|7314|8440|8569|8660|8817|10193|29924	ADCYAP1R1|ADORA2A|AP2S1|COL1A1|CYBA|FGF8|FOS|GRIN2B|HDAC1|HNRNPA1|HRAS|HSPB1|HSP90AA1|KIT|KRAS|LAMC2|PLAT|PLG|RALGDS|RRAD|CXCL12|THBS2|UBB|NCK2|MKNK1|IRS2|FGF18|RNF41|EPN1	MyList
GO Biological Processes	19	GO:0042542	response to hydrogen peroxide	19_GO:0050896 response to stimulus	-5.6	5.4	6.6	30169	106	633	12	1.9	0.54	301|328|664|824|836|1277|1728|8989|10628|51526|55512|84557	ANXA1|APEX1|BNIP3|CAPN2|CASP3|COL1A1|NQO1|TRPA1|TXNIP|OSER1|SMPD3|MAP1LC3A	MyList
GO Biological Processes	19	GO:0007548	sex differentiation	19_GO:0022414 reproductive process	-5.6	3.4	5.9	30169	281	633	20	3.2	0.7	2|117|268|598|836|2253|2288|2309|2623|3020|3172|3417|3815|3975|6926|7098|7314|8204|122042|157506	A2M|ADCYAP1R1|AMH|BCL2L1|CASP3|FGF8|FKBP4|FOXO3|GATA1|H3-3A|HNF4A|IDH1|KIT|LHX1|TBX3|TLR3|UBB|NRIP1|RXFP2|RDH10	MyList
GO Biological Processes	19	GO:0033500	carbohydrate homeostasis	19_GO:0065007 biological regulation	-5.6	3.9	6.1	30169	210	633	17	2.7	0.64	240|846|1050|1407|1535|2309|2538|3172|5080|5106|6794|7054|8660|64710|80201|143686|168620	ALOX5|CASR|CEBPA|CRY1|CYBA|FOXO3|G6PC1|HNF4A|PAX6|PCK2|STK11|TH|IRS2|NUCKS1|HKDC1|SESN3|BHLHA15	MyList
GO Biological Processes	19	GO:0009168	purine ribonucleoside monophosphate biosynthetic process	19_GO:0008152 metabolic process	-5.6	14	8.7	30169	20	633	6	0.95	0.39	270|271|353|3251|3615|5471	AMPD1|AMPD2|APRT|HPRT1|IMPDH2|PPAT	MyList
WikiPathways	27	WP5149	Lipid metabolism in senescent cells		-5.6	14	8.7	30169	20	633	6	0.95	0.39	240|1026|3265|5743|7941|84647	ALOX5|CDKN1A|HRAS|PTGS2|PLA2G7|PLA2G12B	MyList
GO Biological Processes	19	GO:0048332	mesoderm morphogenesis	19_GO:0032502 developmental process	-5.6	6.6	7	30169	72	633	10	1.6	0.5	90|652|1969|6615|6926|7481|8516|9241|79971|343930	ACVR1|BMP4|EPHA2|SNAI1|TBX3|WNT11|ITGA8|NOG|WLS|MSGN1	MyList
GO Biological Processes	19	GO:0060411	cardiac septum morphogenesis	19_GO:0032502 developmental process	-5.6	6.6	7	30169	72	633	10	1.6	0.5	90|652|2253|3280|6910|6926|7481|9241|9249|54583	ACVR1|BMP4|FGF8|HES1|TBX5|TBX3|WNT11|NOG|DHRS3|EGLN1	MyList
KEGG Pathway	24	hsa04137	Mitophagy - animal		-5.6	6.6	7	30169	72	633	10	1.6	0.5	598|664|2309|3265|3725|3845|7314|64786|84557|192111	BCL2L1|BNIP3|FOXO3|HRAS|JUN|KRAS|UBB|TBC1D15|MAP1LC3A|PGAM5	MyList
GO Biological Processes	19	GO:0019725	cellular homeostasis	19_GO:0065007 biological regulation	-5.6	2.5	5.4	30169	641	633	33	5.2	0.88	328|664|846|1317|1535|1649|1728|2309|2896|4170|4869|5106|5340|6263|6387|7054|7178|7295|8660|8671|8989|9215|9497|9531|25932|28982|51027|54583|64710|65266|80201|94033|147007	APEX1|BNIP3|CASR|SLC31A1|CYBA|DDIT3|NQO1|FOXO3|GRN|MCL1|NPM1|PCK2|PLG|RYR3|CXCL12|TH|TPT1|TXN|IRS2|SLC4A4|TRPA1|LARGE1|SLC4A7|BAG3|CLIC4|FLVCR1|BOLA1|EGLN1|NUCKS1|WNK4|HKDC1|FTMT|TMEM199	MyList
GO Biological Processes	19	GO:0042594	response to starvation	19_GO:0050896 response to stimulus	-5.6	3.8	6.1	30169	211	633	17	2.7	0.64	467|1026|1649|2309|2353|3178|3191|5106|5610|10991|51100|57535|84557|121340|143686|168620|220441	ATF3|CDKN1A|DDIT3|FOXO3|FOS|HNRNPA1|HNRNPL|PCK2|EIF2AK2|SLC38A3|SH3GLB1|ELAPOR1|MAP1LC3A|SP7|SESN3|BHLHA15|RNF152	MyList
Reactome Gene Sets	6	R-HSA-3371556	Cellular response to heat stress		-5.6	5.9	6.8	30169	89	633	11	1.7	0.52	2288|3303|3305|3308|3320|3337|9531|10808|26353|84335|91582	FKBP4|HSPA1A|HSPA1L|HSPA4|HSP90AA1|DNAJB1|BAG3|HSPH1|HSPB8|AKT1S1|RPS19BP1	MyList
GO Biological Processes	19	GO:0045936	negative regulation of phosphate metabolic process	19_GO:0048519 negative regulation of biological process	-5.6	2.8	5.6	30169	440	633	26	4.1	0.79	135|652|836|1026|1050|2203|3315|3725|3958|4249|4616|4869|5080|6992|7345|8440|8660|9241|10217|10614|23645|27250|57718|58190|65266|84335	ADORA2A|BMP4|CASP3|CDKN1A|CEBPA|FBP1|HSPB1|JUN|LGALS3|MGAT5|GADD45B|NPM1|PAX6|PPP1R11|UCHL1|NCK2|IRS2|NOG|CTDSPL|HEXIM1|PPP1R15A|PDCD4|PPP4R4|CTDSP1|WNK4|AKT1S1	MyList
GO Biological Processes	19	GO:0003205	cardiac chamber development	19_GO:0032502 developmental process	-5.6	4.3	6.2	30169	167	633	15	2.4	0.6	90|652|2253|2274|3280|6910|6926|7481|8543|9241|9249|9464|9784|54583|199699	ACVR1|BMP4|FGF8|FHL2|HES1|TBX5|TBX3|WNT11|LMO4|NOG|DHRS3|HAND2|SNX17|EGLN1|DAND5	MyList
GO Biological Processes	19	GO:0045859	regulation of protein kinase activity	19_GO:0008152 metabolic process	-5.6	2.4	5.4	30169	672	633	34	5.4	0.9	135|652|836|900|1026|1050|1136|1654|3265|3315|3320|3815|4616|4739|4869|6794|7098|7295|7345|7481|8440|8536|8795|8817|9148|10614|27250|54465|64127|65266|84335|143384|149233|219736	ADORA2A|BMP4|CASP3|CCNG1|CDKN1A|CEBPA|CHRNA3|DDX3X|HRAS|HSPB1|HSP90AA1|KIT|GADD45B|NEDD9|NPM1|STK11|TLR3|TXN|UCHL1|WNT11|NCK2|CAMK1|TNFRSF10B|FGF18|NEURL1|HEXIM1|PDCD4|ETAA1|NOD2|WNK4|AKT1S1|CACUL1|IL23R|STOX1	MyList
GO Biological Processes	19	GO:0001503	ossification	19_GO:0032501 multicellular organismal process	-5.6	3.4	5.9	30169	283	633	20	3.2	0.7	649|652|846|1277|1969|2274|2623|3020|4617|5743|6615|7481|8817|9241|9464|26156|54928|55512|90993|121340	BMP1|BMP4|CASR|COL1A1|EPHA2|FHL2|GATA1|H3-3A|MYF5|PTGS2|SNAI1|WNT11|FGF18|NOG|HAND2|RSL1D1|BPNT2|SMPD3|CREB3L1|SP7	MyList
GO Biological Processes	19	GO:0048168	regulation of neuronal synaptic plasticity	19_GO:0023052 signaling	-5.6	7.5	7.2	30169	57	633	9	1.4	0.47	2904|3265|3815|3845|5864|6855|9148|9241|57338	GRIN2B|HRAS|KIT|KRAS|RAB3A|SYP|NEURL1|NOG|JPH3	MyList
GO Biological Processes	19	GO:0010563	negative regulation of phosphorus metabolic process	19_GO:0048519 negative regulation of biological process	-5.6	2.8	5.6	30169	441	633	26	4.1	0.79	135|652|836|1026|1050|2203|3315|3725|3958|4249|4616|4869|5080|6992|7345|8440|8660|9241|10217|10614|23645|27250|57718|58190|65266|84335	ADORA2A|BMP4|CASP3|CDKN1A|CEBPA|FBP1|HSPB1|JUN|LGALS3|MGAT5|GADD45B|NPM1|PAX6|PPP1R11|UCHL1|NCK2|IRS2|NOG|CTDSPL|HEXIM1|PPP1R15A|PDCD4|PPP4R4|CTDSP1|WNK4|AKT1S1	MyList
GO Biological Processes	19	GO:0048880	sensory system development	19_GO:0032502 developmental process	-5.6	3	5.7	30169	387	633	24	3.8	0.76	357|652|1969|3065|3280|3615|3725|3975|3982|4211|4617|5080|5145|6496|7054|7275|9573|23552|25932|30062|146862|157506|221391|388585	SHROOM2|BMP4|EPHA2|HDAC1|HES1|IMPDH2|JUN|LHX1|LIM2|MEIS1|MYF5|PAX6|PDE6A|SIX3|TH|TUB|GDF3|CDK20|CLIC4|RAX|UNC45B|RDH10|OPN5|HES5	MyList
GO Biological Processes	19	GO:0070201	regulation of establishment of protein localization	19_GO:0051179 localization	-5.5	2.6	5.5	30169	526	633	29	4.6	0.83	135|240|652|846|1509|1595|2040|2150|2746|3172|3265|3305|3320|5106|5743|6288|6810|7295|8536|8660|9531|11132|25874|27230|27429|51100|51569|55754|79971	ADORA2A|ALOX5|BMP4|CASR|CTSD|CYP51A1|STOM|F2RL1|GLUD1|HNF4A|HRAS|HSPA1L|HSP90AA1|PCK2|PTGS2|SAA1|STX4|TXN|CAMK1|IRS2|BAG3|CAPN10|MPC2|SERP1|HTRA2|SH3GLB1|UFM1|TMEM30A|WLS	MyList
GO Biological Processes	19	GO:0001666	response to hypoxia	19_GO:0050896 response to stimulus	-5.5	3.4	5.8	30169	284	633	20	3.2	0.7	205|664|824|836|846|1535|1803|2309|2353|5327|5352|5743|6387|7054|7515|7852|10449|54583|112399|219736	AK4|BNIP3|CAPN2|CASP3|CASR|CYBA|DPP4|FOXO3|FOS|PLAT|PLOD2|PTGS2|CXCL12|TH|XRCC1|CXCR4|ACAA2|EGLN1|EGLN3|STOX1	MyList
KEGG Pathway	24	hsa05224	Breast cancer		-5.5	4.5	6.3	30169	147	633	14	2.2	0.58	1026|1643|2253|2353|3265|3280|3725|3815|3845|4616|7478|7481|8817|388585	CDKN1A|DDB2|FGF8|FOS|HRAS|HES1|JUN|KIT|KRAS|GADD45B|WNT8A|WNT11|FGF18|HES5	MyList
WikiPathways	27	WP4216	Chromosomal and microsatellite instability in colorectal cancer		-5.5	6.5	6.9	30169	73	633	10	1.6	0.5	836|1026|1643|2353|3725|3845|4616|5743|5900|26060	CASP3|CDKN1A|DDB2|FOS|JUN|KRAS|GADD45B|PTGS2|RALGDS|APPL1	MyList
Reactome Gene Sets	6	R-HSA-6785807	Interleukin-4 and Interleukin-13 signaling		-5.5	5.3	6.5	30169	108	633	12	1.9	0.54	240|301|598|1026|2309|2353|3320|3586|4170|5743|6288|149233	ALOX5|ANXA1|BCL2L1|CDKN1A|FOXO3|FOS|HSP90AA1|IL10|MCL1|PTGS2|SAA1|IL23R	MyList
GO Biological Processes	19	GO:1904951	positive regulation of establishment of protein localization	19_GO:0051179 localization	-5.5	3.2	5.8	30169	310	633	21	3.3	0.71	135|846|2040|2150|2746|3265|3305|3320|5106|5743|6810|8536|8660|9531|11132|25874|27230|27429|51100|55754|79971	ADORA2A|CASR|STOM|F2RL1|GLUD1|HRAS|HSPA1L|HSP90AA1|PCK2|PTGS2|STX4|CAMK1|IRS2|BAG3|CAPN10|MPC2|SERP1|HTRA2|SH3GLB1|TMEM30A|WLS	MyList
GO Biological Processes	19	GO:0009615	response to virus	19_GO:0044419 biological process involved in interspecies interaction between organisms	-5.5	3	5.7	30169	362	633	23	3.6	0.74	338|598|602|664|1174|1654|1984|2150|2633|3315|3320|5610|6387|6737|7098|7178|7852|8815|10561|10577|83666|114548|730249	APOB|BCL2L1|BCL3|BNIP3|AP1S1|DDX3X|EIF5A|F2RL1|GBP1|HSPB1|HSP90AA1|EIF2AK2|CXCL12|TRIM21|TLR3|TPT1|CXCR4|BANF1|IFI44|NPC2|PARP9|NLRP3|ACOD1	MyList
GO Biological Processes	19	GO:0043434	response to peptide hormone	19_GO:0050896 response to stimulus	-5.5	3	5.7	30169	363	633	23	3.6	0.74	301|328|353|682|1277|1407|1535|1583|2203|2353|2770|3586|5106|5327|5743|6387|6794|7054|8660|11132|26060|121340|143686	ANXA1|APEX1|APRT|BSG|COL1A1|CRY1|CYBA|CYP11A1|FBP1|FOS|GNAI1|IL10|PCK2|PLAT|PTGS2|CXCL12|STK11|TH|IRS2|CAPN10|APPL1|SP7|SESN3	MyList
GO Biological Processes	19	GO:0051223	regulation of protein transport	19_GO:0051179 localization	-5.5	2.7	5.5	30169	501	633	28	4.4	0.82	135|240|652|846|1595|2040|2150|2746|3172|3265|3305|3320|5106|5743|6288|6810|7295|8536|8660|9531|11132|25874|27230|27429|51100|51569|55754|79971	ADORA2A|ALOX5|BMP4|CASR|CYP51A1|STOM|F2RL1|GLUD1|HNF4A|HRAS|HSPA1L|HSP90AA1|PCK2|PTGS2|SAA1|STX4|TXN|CAMK1|IRS2|BAG3|CAPN10|MPC2|SERP1|HTRA2|SH3GLB1|UFM1|TMEM30A|WLS	MyList
GO Biological Processes	19	GO:0055086	nucleobase-containing small molecule metabolic process	19_GO:0008152 metabolic process	-5.5	2.5	5.4	30169	588	633	31	4.9	0.86	205|229|270|271|353|953|1728|1969|2762|3251|3303|3417|3615|5471|7167|7276|9374|9519|9524|10861|11163|11164|22978|25874|26330|50484|50808|51703|80025|80201|83666	AK4|ALDOB|AMPD1|AMPD2|APRT|ENTPD1|NQO1|EPHA2|GMDS|HPRT1|HSPA1A|IDH1|IMPDH2|PPAT|TPI1|TTR|PPT2|TBPL1|TECR|SLC26A1|NUDT4|NUDT5|NT5C2|MPC2|GAPDHS|RRM2B|AK3|ACSL5|PANK2|HKDC1|PARP9	MyList
GO Biological Processes	19	GO:0003281	ventricular septum development	19_GO:0032502 developmental process	-5.5	6.4	6.9	30169	74	633	10	1.6	0.5	90|652|3280|6910|6926|7481|8543|9241|54583|199699	ACVR1|BMP4|HES1|TBX5|TBX3|WNT11|LMO4|NOG|EGLN1|DAND5	MyList
GO Biological Processes	19	GO:0009913	epidermal cell differentiation	19_GO:0032502 developmental process	-5.4	4	6	30169	193	633	16	2.5	0.62	301|427|652|836|1969|3065|3280|3872|5017|5080|7357|9497|10628|25932|125981|388585	ANXA1|ASAH1|BMP4|CASP3|EPHA2|HDAC1|HES1|KRT17|OVOL1|PAX6|UGCG|SLC4A7|TXNIP|CLIC4|ACER1|HES5	MyList
GO Biological Processes	19	GO:0009161	ribonucleoside monophosphate metabolic process	19_GO:0008152 metabolic process	-5.4	7.3	7.1	30169	59	633	9	1.4	0.47	205|270|271|353|3251|3615|5471|22978|50808	AK4|AMPD1|AMPD2|APRT|HPRT1|IMPDH2|PPAT|NT5C2|AK3	MyList
GO Biological Processes	19	GO:0048514	blood vessel morphogenesis	19_GO:0032502 developmental process	-5.4	2.8	5.5	30169	421	633	25	3.9	0.77	90|302|338|652|682|1969|2253|3248|3280|3725|4211|4240|4643|5396|5743|6303|6910|7045|7481|8817|9241|9464|10203|25932|80025	ACVR1|ANXA2|APOB|BMP4|BSG|EPHA2|FGF8|HPGD|HES1|JUN|MEIS1|MFGE8|MYO1E|PRRX1|PTGS2|SAT1|TBX5|TGFBI|WNT11|FGF18|NOG|HAND2|CALCRL|CLIC4|PANK2	MyList
GO Biological Processes	19	GO:0007596	blood coagulation	19_GO:0032501 multicellular organismal process	-5.4	4.2	6.1	30169	172	633	15	2.4	0.6	135|953|2150|2623|3172|3315|5270|5327|5340|6288|10398|50808|51156|83706|160851	ADORA2A|ENTPD1|F2RL1|GATA1|HNF4A|HSPB1|SERPINE2|PLAT|PLG|SAA1|MYL9|AK3|SERPINA10|FERMT3|DGKH	MyList
KEGG Pathway	24	hsa04068	FoxO signaling pathway		-5.4	4.7	6.3	30169	131	633	13	2.1	0.56	664|1026|2309|2538|3265|3586|3845|4616|5106|5564|6794|8660|114907	BNIP3|CDKN1A|FOXO3|G6PC1|HRAS|IL10|KRAS|GADD45B|PCK2|PRKAB1|STK11|IRS2|FBXO32	MyList
GO Biological Processes	19	GO:0005996	monosaccharide metabolic process	19_GO:0008152 metabolic process	-5.4	4.1	6	30169	174	633	15	2.4	0.6	229|467|1407|2203|2526|2538|5106|5210|7167|8660|11164|26330|27230|27294|80201	ALDOB|ATF3|CRY1|FBP1|FUT4|G6PC1|PCK2|PFKFB4|TPI1|IRS2|NUDT5|GAPDHS|SERP1|DHDH|HKDC1	MyList
GO Biological Processes	19	GO:0050817	coagulation	19_GO:0032501 multicellular organismal process	-5.4	4.1	6	30169	174	633	15	2.4	0.6	135|953|2150|2623|3172|3315|5270|5327|5340|6288|10398|50808|51156|83706|160851	ADORA2A|ENTPD1|F2RL1|GATA1|HNF4A|HSPB1|SERPINE2|PLAT|PLG|SAA1|MYL9|AK3|SERPINA10|FERMT3|DGKH	MyList
GO Biological Processes	19	GO:0072521	purine-containing compound metabolic process	19_GO:0008152 metabolic process	-5.4	2.8	5.5	30169	425	633	25	3.9	0.77	205|229|270|271|353|1969|2538|3251|3303|3615|5471|7167|7276|9374|9524|10861|11163|11164|22978|25874|26330|50808|51703|80025|80201	AK4|ALDOB|AMPD1|AMPD2|APRT|EPHA2|G6PC1|HPRT1|HSPA1A|IMPDH2|PPAT|TPI1|TTR|PPT2|TECR|SLC26A1|NUDT4|NUDT5|NT5C2|MPC2|GAPDHS|AK3|ACSL5|PANK2|HKDC1	MyList
WikiPathways	27	WP4861	Endoplasmic reticulum stress response in coronavirus infection		-5.3	8.3	7.2	30169	46	633	8	1.3	0.44	1649|5510|5610|6992|23645|79660|81706|84557	DDIT3|PPP1R7|EIF2AK2|PPP1R11|PPP1R15A|PPP1R3B|PPP1R14C|MAP1LC3A	MyList
GO Biological Processes	19	GO:0009127	purine nucleoside monophosphate biosynthetic process	19_GO:0008152 metabolic process	-5.3	13	8.2	30169	22	633	6	0.95	0.39	270|271|353|3251|3615|5471	AMPD1|AMPD2|APRT|HPRT1|IMPDH2|PPAT	MyList
GO Biological Processes	19	GO:0009267	cellular response to starvation	19_GO:0050896 response to stimulus	-5.3	4.1	6	30169	175	633	15	2.4	0.6	467|1026|2309|2353|3178|3191|5610|10991|51100|57535|84557|121340|143686|168620|220441	ATF3|CDKN1A|FOXO3|FOS|HNRNPA1|HNRNPL|EIF2AK2|SLC38A3|SH3GLB1|ELAPOR1|MAP1LC3A|SP7|SESN3|BHLHA15|RNF152	MyList
GO Biological Processes	19	GO:0001822	kidney development	19_GO:0032502 developmental process	-5.3	3.2	5.7	30169	294	633	20	3.2	0.7	403|652|1512|1592|2253|3248|3280|3975|4643|5017|7481|8516|9241|9784|9788|9953|50484|65266|157506|388585	ARL3|BMP4|CTSH|CYP26A1|FGF8|HPGD|HES1|LHX1|MYO1E|OVOL1|WNT11|ITGA8|NOG|SNX17|MTSS1|HS3ST3B1|RRM2B|WNK4|RDH10|HES5	MyList
GO Biological Processes	19	GO:0009117	nucleotide metabolic process	19_GO:0008152 metabolic process	-5.3	2.6	5.4	30169	512	633	28	4.4	0.82	205|229|270|271|353|1728|1969|3251|3303|3417|3615|5471|7167|9374|9519|9524|10861|11163|11164|22978|25874|26330|50484|50808|51703|80025|80201|83666	AK4|ALDOB|AMPD1|AMPD2|APRT|NQO1|EPHA2|HPRT1|HSPA1A|IDH1|IMPDH2|PPAT|TPI1|PPT2|TBPL1|TECR|SLC26A1|NUDT4|NUDT5|NT5C2|MPC2|GAPDHS|RRM2B|AK3|ACSL5|PANK2|HKDC1|PARP9	MyList
KEGG Pathway	24	hsa04921	Oxytocin signaling pathway		-5.3	4.3	6.1	30169	154	633	14	2.2	0.58	1026|1827|1938|2353|2770|3265|3725|3845|5564|5743|6263|8536|10398|85366	CDKN1A|RCAN1|EEF2|FOS|GNAI1|HRAS|JUN|KRAS|PRKAB1|PTGS2|RYR3|CAMK1|MYL9|MYLK2	MyList
GO Biological Processes	19	GO:2001236	regulation of extrinsic apoptotic signaling pathway	19_GO:0023052 signaling	-5.3	4.3	6	30169	155	633	14	2.2	0.58	90|467|598|652|1654|2623|3303|3655|3958|4170|6810|9181|27429|50486	ACVR1|ATF3|BCL2L1|BMP4|DDX3X|GATA1|HSPA1A|ITGA6|LGALS3|MCL1|STX4|ARHGEF2|HTRA2|G0S2	MyList
GO Biological Processes	19	GO:0006970	response to osmotic stress	19_GO:0050896 response to stimulus	-5.3	6.1	6.6	30169	78	633	10	1.6	0.5	836|1654|2203|3320|5743|6750|7054|7098|9181|114548	CASP3|DDX3X|FBP1|HSP90AA1|PTGS2|SST|TH|TLR3|ARHGEF2|NLRP3	MyList
GO Biological Processes	19	GO:0007599	hemostasis	19_GO:0065007 biological regulation	-5.3	4	5.9	30169	177	633	15	2.4	0.6	135|953|2150|2623|3172|3315|5270|5327|5340|6288|10398|50808|51156|83706|160851	ADORA2A|ENTPD1|F2RL1|GATA1|HNF4A|HSPB1|SERPINE2|PLAT|PLG|SAA1|MYL9|AK3|SERPINA10|FERMT3|DGKH	MyList
GO Biological Processes	19	GO:0003197	endocardial cushion development	19_GO:0032502 developmental process	-5.3	8.1	7.1	30169	47	633	8	1.3	0.44	90|652|2253|4487|6615|6910|6926|9241	ACVR1|BMP4|FGF8|MSX1|SNAI1|TBX5|TBX3|NOG	MyList
Reactome Gene Sets	6	R-HSA-8939211	ESR-mediated signaling		-5.3	3.6	5.8	30169	223	633	17	2.7	0.64	1509|2288|2309|2353|2770|2793|3020|3065|3265|3315|3320|3725|3845|6387|7392|8204|23189	CTSD|FKBP4|FOXO3|FOS|GNAI1|GNGT2|H3-3A|HDAC1|HRAS|HSPB1|HSP90AA1|JUN|KRAS|CXCL12|USF2|NRIP1|KANK1	MyList
GO Biological Processes	19	GO:0036293	response to decreased oxygen levels	19_GO:0050896 response to stimulus	-5.3	3.2	5.6	30169	297	633	20	3.2	0.7	205|664|824|836|846|1535|1803|2309|2353|5327|5352|5743|6387|7054|7515|7852|10449|54583|112399|219736	AK4|BNIP3|CAPN2|CASP3|CASR|CYBA|DPP4|FOXO3|FOS|PLAT|PLOD2|PTGS2|CXCL12|TH|XRCC1|CXCR4|ACAA2|EGLN1|EGLN3|STOX1	MyList
KEGG Pathway	24	hsa04213	Longevity regulating pathway - multiple species		-5.3	6.9	6.8	30169	62	633	9	1.4	0.47	2309|3065|3265|3303|3305|3845|5564|8660|84335	FOXO3|HDAC1|HRAS|HSPA1A|HSPA1L|KRAS|PRKAB1|IRS2|AKT1S1	MyList
GO Biological Processes	19	GO:0046660	female sex differentiation	19_GO:0022414 reproductive process	-5.2	5	6.2	30169	115	633	12	1.9	0.54	2|117|268|598|836|2309|3417|3815|3975|6926|7314|8204	A2M|ADCYAP1R1|AMH|BCL2L1|CASP3|FOXO3|IDH1|KIT|LHX1|TBX3|UBB|NRIP1	MyList
GO Biological Processes	19	GO:0008285	negative regulation of cell population proliferation	19_GO:0048519 negative regulation of biological process	-5.2	2.2	5.1	30169	790	633	37	5.8	0.93	135|240|652|836|1026|1050|2487|2623|3172|3265|3280|3303|3586|3725|4487|4869|5017|5080|5270|5340|5610|5743|6750|6794|6910|6926|7481|8440|8764|9148|9241|9537|9788|10140|10193|10457|27250	ADORA2A|ALOX5|BMP4|CASP3|CDKN1A|CEBPA|FRZB|GATA1|HNF4A|HRAS|HES1|HSPA1A|IL10|JUN|MSX1|NPM1|OVOL1|PAX6|SERPINE2|PLG|EIF2AK2|PTGS2|SST|STK11|TBX5|TBX3|WNT11|NCK2|TNFRSF14|NEURL1|NOG|TP53I11|MTSS1|TOB1|RNF41|GPNMB|PDCD4	MyList
GO Biological Processes	19	GO:0048705	skeletal system morphogenesis	19_GO:0032502 developmental process	-5.2	3.6	5.8	30169	224	633	17	2.7	0.64	649|652|871|1277|2253|3217|3975|4487|4617|5396|8817|9241|9249|28982|54928|55512|157506	BMP1|BMP4|SERPINH1|COL1A1|FGF8|HOXB7|LHX1|MSX1|MYF5|PRRX1|FGF18|NOG|DHRS3|FLVCR1|BPNT2|SMPD3|RDH10	MyList
GO Biological Processes	19	GO:0015711	organic anion transport	19_GO:0051179 localization	-5.2	3.1	5.5	30169	324	633	21	3.3	0.71	301|846|4363|5743|6520|6581|8671|9057|9497|10861|10991|11136|23428|25874|28965|55244|84647|113278|126321|284111|375611	ANXA1|CASR|ABCC1|PTGS2|SLC3A2|SLC22A3|SLC4A4|SLC7A6|SLC4A7|SLC26A1|SLC38A3|SLC7A9|SLC7A8|MPC2|SLC27A6|SLC47A1|PLA2G12B|SLC52A3|MFSD12|SLC13A5|SLC26A5	MyList
Reactome Gene Sets	6	R-HSA-382551	Transport of small molecules		-5.2	2.3	5.2	30169	729	633	35	5.5	0.91	2|338|649|682|1175|1317|2040|2793|4363|4645|6048|6263|6520|6581|7314|8671|8989|9057|9497|10396|10577|10861|10991|11136|23428|26266|28965|28982|55244|57127|65266|80036|85413|94033|284111	A2M|APOB|BMP1|BSG|AP2S1|SLC31A1|STOM|GNGT2|ABCC1|MYO5B|RNF5|RYR3|SLC3A2|SLC22A3|UBB|SLC4A4|TRPA1|SLC7A6|SLC4A7|ATP8A1|NPC2|SLC26A1|SLC38A3|SLC7A9|SLC7A8|SLC13A4|SLC27A6|FLVCR1|SLC47A1|RHBG|WNK4|TRPM3|SLC22A16|FTMT|SLC13A5	MyList
GO Biological Processes	19	GO:0060840	artery development	19_GO:0032502 developmental process	-5.2	5.4	6.4	30169	97	633	11	1.7	0.52	338|652|1649|2253|3248|3280|5396|7481|9241|9464|9784	APOB|BMP4|DDIT3|FGF8|HPGD|HES1|PRRX1|WNT11|NOG|HAND2|SNX17	MyList
GO Biological Processes	19	GO:0061312	BMP signaling pathway involved in heart development	19_GO:0023052 signaling	-5.2	27	10	30169	7	633	4	0.63	0.31	90|652|4487|9241	ACVR1|BMP4|MSX1|NOG	MyList
Reactome Gene Sets	6	R-HSA-1474244	Extracellular matrix organization		-5.2	3.2	5.5	30169	300	633	20	3.2	0.7	2|649|652|682|824|836|871|1277|1509|1514|3655|3918|5033|5340|5352|7276|8516|8974|11132|50848	A2M|BMP1|BMP4|BSG|CAPN2|CASP3|SERPINH1|COL1A1|CTSD|CTSL|ITGA6|LAMC2|P4HA1|PLG|PLOD2|TTR|ITGA8|P4HA2|CAPN10|F11R	MyList
GO Biological Processes	19	GO:0045165	cell fate commitment	19_GO:0032502 developmental process	-5.2	3.4	5.7	30169	250	633	18	2.8	0.66	90|652|836|1514|2253|2623|3280|4170|4617|5080|5396|6910|6926|7478|7481|9181|63978|388585	ACVR1|BMP4|CASP3|CTSL|FGF8|GATA1|HES1|MCL1|MYF5|PAX6|PRRX1|TBX5|TBX3|WNT8A|WNT11|ARHGEF2|PRDM14|HES5	MyList
GO Biological Processes	19	GO:0050954	sensory perception of mechanical stimulus	19_GO:0032501 multicellular organismal process	-5.2	4	5.9	30169	180	633	15	2.4	0.6	836|1277|1649|3815|5270|5864|6387|7054|7275|7852|8989|54084|93035|113278|375611	CASP3|COL1A1|DDIT3|KIT|SERPINE2|RAB3A|CXCL12|TH|TUB|CXCR4|TRPA1|TSPEAR|PKHD1L1|SLC52A3|SLC26A5	MyList
Canonical Pathways	11	M145	PID P53 DOWNSTREAM PATHWAY		-5.2	4.5	6	30169	137	633	13	2.1	0.56	467|598|900|1026|1509|1643|1969|3725|4170|5564|8795|50484|64065	ATF3|BCL2L1|CCNG1|CDKN1A|CTSD|DDB2|EPHA2|JUN|MCL1|PRKAB1|TNFRSF10B|RRM2B|PERP	MyList
GO Biological Processes	19	GO:0061053	somite development	19_GO:0032502 developmental process	-5.2	6	6.5	30169	80	633	10	1.6	0.5	2487|3975|4617|7481|9241|9573|79728|84667|92129|343930	FRZB|LHX1|MYF5|WNT11|NOG|GDF3|PALB2|HES7|RIPPLY1|MSGN1	MyList
GO Biological Processes	19	GO:0043603	cellular amide metabolic process	19_GO:0008152 metabolic process	-5.2	2.2	5.1	30169	796	633	37	5.8	0.93	427|1050|1512|1514|1654|1803|1917|1938|1984|2941|3417|5610|6128|6129|6158|6202|6203|6231|7357|7368|7458|7941|8532|8612|9027|9374|9524|22978|25874|27429|51187|51703|55304|55512|64127|80025|125981	ASAH1|CEBPA|CTSH|CTSL|DDX3X|DPP4|EEF1A2|EEF2|EIF5A|GSTA4|IDH1|EIF2AK2|RPL6|RPL7|RPL28|RPS8|RPS9|RPS26|UGCG|UGT8|EIF4H|PLA2G7|CPZ|PLPP2|NAT8|PPT2|TECR|NT5C2|MPC2|HTRA2|RSL24D1|ACSL5|SPTLC3|SMPD3|NOD2|PANK2|ACER1	MyList
GO Biological Processes	19	GO:0006177	GMP biosynthetic process	19_GO:0008152 metabolic process	-5.2	17	8.8	30169	14	633	5	0.79	0.35	270|353|3251|3615|5471	AMPD1|APRT|HPRT1|IMPDH2|PPAT	MyList
Reactome Gene Sets	6	R-HSA-3371568	Attenuation phase		-5.2	17	8.8	30169	14	633	5	0.79	0.35	2288|3303|3305|3320|3337	FKBP4|HSPA1A|HSPA1L|HSP90AA1|DNAJB1	MyList
GO Biological Processes	19	GO:0009150	purine ribonucleotide metabolic process	19_GO:0008152 metabolic process	-5.2	2.9	5.4	30169	381	633	23	3.6	0.74	205|229|270|271|353|1969|3251|3303|3615|5471|7167|9374|9524|10861|11163|11164|22978|25874|26330|50808|51703|80025|80201	AK4|ALDOB|AMPD1|AMPD2|APRT|EPHA2|HPRT1|HSPA1A|IMPDH2|PPAT|TPI1|PPT2|TECR|SLC26A1|NUDT4|NUDT5|NT5C2|MPC2|GAPDHS|AK3|ACSL5|PANK2|HKDC1	MyList
WikiPathways	27	WP3932	Focal adhesion: PI3K-Akt-mTOR-signaling pathway		-5.1	3.2	5.5	30169	302	633	20	3.2	0.7	1026|1277|1969|2253|2309|2793|3265|3320|3655|3815|3845|3918|5210|6794|7058|8516|8660|8817|84335|90993	CDKN1A|COL1A1|EPHA2|FGF8|FOXO3|GNGT2|HRAS|HSP90AA1|ITGA6|KIT|KRAS|LAMC2|PFKFB4|STK11|THBS2|ITGA8|IRS2|FGF18|AKT1S1|CREB3L1	MyList
GO Biological Processes	19	GO:0030326	embryonic limb morphogenesis	19_GO:0032502 developmental process	-5.1	4.8	6.1	30169	118	633	12	1.9	0.54	652|2253|3065|4487|5396|6910|6926|9241|9464|28982|54928|157506	BMP4|FGF8|HDAC1|MSX1|PRRX1|TBX5|TBX3|NOG|HAND2|FLVCR1|BPNT2|RDH10	MyList
GO Biological Processes	19	GO:0035113	embryonic appendage morphogenesis	19_GO:0032502 developmental process	-5.1	4.8	6.1	30169	118	633	12	1.9	0.54	652|2253|3065|4487|5396|6910|6926|9241|9464|28982|54928|157506	BMP4|FGF8|HDAC1|MSX1|PRRX1|TBX5|TBX3|NOG|HAND2|FLVCR1|BPNT2|RDH10	MyList
GO Biological Processes	19	GO:0005975	carbohydrate metabolic process	19_GO:0008152 metabolic process	-5.1	2.7	5.3	30169	466	633	26	4.1	0.79	229|279|467|1407|2203|2526|2538|3417|3421|4166|5106|5210|6520|6526|7167|8660|9469|10678|11164|26330|27230|27294|54928|79660|80168|80201	ALDOB|AMY2A|ATF3|CRY1|FBP1|FUT4|G6PC1|IDH1|IDH3G|CHST6|PCK2|PFKFB4|SLC3A2|SLC5A3|TPI1|IRS2|CHST3|B3GNT2|NUDT5|GAPDHS|SERP1|DHDH|BPNT2|PPP1R3B|MOGAT2|HKDC1	MyList
GO Biological Processes	19	GO:0072001	renal system development	19_GO:0032502 developmental process	-5.1	3.1	5.5	30169	303	633	20	3.2	0.7	403|652|1512|1592|2253|3248|3280|3975|4643|5017|7481|8516|9241|9784|9788|9953|50484|65266|157506|388585	ARL3|BMP4|CTSH|CYP26A1|FGF8|HPGD|HES1|LHX1|MYO1E|OVOL1|WNT11|ITGA8|NOG|SNX17|MTSS1|HS3ST3B1|RRM2B|WNK4|RDH10|HES5	MyList
GO Biological Processes	19	GO:0072080	nephron tubule development	19_GO:0032502 developmental process	-5.1	5.9	6.4	30169	81	633	10	1.6	0.5	652|2253|3280|3975|7481|9241|9788|9953|65266|388585	BMP4|FGF8|HES1|LHX1|WNT11|NOG|MTSS1|HS3ST3B1|WNK4|HES5	MyList
GO Biological Processes	19	GO:0034198	cellular response to amino acid starvation	19_GO:0050896 response to stimulus	-5.1	7.8	7	30169	49	633	8	1.3	0.44	467|1026|3191|5610|51100|84557|143686|220441	ATF3|CDKN1A|HNRNPL|EIF2AK2|SH3GLB1|MAP1LC3A|SESN3|RNF152	MyList
GO Biological Processes	19	GO:0061311	cell surface receptor signaling pathway involved in heart development	19_GO:0023052 signaling	-5.1	12	7.8	30169	24	633	6	0.95	0.39	90|652|4487|6615|7478|9241	ACVR1|BMP4|MSX1|SNAI1|WNT8A|NOG	MyList
KEGG Pathway	24	hsa05165	Human papillomavirus infection		-5.1	3	5.4	30169	331	633	21	3.3	0.71	836|1026|1277|3065|3105|3265|3280|3655|3845|3918|5610|5743|7058|7098|7478|7481|8516|9519|84667|90993|388585	CASP3|CDKN1A|COL1A1|HDAC1|HLA-A|HRAS|HES1|ITGA6|KRAS|LAMC2|EIF2AK2|PTGS2|THBS2|TLR3|WNT8A|WNT11|ITGA8|TBPL1|HES7|CREB3L1|HES5	MyList
Reactome Gene Sets	6	R-HSA-9614085	FOXO-mediated transcription		-5.1	6.6	6.6	30169	65	633	9	1.4	0.47	1026|1649|2309|2538|3065|6794|7295|10628|114907	CDKN1A|DDIT3|FOXO3|G6PC1|HDAC1|STK11|TXN|TXNIP|FBXO32	MyList
GO Biological Processes	19	GO:0006820	anion transport	19_GO:0051179 localization	-5.1	2.7	5.3	30169	441	633	25	3.9	0.77	301|846|1364|4363|5743|6520|6581|8671|9057|9497|10861|10991|11136|23428|25874|25932|26266|28965|55244|65266|84647|113278|126321|284111|375611	ANXA1|CASR|CLDN4|ABCC1|PTGS2|SLC3A2|SLC22A3|SLC4A4|SLC7A6|SLC4A7|SLC26A1|SLC38A3|SLC7A9|SLC7A8|MPC2|CLIC4|SLC13A4|SLC27A6|SLC47A1|WNK4|PLA2G12B|SLC52A3|MFSD12|SLC13A5|SLC26A5	MyList
GO Biological Processes	19	GO:0021537	telencephalon development	19_GO:0032502 developmental process	-5.1	3.4	5.6	30169	255	633	18	2.8	0.66	306|652|664|836|2253|3065|3251|3280|3284|3975|5080|6387|6496|7054|7515|7852|26047|388585	ANXA3|BMP4|BNIP3|CASP3|FGF8|HDAC1|HPRT1|HES1|HSD3B2|LHX1|PAX6|CXCL12|SIX3|TH|XRCC1|CXCR4|CNTNAP2|HES5	MyList
GO Biological Processes	19	GO:0010038	response to metal ion	19_GO:0050896 response to stimulus	-5	2.9	5.3	30169	360	633	22	3.5	0.73	664|682|836|846|1050|1728|2203|2353|3725|3815|4129|5743|6263|7054|10628|25932|51596|55512|84557|125981|284111|375611	BNIP3|BSG|CASP3|CASR|CEBPA|NQO1|FBP1|FOS|JUN|KIT|MAOB|PTGS2|RYR3|TH|TXNIP|CLIC4|CUTA|SMPD3|MAP1LC3A|ACER1|SLC13A5|SLC26A5	MyList
GO Biological Processes	19	GO:1901137	carbohydrate derivative biosynthetic process	19_GO:0008152 metabolic process	-5	2.4	5.1	30169	590	633	30	4.7	0.84	205|270|271|353|2526|2762|3251|3615|4166|4249|5471|7167|7357|7368|9215|9374|9469|9519|9524|9953|10678|10861|25874|27230|50484|50808|51703|80025|84002|283464	AK4|AMPD1|AMPD2|APRT|FUT4|GMDS|HPRT1|IMPDH2|CHST6|MGAT5|PPAT|TPI1|UGCG|UGT8|LARGE1|PPT2|CHST3|TBPL1|TECR|HS3ST3B1|B3GNT2|SLC26A1|MPC2|SERP1|RRM2B|AK3|ACSL5|PANK2|B3GNT5|GXYLT1	MyList
GO Biological Processes	19	GO:0072078	nephron tubule morphogenesis	19_GO:0032502 developmental process	-5	6.5	6.5	30169	66	633	9	1.4	0.47	652|2253|3280|3975|7481|9241|9953|65266|388585	BMP4|FGF8|HES1|LHX1|WNT11|NOG|HS3ST3B1|WNK4|HES5	MyList
KEGG Pathway	24	hsa04152	AMPK signaling pathway		-5	4.7	6	30169	121	633	12	1.9	0.54	1938|2203|2309|2538|3172|5106|5210|5564|6794|8660|84335|90993	EEF2|FBP1|FOXO3|G6PC1|HNF4A|PCK2|PFKFB4|PRKAB1|STK11|IRS2|AKT1S1|CREB3L1	MyList
GO Biological Processes	19	GO:0032787	monocarboxylic acid metabolic process	19_GO:0008152 metabolic process	-5	2.6	5.2	30169	502	633	27	4.3	0.8	37|229|240|427|1557|1592|1593|1892|2052|3248|3417|5106|5564|5743|7054|7167|9420|9524|10449|25874|26330|28965|51703|80025|80201|83875|157506	ACADVL|ALDOB|ALOX5|ASAH1|CYP2C19|CYP26A1|CYP27A1|ECHS1|EPHX1|HPGD|IDH1|PCK2|PRKAB1|PTGS2|TH|TPI1|CYP7B1|TECR|ACAA2|MPC2|GAPDHS|SLC27A6|ACSL5|PANK2|HKDC1|BCO2|RDH10	MyList
GO Biological Processes	19	GO:1900426	positive regulation of defense response to bacterium	19_GO:0044419 biological process involved in interspecies interaction between organisms	-5	16	8.4	30169	15	633	5	0.79	0.35	354|1535|2150|2896|64127	KLK3|CYBA|F2RL1|GRN|NOD2	MyList
GO Biological Processes	19	GO:0051046	regulation of secretion	19_GO:0051179 localization	-5	2.4	5.1	30169	623	633	31	4.9	0.86	135|240|301|302|846|1136|1407|1535|1595|2150|2623|2746|3172|4129|5106|5864|6288|6386|6387|6810|6855|8660|11132|11141|25874|27230|55512|55784|65266|79971|286676	ADORA2A|ALOX5|ANXA1|ANXA2|CASR|CHRNA3|CRY1|CYBA|CYP51A1|F2RL1|GATA1|GLUD1|HNF4A|MAOB|PCK2|RAB3A|SAA1|SDCBP|CXCL12|STX4|SYP|IRS2|CAPN10|IL1RAPL1|MPC2|SERP1|SMPD3|MCTP2|WNK4|WLS|ILDR1	MyList
GO Biological Processes	19	GO:1990928	response to amino acid starvation	19_GO:0050896 response to stimulus	-5	7.5	6.8	30169	51	633	8	1.3	0.44	467|1026|3191|5610|51100|84557|143686|220441	ATF3|CDKN1A|HNRNPL|EIF2AK2|SH3GLB1|MAP1LC3A|SESN3|RNF152	MyList
GO Biological Processes	19	GO:1904019	epithelial cell apoptotic process	19_GO:0009987 cellular process	-5	7.5	6.8	30169	51	633	8	1.3	0.44	598|836|3586|3875|6496|7481|9464|11132	BCL2L1|CASP3|IL10|KRT18|SIX3|WNT11|HAND2|CAPN10	MyList
Reactome Gene Sets	6	R-HSA-210991	Basigin interactions		-5	11	7.6	30169	25	633	6	0.95	0.39	682|3655|6520|9057|11136|23428	BSG|ITGA6|SLC3A2|SLC7A6|SLC7A9|SLC7A8	MyList
GO Biological Processes	19	GO:0008544	epidermis development	19_GO:0032502 developmental process	-5	3.1	5.4	30169	310	633	20	3.2	0.7	301|427|652|836|1969|3065|3280|3866|3872|3918|4904|5017|5080|6615|7357|9497|10628|25932|125981|388585	ANXA1|ASAH1|BMP4|CASP3|EPHA2|HDAC1|HES1|KRT15|KRT17|LAMC2|YBX1|OVOL1|PAX6|SNAI1|UGCG|SLC4A7|TXNIP|CLIC4|ACER1|HES5	MyList
GO Biological Processes	19	GO:0061138	morphogenesis of a branching epithelium	19_GO:0032502 developmental process	-5	4	5.7	30169	165	633	14	2.2	0.58	90|652|846|1512|1969|2253|3586|3845|3975|6926|9241|9953|25932|157506	ACVR1|BMP4|CASR|CTSH|EPHA2|FGF8|IL10|KRAS|LHX1|TBX3|NOG|HS3ST3B1|CLIC4|RDH10	MyList
GO Biological Processes	19	GO:1903530	regulation of secretion by cell	19_GO:0051179 localization	-4.9	2.4	5.1	30169	566	633	29	4.6	0.83	135|240|301|302|846|1136|1407|1595|2150|2623|2746|3172|4129|5106|5864|6288|6386|6387|6810|6855|8660|11132|11141|25874|27230|55512|55784|79971|286676	ADORA2A|ALOX5|ANXA1|ANXA2|CASR|CHRNA3|CRY1|CYP51A1|F2RL1|GATA1|GLUD1|HNF4A|MAOB|PCK2|RAB3A|SAA1|SDCBP|CXCL12|STX4|SYP|IRS2|CAPN10|IL1RAPL1|MPC2|SERP1|SMPD3|MCTP2|WLS|ILDR1	MyList
GO Biological Processes	19	GO:0010508	positive regulation of autophagy	19_GO:0048518 positive regulation of biological process	-4.9	4.3	5.8	30169	144	633	13	2.1	0.56	664|2309|4210|6737|6794|9531|26353|51100|57535|60592|64127|143686|220441	BNIP3|FOXO3|MEFV|TRIM21|STK11|BAG3|HSPB8|SH3GLB1|ELAPOR1|SCOC|NOD2|SESN3|RNF152	MyList
GO Biological Processes	19	GO:0061326	renal tubule development	19_GO:0032502 developmental process	-4.9	5.6	6.2	30169	85	633	10	1.6	0.5	652|2253|3280|3975|7481|9241|9788|9953|65266|388585	BMP4|FGF8|HES1|LHX1|WNT11|NOG|MTSS1|HS3ST3B1|WNK4|HES5	MyList
KEGG Pathway	24	hsa01232	Nucleotide metabolism		-4.9	5.6	6.2	30169	85	633	10	1.6	0.5	205|270|271|353|953|3251|3615|22978|50484|50808	AK4|AMPD1|AMPD2|APRT|ENTPD1|HPRT1|IMPDH2|NT5C2|RRM2B|AK3	MyList
WikiPathways	27	WP4172	PI3K-Akt signaling pathway		-4.9	3	5.3	30169	339	633	21	3.3	0.71	598|1026|1277|1969|2253|2309|2538|2793|3265|3320|3655|3815|3845|3918|4170|5106|6794|7058|8516|8817|90993	BCL2L1|CDKN1A|COL1A1|EPHA2|FGF8|FOXO3|G6PC1|GNGT2|HRAS|HSP90AA1|ITGA6|KIT|KRAS|LAMC2|MCL1|PCK2|STK11|THBS2|ITGA8|FGF18|CREB3L1	MyList
GO Biological Processes	19	GO:0006163	purine nucleotide metabolic process	19_GO:0008152 metabolic process	-4.9	2.8	5.2	30169	394	633	23	3.6	0.74	205|229|270|271|353|1969|3251|3303|3615|5471|7167|9374|9524|10861|11163|11164|22978|25874|26330|50808|51703|80025|80201	AK4|ALDOB|AMPD1|AMPD2|APRT|EPHA2|HPRT1|HSPA1A|IMPDH2|PPAT|TPI1|PPT2|TECR|SLC26A1|NUDT4|NUDT5|NT5C2|MPC2|GAPDHS|AK3|ACSL5|PANK2|HKDC1	MyList
GO Biological Processes	19	GO:0072009	nephron epithelium development	19_GO:0032502 developmental process	-4.9	5	6	30169	104	633	11	1.7	0.52	652|2253|3280|3975|4643|7481|9241|9788|9953|65266|388585	BMP4|FGF8|HES1|LHX1|MYO1E|WNT11|NOG|MTSS1|HS3ST3B1|WNK4|HES5	MyList
GO Biological Processes	19	GO:0072088	nephron epithelium morphogenesis	19_GO:0032502 developmental process	-4.9	6.3	6.4	30169	68	633	9	1.4	0.47	652|2253|3280|3975|7481|9241|9953|65266|388585	BMP4|FGF8|HES1|LHX1|WNT11|NOG|HS3ST3B1|WNK4|HES5	MyList
GO Biological Processes	19	GO:0042476	odontogenesis	19_GO:0032502 developmental process	-4.9	4.6	5.9	30169	124	633	12	1.9	0.54	652|682|1277|2253|3065|4487|9464|54084|55512|64065|79971|121340	BMP4|BSG|COL1A1|FGF8|HDAC1|MSX1|HAND2|TSPEAR|SMPD3|PERP|WLS|SP7	MyList
GO Biological Processes	19	GO:0106380	purine ribonucleotide salvage	19_GO:0008152 metabolic process	-4.9	24	9.5	30169	8	633	4	0.63	0.31	270|271|353|3251	AMPD1|AMPD2|APRT|HPRT1	MyList
GO Biological Processes	19	GO:0060923	cardiac muscle cell fate commitment	19_GO:0032502 developmental process	-4.9	24	9.5	30169	8	633	4	0.63	0.31	90|6910|6926|7478	ACVR1|TBX5|TBX3|WNT8A	MyList
GO Biological Processes	19	GO:0060485	mesenchyme development	19_GO:0032502 developmental process	-4.9	3.4	5.5	30169	238	633	17	2.7	0.64	90|268|652|2253|2487|3280|4487|6615|6910|6926|7478|7481|9241|9464|27250|157506|199699	ACVR1|AMH|BMP4|FGF8|FRZB|HES1|MSX1|SNAI1|TBX5|TBX3|WNT8A|WNT11|NOG|HAND2|PDCD4|RDH10|DAND5	MyList
KEGG Pathway	24	hsa05210	Colorectal cancer		-4.9	5.5	6.2	30169	86	633	10	1.6	0.5	836|1026|1643|2353|3265|3725|3845|4616|5900|26060	CASP3|CDKN1A|DDB2|FOS|HRAS|JUN|KRAS|GADD45B|RALGDS|APPL1	MyList
GO Biological Processes	19	GO:0009416	response to light stimulus	19_GO:0050896 response to stimulus	-4.9	3	5.3	30169	315	633	20	3.2	0.7	602|836|1026|1153|1407|1643|2353|2793|3815|3845|4869|5743|5995|6794|7054|9241|51435|60626|84236|221391	BCL3|CASP3|CDKN1A|CIRBP|CRY1|DDB2|FOS|GNGT2|KIT|KRAS|NPM1|PTGS2|RGR|STK11|TH|NOG|SCARA3|RIC8A|RHBDD1|OPN5	MyList
GO Biological Processes	19	GO:0048844	artery morphogenesis	19_GO:0032502 developmental process	-4.9	6.2	6.4	30169	69	633	9	1.4	0.47	338|652|2253|3248|3280|5396|7481|9241|9464	APOB|BMP4|FGF8|HPGD|HES1|PRRX1|WNT11|NOG|HAND2	MyList
GO Biological Processes	19	GO:0003206	cardiac chamber morphogenesis	19_GO:0032502 developmental process	-4.8	4.5	5.8	30169	126	633	12	1.9	0.54	90|652|2253|2274|3280|6910|6926|7481|9241|9249|9464|54583	ACVR1|BMP4|FGF8|FHL2|HES1|TBX5|TBX3|WNT11|NOG|DHRS3|HAND2|EGLN1	MyList
GO Biological Processes	19	GO:2000112	regulation of cellular macromolecule biosynthetic process	19_GO:0008152 metabolic process	-4.8	2.4	5	30169	574	633	29	4.6	0.83	602|1153|1654|1938|1984|2309|2623|3191|3315|3872|4869|4904|5610|6203|7458|8440|8569|8637|8660|9148|10140|22794|23587|23645|27230|28960|51204|79660|84769	BCL3|CIRBP|DDX3X|EEF2|EIF5A|FOXO3|GATA1|HNRNPL|HSPB1|KRT17|NPM1|YBX1|EIF2AK2|RPS9|EIF4H|NCK2|MKNK1|EIF4EBP3|IRS2|NEURL1|TOB1|CASC3|ELP5|PPP1R15A|SERP1|DCPS|TACO1|PPP1R3B|MPV17L2	MyList
GO Biological Processes	19	GO:0043618	regulation of transcription from RNA polymerase II promoter in response to stress	19_GO:0050896 response to stimulus	-4.8	8.6	6.9	30169	39	633	7	1.1	0.42	467|1649|3725|8440|9531|90993|219736	ATF3|DDIT3|JUN|NCK2|BAG3|CREB3L1|STOX1	MyList
GO Biological Processes	19	GO:0009259	ribonucleotide metabolic process	19_GO:0008152 metabolic process	-4.8	2.7	5.1	30169	400	633	23	3.6	0.74	205|229|270|271|353|1969|3251|3303|3615|5471|7167|9374|9524|10861|11163|11164|22978|25874|26330|50808|51703|80025|80201	AK4|ALDOB|AMPD1|AMPD2|APRT|EPHA2|HPRT1|HSPA1A|IMPDH2|PPAT|TPI1|PPT2|TECR|SLC26A1|NUDT4|NUDT5|NT5C2|MPC2|GAPDHS|AK3|ACSL5|PANK2|HKDC1	MyList
GO Biological Processes	19	GO:0000302	response to reactive oxygen species	19_GO:0050896 response to stimulus	-4.8	3.9	5.6	30169	170	633	14	2.2	0.58	301|328|664|824|836|1277|1728|2353|3725|8989|10628|51526|55512|84557	ANXA1|APEX1|BNIP3|CAPN2|CASP3|COL1A1|NQO1|FOS|JUN|TRPA1|TXNIP|OSER1|SMPD3|MAP1LC3A	MyList
GO Biological Processes	19	GO:0001819	positive regulation of cytokine production	19_GO:0048518 positive regulation of biological process	-4.8	2.5	5	30169	486	633	26	4.1	0.79	301|602|1535|1649|1654|2150|3105|3265|3303|3315|3320|3586|3815|4210|5610|5743|6288|7098|7481|8764|9181|26060|64127|80381|114548|149233	ANXA1|BCL3|CYBA|DDIT3|DDX3X|F2RL1|HLA-A|HRAS|HSPA1A|HSPB1|HSP90AA1|IL10|KIT|MEFV|EIF2AK2|PTGS2|SAA1|TLR3|WNT11|TNFRSF14|ARHGEF2|APPL1|NOD2|CD276|NLRP3|IL23R	MyList
GO Biological Processes	19	GO:0006417	regulation of translation	19_GO:0008152 metabolic process	-4.8	2.5	5	30169	486	633	26	4.1	0.79	602|1153|1654|1938|1984|2309|3191|3315|3872|4869|4904|5610|6203|7458|8440|8569|8637|9148|10140|22794|23587|23645|27230|28960|51204|84769	BCL3|CIRBP|DDX3X|EEF2|EIF5A|FOXO3|HNRNPL|HSPB1|KRT17|NPM1|YBX1|EIF2AK2|RPS9|EIF4H|NCK2|MKNK1|EIF4EBP3|NEURL1|TOB1|CASC3|ELP5|PPP1R15A|SERP1|DCPS|TACO1|MPV17L2	MyList
WikiPathways	27	WP2880	Glucocorticoid receptor pathway		-4.8	6.1	6.3	30169	70	633	9	1.4	0.47	2040|3320|3725|4240|4616|5743|9792|81706|84002	STOM|HSP90AA1|JUN|MFGE8|GADD45B|PTGS2|SERTAD2|PPP1R14C|B3GNT5	MyList
GO Biological Processes	19	GO:0001707	mesoderm formation	19_GO:0032502 developmental process	-4.8	6.1	6.3	30169	70	633	9	1.4	0.47	90|652|1969|6615|7481|8516|9241|79971|343930	ACVR1|BMP4|EPHA2|SNAI1|WNT11|ITGA8|NOG|WLS|MSGN1	MyList
GO Biological Processes	19	GO:1902652	secondary alcohol metabolic process	19_GO:0008152 metabolic process	-4.8	4.5	5.8	30169	127	633	12	1.9	0.54	338|1050|1583|1593|1595|3417|3421|3930|9420|9784|10449|10577	APOB|CEBPA|CYP11A1|CYP27A1|CYP51A1|IDH1|IDH3G|LBR|CYP7B1|SNX17|ACAA2|NPC2	MyList
GO Biological Processes	19	GO:0016032	viral process	19_GO:0016032 viral process	-4.8	3.3	5.4	30169	242	633	17	2.7	0.64	598|682|1104|1514|1803|1969|3303|4249|6520|7392|7852|8764|9074|50848|81607|83666|131578	BCL2L1|BSG|RCC1|CTSL|DPP4|EPHA2|HSPA1A|MGAT5|SLC3A2|USF2|CXCR4|TNFRSF14|CLDN6|F11R|NECTIN4|PARP9|LRRC15	MyList
GO Biological Processes	19	GO:0046942	carboxylic acid transport	19_GO:0051179 localization	-4.8	3.3	5.4	30169	242	633	17	2.7	0.64	301|846|4363|5743|6520|6581|9057|10861|10991|11136|23428|25874|55244|84647|126321|284111|375611	ANXA1|CASR|ABCC1|PTGS2|SLC3A2|SLC22A3|SLC7A6|SLC26A1|SLC38A3|SLC7A9|SLC7A8|MPC2|SLC47A1|PLA2G12B|MFSD12|SLC13A5|SLC26A5	MyList
GO Biological Processes	19	GO:0044703	multi-organism reproductive process	19_GO:0022414 reproductive process	-4.8	3.7	5.5	30169	194	633	15	2.4	0.6	682|824|1364|2288|2353|3020|3248|5270|5743|10991|29924|29974|63978|150921|730249	BSG|CAPN2|CLDN4|FKBP4|FOS|H3-3A|HPGD|SERPINE2|PTGS2|SLC38A3|EPN1|A1CF|PRDM14|TCF23|ACOD1	MyList
GO Biological Processes	19	GO:0046037	GMP metabolic process	19_GO:0008152 metabolic process	-4.8	11	7.3	30169	27	633	6	0.95	0.39	270|353|3251|3615|5471|22978	AMPD1|APRT|HPRT1|IMPDH2|PPAT|NT5C2	MyList
GO Biological Processes	19	GO:0072028	nephron morphogenesis	19_GO:0032502 developmental process	-4.8	6	6.2	30169	71	633	9	1.4	0.47	652|2253|3280|3975|7481|9241|9953|65266|388585	BMP4|FGF8|HES1|LHX1|WNT11|NOG|HS3ST3B1|WNK4|HES5	MyList
GO Biological Processes	19	GO:0046718	viral entry into host cell	19_GO:0016032 viral process	-4.8	4.9	5.9	30169	108	633	11	1.7	0.52	682|1514|1803|1969|3303|6520|7852|8764|9074|50848|81607	BSG|CTSL|DPP4|EPHA2|HSPA1A|SLC3A2|CXCR4|TNFRSF14|CLDN6|F11R|NECTIN4	MyList
GO Biological Processes	19	GO:0043583	ear development	19_GO:0032502 developmental process	-4.8	3.5	5.4	30169	219	633	16	2.5	0.62	357|652|1050|2253|2487|3280|4487|5396|6926|8516|9241|9497|157506|219736|375611|388585	SHROOM2|BMP4|CEBPA|FGF8|FRZB|HES1|MSX1|PRRX1|TBX3|ITGA8|NOG|SLC4A7|RDH10|STOX1|SLC26A5|HES5	MyList
GO Biological Processes	19	GO:1903034	regulation of response to wounding	19_GO:0050896 response to stimulus	-4.8	3.9	5.5	30169	172	633	14	2.2	0.58	240|301|302|1364|2150|2896|3265|3586|5270|5327|5340|7852|23189|64094	ALOX5|ANXA1|ANXA2|CLDN4|F2RL1|GRN|HRAS|IL10|SERPINE2|PLAT|PLG|CXCR4|KANK1|SMOC2	MyList
GO Biological Processes	19	GO:0048762	mesenchymal cell differentiation	19_GO:0032502 developmental process	-4.8	3.9	5.5	30169	172	633	14	2.2	0.58	90|652|2253|2487|3280|4487|6615|6926|7478|7481|9241|9464|27250|157506	ACVR1|BMP4|FGF8|FRZB|HES1|MSX1|SNAI1|TBX3|WNT8A|WNT11|NOG|HAND2|PDCD4|RDH10	MyList
KEGG Pathway	24	hsa04211	Longevity regulating pathway		-4.8	5.4	6	30169	89	633	10	1.6	0.5	2309|3265|3845|5564|6794|8660|26060|84335|90993|143686	FOXO3|HRAS|KRAS|PRKAB1|STK11|IRS2|APPL1|AKT1S1|CREB3L1|SESN3	MyList
GO Biological Processes	19	GO:0098655	cation transmembrane transport	19_GO:0051179 localization	-4.8	2.3	4.9	30169	672	633	32	5.1	0.87	302|357|1317|1340|1649|2904|3775|3790|6263|6324|6329|6520|6948|8671|8989|9424|9497|10396|10991|23428|54207|55244|57127|57338|65266|80036|80704|84876|85413|126321|168620|343450	ANXA2|SHROOM2|SLC31A1|COX6B1|DDIT3|GRIN2B|KCNK1|KCNS3|RYR3|SCN1B|SCN4A|SLC3A2|TCN2|SLC4A4|TRPA1|KCNK6|SLC4A7|ATP8A1|SLC38A3|SLC7A8|KCNK10|SLC47A1|RHBG|JPH3|WNK4|TRPM3|SLC19A3|ORAI1|SLC22A16|MFSD12|BHLHA15|KCNT2	MyList
GO Biological Processes	19	GO:0034248	regulation of cellular amide metabolic process	19_GO:0008152 metabolic process	-4.7	2.4	4.9	30169	551	633	28	4.4	0.82	602|836|1153|1654|1938|1984|2309|3191|3315|3872|4869|4904|5610|6203|7458|8440|8569|8637|9148|10140|22794|23587|23645|27230|28960|51204|64127|84769	BCL3|CASP3|CIRBP|DDX3X|EEF2|EIF5A|FOXO3|HNRNPL|HSPB1|KRT17|NPM1|YBX1|EIF2AK2|RPS9|EIF4H|NCK2|MKNK1|EIF4EBP3|NEURL1|TOB1|CASC3|ELP5|PPP1R15A|SERP1|DCPS|TACO1|NOD2|MPV17L2	MyList
KEGG Pathway	24	hsa05130	Pathogenic Escherichia coli infection		-4.7	3.6	5.4	30169	197	633	15	2.4	0.6	836|1364|2353|3725|4430|4642|4643|4645|8440|8795|9074|9181|10109|114548|137075	CASP3|CLDN4|FOS|JUN|MYO1B|MYO1D|MYO1E|MYO5B|NCK2|TNFRSF10B|CLDN6|ARHGEF2|ARPC2|NLRP3|CLDN23	MyList
GO Biological Processes	19	GO:0007565	female pregnancy	19_GO:0022414 reproductive process	-4.7	3.8	5.5	30169	174	633	14	2.2	0.58	682|824|1364|2288|2353|3020|3248|5743|10991|29924|29974|63978|150921|730249	BSG|CAPN2|CLDN4|FKBP4|FOS|H3-3A|HPGD|PTGS2|SLC38A3|EPN1|A1CF|PRDM14|TCF23|ACOD1	MyList
GO Biological Processes	19	GO:0042693	muscle cell fate commitment	19_GO:0032502 developmental process	-4.7	14	7.9	30169	17	633	5	0.79	0.35	90|4617|6910|6926|7478	ACVR1|MYF5|TBX5|TBX3|WNT8A	MyList
GO Biological Processes	19	GO:0051412	response to corticosterone	19_GO:0050896 response to stimulus	-4.7	14	7.9	30169	17	633	5	0.79	0.35	2309|2353|3284|4129|7054	FOXO3|FOS|HSD3B2|MAOB|TH	MyList
GO Biological Processes	19	GO:0044409	entry into host	19_GO:0044419 biological process involved in interspecies interaction between organisms	-4.7	4.8	5.8	30169	110	633	11	1.7	0.52	682|1514|1803|1969|3303|6520|7852|8764|9074|50848|81607	BSG|CTSL|DPP4|EPHA2|HSPA1A|SLC3A2|CXCR4|TNFRSF14|CLDN6|F11R|NECTIN4	MyList
GO Biological Processes	19	GO:0042733	embryonic digit morphogenesis	19_GO:0032502 developmental process	-4.7	6.8	6.4	30169	56	633	8	1.3	0.44	652|3065|4487|6926|9241|9464|28982|54928	BMP4|HDAC1|MSX1|TBX3|NOG|HAND2|FLVCR1|BPNT2	MyList
GO Biological Processes	19	GO:0001763	morphogenesis of a branching structure	19_GO:0032502 developmental process	-4.7	3.8	5.5	30169	175	633	14	2.2	0.58	90|652|846|1512|1969|2253|3586|3845|3975|6926|9241|9953|25932|157506	ACVR1|BMP4|CASR|CTSH|EPHA2|FGF8|IL10|KRAS|LHX1|TBX3|NOG|HS3ST3B1|CLIC4|RDH10	MyList
WikiPathways	27	WP236	Adipogenesis		-4.7	4.4	5.7	30169	131	633	12	1.9	0.54	649|652|1026|1050|1592|1649|2487|2971|4616|5106|8204|8660	BMP1|BMP4|CDKN1A|CEBPA|CYP26A1|DDIT3|FRZB|GTF3A|GADD45B|PCK2|NRIP1|IRS2	MyList
GO Biological Processes	19	GO:0030509	BMP signaling pathway	19_GO:0023052 signaling	-4.7	5.2	5.9	30169	91	633	10	1.6	0.5	90|652|3280|4487|7044|9241|9573|27250|55512|388585	ACVR1|BMP4|HES1|MSX1|LEFTY2|NOG|GDF3|PDCD4|SMPD3|HES5	MyList
GO Biological Processes	19	GO:0019693	ribose phosphate metabolic process	19_GO:0008152 metabolic process	-4.7	2.7	5	30169	409	633	23	3.6	0.74	205|229|270|271|353|1969|3251|3303|3615|5471|7167|9374|9524|10861|11163|11164|22978|25874|26330|50808|51703|80025|80201	AK4|ALDOB|AMPD1|AMPD2|APRT|EPHA2|HPRT1|HSPA1A|IMPDH2|PPAT|TPI1|PPT2|TECR|SLC26A1|NUDT4|NUDT5|NT5C2|MPC2|GAPDHS|AK3|ACSL5|PANK2|HKDC1	MyList
GO Biological Processes	19	GO:0071260	cellular response to mechanical stimulus	19_GO:0050896 response to stimulus	-4.7	5.9	6.1	30169	73	633	9	1.4	0.47	664|1277|1535|5743|7098|7481|8795|9531|50848	BNIP3|COL1A1|CYBA|PTGS2|TLR3|WNT11|TNFRSF10B|BAG3|F11R	MyList
GO Biological Processes	19	GO:0034976	response to endoplasmic reticulum stress	19_GO:0050896 response to stimulus	-4.7	3.4	5.3	30169	223	633	16	2.5	0.62	467|1491|1649|1654|3725|5610|6048|7353|8440|8795|23645|27230|51569|84236|90993|168620	ATF3|CTH|DDIT3|DDX3X|JUN|EIF2AK2|RNF5|UFD1|NCK2|TNFRSF10B|PPP1R15A|SERP1|UFM1|RHBDD1|CREB3L1|BHLHA15	MyList
GO Biological Processes	19	GO:0031347	regulation of defense response	19_GO:0050896 response to stimulus	-4.7	2.2	4.8	30169	680	633	32	5.1	0.87	2|135|240|301|354|1050|1535|2150|2896|3105|3320|3586|4210|4363|5743|6288|6737|7098|7353|7941|8815|8993|10203|10614|26060|27250|64127|83666|114548|149233|387837|730249	A2M|ADORA2A|ALOX5|ANXA1|KLK3|CEBPA|CYBA|F2RL1|GRN|HLA-A|HSP90AA1|IL10|MEFV|ABCC1|PTGS2|SAA1|TRIM21|TLR3|UFD1|PLA2G7|BANF1|PGLYRP1|CALCRL|HEXIM1|APPL1|PDCD4|NOD2|PARP9|NLRP3|IL23R|CLEC12B|ACOD1	MyList
KEGG Pathway	24	hsa04151	PI3K-Akt signaling pathway		-4.6	2.8	5.1	30169	354	633	21	3.3	0.71	598|1026|1277|1969|2253|2309|2538|2793|3265|3320|3655|3815|3845|3918|4170|5106|6794|7058|8516|8817|90993	BCL2L1|CDKN1A|COL1A1|EPHA2|FGF8|FOXO3|G6PC1|GNGT2|HRAS|HSP90AA1|ITGA6|KIT|KRAS|LAMC2|MCL1|PCK2|STK11|THBS2|ITGA8|FGF18|CREB3L1	MyList
Reactome Gene Sets	6	R-HSA-5668914	Diseases of metabolism		-4.6	3.3	5.2	30169	249	633	17	2.7	0.64	229|353|1583|1593|2538|3251|3417|4166|5053|6948|7058|7314|9215|9420|9469|79875|157869	ALDOB|APRT|CYP11A1|CYP27A1|G6PC1|HPRT1|IDH1|CHST6|PAH|TCN2|THBS2|UBB|LARGE1|CYP7B1|CHST3|THSD4|SBSPON	MyList
WikiPathways	27	WP1772	Apoptosis modulation and signaling		-4.6	5.2	5.9	30169	92	633	10	1.6	0.5	598|664|836|2353|3303|3725|4170|8795|9531|27429	BCL2L1|BNIP3|CASP3|FOS|HSPA1A|JUN|MCL1|TNFRSF10B|BAG3|HTRA2	MyList
GO Biological Processes	19	GO:0019318	hexose metabolic process	19_GO:0008152 metabolic process	-4.6	4	5.5	30169	154	633	13	2.1	0.56	229|467|1407|2203|2526|2538|5106|5210|7167|8660|26330|27230|80201	ALDOB|ATF3|CRY1|FBP1|FUT4|G6PC1|PCK2|PFKFB4|TPI1|IRS2|GAPDHS|SERP1|HKDC1	MyList
Reactome Gene Sets	6	R-HSA-425407	SLC-mediated transmembrane transport		-4.6	3.2	5.2	30169	250	633	17	2.7	0.64	682|1317|6520|6581|8671|9057|9497|10861|10991|11136|23428|26266|28965|55244|57127|85413|284111	BSG|SLC31A1|SLC3A2|SLC22A3|SLC4A4|SLC7A6|SLC4A7|SLC26A1|SLC38A3|SLC7A9|SLC7A8|SLC13A4|SLC27A6|SLC47A1|RHBG|SLC22A16|SLC13A5	MyList
GO Biological Processes	19	GO:0010453	regulation of cell fate commitment	19_GO:0032502 developmental process	-4.6	7.9	6.6	30169	42	633	7	1.1	0.42	652|3065|3280|7481|8543|9573|149233	BMP4|HDAC1|HES1|WNT11|LMO4|GDF3|IL23R	MyList
GO Biological Processes	19	GO:0030163	protein catabolic process	19_GO:0008152 metabolic process	-4.6	2.2	4.7	30169	748	633	34	5.4	0.9	338|664|824|836|1509|1512|1514|1519|1649|3320|5270|6048|6992|7314|7345|7353|9531|9817|10193|10612|26091|27429|51667|54764|55284|57478|79589|84133|84236|92369|92714|143384|147007|223082	APOB|BNIP3|CAPN2|CASP3|CTSD|CTSH|CTSL|CTSO|DDIT3|HSP90AA1|SERPINE2|RNF5|PPP1R11|UBB|UCHL1|UFD1|BAG3|KEAP1|RNF41|TRIM3|HERC4|HTRA2|NUB1|ZRANB1|UBE2W|USP31|RNF128|ZNRF3|RHBDD1|SPSB4|ARRDC1|CACUL1|TMEM199|ZNRF2	MyList
WikiPathways	27	WP4262	Breast cancer pathway		-4.6	4	5.5	30169	155	633	13	2.1	0.56	1026|1643|2253|2353|3265|3280|3725|3815|3845|4616|7481|8817|388585	CDKN1A|DDB2|FGF8|FOS|HRAS|HES1|JUN|KIT|KRAS|GADD45B|WNT11|FGF18|HES5	MyList
GO Biological Processes	19	GO:0009611	response to wounding	19_GO:0050896 response to stimulus	-4.6	2.6	4.9	30169	443	633	24	3.8	0.76	135|664|836|953|1026|1277|1649|2150|2623|3172|3315|3725|5080|5270|5327|5340|5864|6288|9241|10398|50808|51156|83706|160851	ADORA2A|BNIP3|CASP3|ENTPD1|CDKN1A|COL1A1|DDIT3|F2RL1|GATA1|HNF4A|HSPB1|JUN|PAX6|SERPINE2|PLAT|PLG|RAB3A|SAA1|NOG|MYL9|AK3|SERPINA10|FERMT3|DGKH	MyList
GO Biological Processes	19	GO:0051047	positive regulation of secretion	19_GO:0051179 localization	-4.6	3	5.1	30169	304	633	19	3	0.68	135|302|846|1535|2150|2623|2746|5106|5864|6386|6387|6810|8660|11132|25874|27230|55512|79971|286676	ADORA2A|ANXA2|CASR|CYBA|F2RL1|GATA1|GLUD1|PCK2|RAB3A|SDCBP|CXCL12|STX4|IRS2|CAPN10|MPC2|SERP1|SMPD3|WLS|ILDR1	MyList
GO Biological Processes	19	GO:0040008	regulation of growth	19_GO:0040007 growth	-4.6	2.3	4.8	30169	624	633	30	4.7	0.84	598|652|1026|1535|1654|2203|2253|2487|3020|3172|3303|3872|4487|4869|5270|6386|6387|6794|6910|7481|7852|9241|9538|9792|27230|27429|28982|29946|150465|440093	BCL2L1|BMP4|CDKN1A|CYBA|DDX3X|FBP1|FGF8|FRZB|H3-3A|HNF4A|HSPA1A|KRT17|MSX1|NPM1|SERPINE2|SDCBP|CXCL12|STK11|TBX5|WNT11|CXCR4|NOG|EI24|SERTAD2|SERP1|HTRA2|FLVCR1|SERTAD3|TTL|H3-5	MyList
GO Biological Processes	19	GO:2000242	negative regulation of reproductive process	19_GO:0022414 reproductive process	-4.6	5.7	6	30169	75	633	9	1.4	0.47	268|598|652|3815|5017|5327|6615|6794|431705	AMH|BCL2L1|BMP4|KIT|OVOL1|PLAT|SNAI1|STK11|ASTL	MyList
GO Biological Processes	19	GO:0009948	anterior/posterior axis specification	19_GO:0032502 developmental process	-4.6	6.6	6.2	30169	58	633	8	1.3	0.44	652|1649|3975|6926|7478|9573|79971|92129	BMP4|DDIT3|LHX1|TBX3|WNT8A|GDF3|WLS|RIPPLY1	MyList
GO Biological Processes	19	GO:1903532	positive regulation of secretion by cell	19_GO:0051179 localization	-4.6	3.1	5.1	30169	278	633	18	2.8	0.66	135|302|846|2150|2623|2746|5106|5864|6386|6387|6810|8660|11132|25874|27230|55512|79971|286676	ADORA2A|ANXA2|CASR|F2RL1|GATA1|GLUD1|PCK2|RAB3A|SDCBP|CXCL12|STX4|IRS2|CAPN10|MPC2|SERP1|SMPD3|WLS|ILDR1	MyList
GO Biological Processes	19	GO:0044706	multi-multicellular organism process	19_GO:0032501 multicellular organismal process	-4.6	3.5	5.3	30169	203	633	15	2.4	0.6	682|824|1364|2288|2353|3020|3248|5270|5743|10991|29924|29974|63978|150921|730249	BSG|CAPN2|CLDN4|FKBP4|FOS|H3-3A|HPGD|SERPINE2|PTGS2|SLC38A3|EPN1|A1CF|PRDM14|TCF23|ACOD1	MyList
GO Biological Processes	19	GO:0009636	response to toxic substance	19_GO:0050896 response to stimulus	-4.5	3.3	5.2	30169	228	633	16	2.5	0.62	1728|2052|2353|2878|4129|4259|5445|5743|7054|7173|7295|23428|27429|55244|84293|84817	NQO1|EPHX1|FOS|GPX3|MAOB|MGST3|PON2|PTGS2|TH|TPO|TXN|SLC7A8|HTRA2|SLC47A1|PRXL2A|TXNDC17	MyList
GO Biological Processes	19	GO:0060412	ventricular septum morphogenesis	19_GO:0032502 developmental process	-4.5	7.8	6.5	30169	43	633	7	1.1	0.42	90|652|3280|6926|7481|9241|54583	ACVR1|BMP4|HES1|TBX3|WNT11|NOG|EGLN1	MyList
GO Biological Processes	19	GO:0007566	embryo implantation	19_GO:0022414 reproductive process	-4.5	7.8	6.5	30169	43	633	7	1.1	0.42	682|2288|3020|5743|29974|63978|730249	BSG|FKBP4|H3-3A|PTGS2|A1CF|PRDM14|ACOD1	MyList
GO Biological Processes	19	GO:0021536	diencephalon development	19_GO:0032502 developmental process	-4.5	5.6	5.9	30169	76	633	9	1.4	0.47	652|2253|3280|5080|6496|7314|9241|26047|30062	BMP4|FGF8|HES1|PAX6|SIX3|UBB|NOG|CNTNAP2|RAX	MyList
GO Biological Processes	19	GO:0042060	wound healing	19_GO:0050896 response to stimulus	-4.5	2.9	5	30169	334	633	20	3.2	0.7	135|836|953|1026|1277|2150|2623|3172|3315|5270|5327|5340|5864|6288|9241|10398|50808|51156|83706|160851	ADORA2A|CASP3|ENTPD1|CDKN1A|COL1A1|F2RL1|GATA1|HNF4A|HSPB1|SERPINE2|PLAT|PLG|RAB3A|SAA1|NOG|MYL9|AK3|SERPINA10|FERMT3|DGKH	MyList
Canonical Pathways	11	M166	PID ATF2 PATHWAY		-4.5	6.5	6.1	30169	59	633	8	1.3	0.44	467|598|1649|2353|3280|3725|7054|122953	ATF3|BCL2L1|DDIT3|FOS|HES1|JUN|TH|JDP2	MyList
GO Biological Processes	19	GO:0006665	sphingolipid metabolic process	19_GO:0008152 metabolic process	-4.5	3.9	5.4	30169	158	633	13	2.1	0.56	221|427|3815|7054|7357|7368|8612|9215|9524|27429|55304|55512|125981	ALDH3B1|ASAH1|KIT|TH|UGCG|UGT8|PLPP2|LARGE1|TECR|HTRA2|SPTLC3|SMPD3|ACER1	MyList
GO Biological Processes	19	GO:0009798	axis specification	19_GO:0032502 developmental process	-4.5	5	5.7	30169	95	633	10	1.6	0.5	652|1649|3975|5080|6496|6926|7478|9573|79971|92129	BMP4|DDIT3|LHX1|PAX6|SIX3|TBX3|WNT8A|GDF3|WLS|RIPPLY1	MyList
WikiPathways	27	WP4659	Gastrin signaling pathway		-4.5	4.6	5.6	30169	115	633	11	1.7	0.52	302|598|836|1026|2309|2353|3265|3725|3815|3845|5743	ANXA2|BCL2L1|CASP3|CDKN1A|FOXO3|FOS|HRAS|JUN|KIT|KRAS|PTGS2	MyList
GO Biological Processes	19	GO:0006954	inflammatory response	19_GO:0050896 response to stimulus	-4.5	2.4	4.8	30169	537	633	27	4.3	0.8	2|90|135|240|301|976|1535|1969|2150|2353|2526|2896|3586|3725|3815|4210|4261|5743|6288|7098|7852|27189|50848|65266|114548|149233|730249	A2M|ACVR1|ADORA2A|ALOX5|ANXA1|ADGRE5|CYBA|EPHA2|F2RL1|FOS|FUT4|GRN|IL10|JUN|KIT|MEFV|CIITA|PTGS2|SAA1|TLR3|CXCR4|IL17C|F11R|WNK4|NLRP3|IL23R|ACOD1	MyList
GO Biological Processes	19	GO:0045137	development of primary sexual characteristics	19_GO:0022414 reproductive process	-4.5	3.3	5.2	30169	230	633	16	2.5	0.62	2|117|268|598|836|2253|2309|2623|3020|3417|3815|7098|7314|8204|122042|157506	A2M|ADCYAP1R1|AMH|BCL2L1|CASP3|FGF8|FOXO3|GATA1|H3-3A|IDH1|KIT|TLR3|UBB|NRIP1|RXFP2|RDH10	MyList
GO Biological Processes	19	GO:0002683	negative regulation of immune system process	19_GO:0002376 immune system process	-4.5	2.5	4.8	30169	449	633	24	3.8	0.76	2|135|301|652|836|1050|1803|2633|2896|3105|3586|3958|6387|6737|7098|8764|8815|8993|10234|10457|26060|64127|387837|730249	A2M|ADORA2A|ANXA1|BMP4|CASP3|CEBPA|DPP4|GBP1|GRN|HLA-A|IL10|LGALS3|CXCL12|TRIM21|TLR3|TNFRSF14|BANF1|PGLYRP1|LRRC17|GPNMB|APPL1|NOD2|CLEC12B|ACOD1	MyList
GO Biological Processes	19	GO:0007169	transmembrane receptor protein tyrosine kinase signaling pathway	19_GO:0023052 signaling	-4.5	2.6	4.9	30169	420	633	23	3.6	0.74	836|1136|1277|1969|2253|3315|3815|4643|4739|5327|8440|8660|8817|9241|9788|10628|26060|55359|55512|55715|63978|84335|91612	CASP3|CHRNA3|COL1A1|EPHA2|FGF8|HSPB1|KIT|MYO1E|NEDD9|PLAT|NCK2|IRS2|FGF18|NOG|MTSS1|TXNIP|APPL1|STYK1|SMPD3|DOK4|PRDM14|AKT1S1|CHURC1	MyList
Reactome Gene Sets	6	R-HSA-202733	Cell surface interactions at the vascular wall		-4.5	4.2	5.5	30169	137	633	12	1.9	0.54	338|682|1277|3265|3655|3845|6520|8795|9057|11136|23428|50848	APOB|BSG|COL1A1|HRAS|ITGA6|KRAS|SLC3A2|TNFRSF10B|SLC7A6|SLC7A9|SLC7A8|F11R	MyList
GO Biological Processes	19	GO:0048754	branching morphogenesis of an epithelial tube	19_GO:0032502 developmental process	-4.5	4.2	5.5	30169	137	633	12	1.9	0.54	90|652|846|1512|1969|2253|3845|3975|6926|9953|25932|157506	ACVR1|BMP4|CASR|CTSH|EPHA2|FGF8|KRAS|LHX1|TBX3|HS3ST3B1|CLIC4|RDH10	MyList
GO Biological Processes	19	GO:0061041	regulation of wound healing	19_GO:0050896 response to stimulus	-4.5	4.2	5.5	30169	137	633	12	1.9	0.54	240|301|302|1364|2150|3265|5270|5327|5340|7852|23189|64094	ALOX5|ANXA1|ANXA2|CLDN4|F2RL1|HRAS|SERPINE2|PLAT|PLG|CXCR4|KANK1|SMOC2	MyList
GO Biological Processes	19	GO:0009123	nucleoside monophosphate metabolic process	19_GO:0008152 metabolic process	-4.5	5.6	5.9	30169	77	633	9	1.4	0.47	205|270|271|353|3251|3615|5471|22978|50808	AK4|AMPD1|AMPD2|APRT|HPRT1|IMPDH2|PPAT|NT5C2|AK3	MyList
GO Biological Processes	19	GO:1903036	positive regulation of response to wounding	19_GO:0048518 positive regulation of biological process	-4.5	5.6	5.9	30169	77	633	9	1.4	0.47	301|1364|2896|3265|5327|5340|7852|23189|64094	ANXA1|CLDN4|GRN|HRAS|PLAT|PLG|CXCR4|KANK1|SMOC2	MyList
GO Biological Processes	19	GO:0071466	cellular response to xenobiotic stimulus	19_GO:0050896 response to stimulus	-4.5	3.6	5.3	30169	183	633	14	2.2	0.58	9|1557|1592|1728|2052|2203|2941|3172|4363|7054|7098|7345|7852|65266	NAT1|CYP2C19|CYP26A1|NQO1|EPHX1|FBP1|GSTA4|HNF4A|ABCC1|TH|TLR3|UCHL1|CXCR4|WNK4	MyList
GO Biological Processes	19	GO:0098660	inorganic ion transmembrane transport	19_GO:0051179 localization	-4.4	2.2	4.6	30169	697	633	32	5.1	0.87	302|357|846|1317|1340|1364|1649|2904|3775|3790|6263|6324|6329|6520|6948|8671|8989|9424|9497|10861|25932|26266|54207|55244|57127|57338|65266|80036|84876|168620|343450|375611	ANXA2|SHROOM2|CASR|SLC31A1|COX6B1|CLDN4|DDIT3|GRIN2B|KCNK1|KCNS3|RYR3|SCN1B|SCN4A|SLC3A2|TCN2|SLC4A4|TRPA1|KCNK6|SLC4A7|SLC26A1|CLIC4|SLC13A4|KCNK10|SLC47A1|RHBG|JPH3|WNK4|TRPM3|ORAI1|BHLHA15|KCNT2|SLC26A5	MyList
GO Biological Processes	19	GO:0018401	peptidyl-proline hydroxylation to 4-hydroxy-L-proline	19_GO:0008152 metabolic process	-4.4	19	8.4	30169	10	633	4	0.63	0.31	5033|8974|54583|112399	P4HA1|P4HA2|EGLN1|EGLN3	MyList
GO Biological Processes	19	GO:0032261	purine nucleotide salvage	19_GO:0008152 metabolic process	-4.4	19	8.4	30169	10	633	4	0.63	0.31	270|271|353|3251	AMPD1|AMPD2|APRT|HPRT1	MyList
GO Biological Processes	19	GO:2000136	regulation of cell proliferation involved in heart morphogenesis	19_GO:0032502 developmental process	-4.4	13	7.4	30169	19	633	5	0.79	0.35	652|3280|6910|6926|9464	BMP4|HES1|TBX5|TBX3|HAND2	MyList
GO Biological Processes	19	GO:0003151	outflow tract morphogenesis	19_GO:0032502 developmental process	-4.4	5.5	5.8	30169	78	633	9	1.4	0.47	652|2253|3280|3725|6926|7481|9241|9249|9464	BMP4|FGF8|HES1|JUN|TBX3|WNT11|NOG|DHRS3|HAND2	MyList
GO Biological Processes	19	GO:0001649	osteoblast differentiation	19_GO:0032502 developmental process	-4.4	4.1	5.4	30169	139	633	12	1.9	0.54	652|1277|1969|2274|3020|6615|7481|9241|9464|26156|90993|121340	BMP4|COL1A1|EPHA2|FHL2|H3-3A|SNAI1|WNT11|NOG|HAND2|RSL1D1|CREB3L1|SP7	MyList
WikiPathways	27	WP3982	miRNA regulation of p53 pathway in prostate cancer		-4.4	9.2	6.7	30169	31	633	6	0.95	0.39	836|1643|8795|9538|64065|143686	CASP3|DDB2|TNFRSF10B|EI24|PERP|SESN3	MyList
Canonical Pathways	11	M71	PID ILK PATHWAY		-4.4	7.4	6.3	30169	45	633	7	1.1	0.42	3320|3725|4666|6615|8440|10398|81706	HSP90AA1|JUN|NACA|SNAI1|NCK2|MYL9|PPP1R14C	MyList
GO Biological Processes	19	GO:0043620	regulation of DNA-templated transcription in response to stress	19_GO:0050896 response to stimulus	-4.4	7.4	6.3	30169	45	633	7	1.1	0.42	467|1649|3725|8440|9531|90993|219736	ATF3|DDIT3|JUN|NCK2|BAG3|CREB3L1|STOX1	MyList
WikiPathways	27	WP702	Metapathway biotransformation Phase I and II		-4.4	3.6	5.2	30169	185	633	14	2.2	0.58	1557|1583|1592|1593|1595|2052|2878|2941|4166|4259|9027|9420|9469|9953	CYP2C19|CYP11A1|CYP26A1|CYP27A1|CYP51A1|EPHX1|GPX3|GSTA4|CHST6|MGST3|NAT8|CYP7B1|CHST3|HS3ST3B1	MyList
GO Biological Processes	19	GO:0048661	positive regulation of smooth muscle cell proliferation	19_GO:0048518 positive regulation of biological process	-4.4	4.9	5.6	30169	98	633	10	1.6	0.5	652|1535|3065|3248|3586|3725|5743|10203|55512|388585	BMP4|CYBA|HDAC1|HPGD|IL10|JUN|PTGS2|CALCRL|SMPD3|HES5	MyList
GO Biological Processes	19	GO:0032649	regulation of interferon-gamma production	19_GO:0032501 multicellular organismal process	-4.4	4.4	5.4	30169	119	633	11	1.7	0.52	602|1649|2150|3105|3265|3586|7098|8993|64127|80381|149233	BCL3|DDIT3|F2RL1|HLA-A|HRAS|IL10|TLR3|PGLYRP1|NOD2|CD276|IL23R	MyList
GO Biological Processes	19	GO:0001818	negative regulation of cytokine production	19_GO:0048519 negative regulation of biological process	-4.4	2.7	4.8	30169	371	633	21	3.3	0.71	301|602|1649|1969|2150|2633|3586|4210|6992|7353|7481|8815|8993|10457|27250|55353|64127|79589|114548|149233|730249	ANXA1|BCL3|DDIT3|EPHA2|F2RL1|GBP1|IL10|MEFV|PPP1R11|UFD1|WNT11|BANF1|PGLYRP1|GPNMB|PDCD4|LAPTM4B|NOD2|RNF128|NLRP3|IL23R|ACOD1	MyList
GO Biological Processes	19	GO:0090303	positive regulation of wound healing	19_GO:0048518 positive regulation of biological process	-4.3	6.1	5.9	30169	62	633	8	1.3	0.44	301|1364|3265|5327|5340|7852|23189|64094	ANXA1|CLDN4|HRAS|PLAT|PLG|CXCR4|KANK1|SMOC2	MyList
GO Biological Processes	19	GO:2001237	negative regulation of extrinsic apoptotic signaling pathway	19_GO:0023052 signaling	-4.3	4.8	5.6	30169	99	633	10	1.6	0.5	90|598|652|1654|2623|3303|3655|3958|4170|9181	ACVR1|BCL2L1|BMP4|DDX3X|GATA1|HSPA1A|ITGA6|LGALS3|MCL1|ARHGEF2	MyList
GO Biological Processes	19	GO:0043279	response to alkaloid	19_GO:0050896 response to stimulus	-4.3	4.8	5.6	30169	99	633	10	1.6	0.5	135|598|836|1728|3280|3320|6263|7054|7852|84557	ADORA2A|BCL2L1|CASP3|NQO1|HES1|HSP90AA1|RYR3|TH|CXCR4|MAP1LC3A	MyList
WikiPathways	27	WP2586	Aryl hydrocarbon receptor pathway		-4.3	7.3	6.2	30169	46	633	7	1.1	0.42	1026|1728|3265|3320|3845|5743|8204	CDKN1A|NQO1|HRAS|HSP90AA1|KRAS|PTGS2|NRIP1	MyList
GO Biological Processes	19	GO:0051098	regulation of binding	19_GO:0065007 biological regulation	-4.3	2.7	4.8	30169	372	633	21	3.3	0.71	302|602|652|1026|1649|2623|3191|3280|3586|3725|4487|5080|6737|7295|8536|8721|8932|9241|9464|64710|83666	ANXA2|BCL3|BMP4|CDKN1A|DDIT3|GATA1|HNRNPL|HES1|IL10|JUN|MSX1|PAX6|TRIM21|TXN|CAMK1|EDF1|MBD2|NOG|HAND2|NUCKS1|PARP9	MyList
GO Biological Processes	19	GO:0009165	nucleotide biosynthetic process	19_GO:0008152 metabolic process	-4.3	3.1	5	30169	263	633	17	2.7	0.64	205|270|271|353|3251|3615|5471|9374|9519|9524|10861|25874|50484|50808|51703|80025|83666	AK4|AMPD1|AMPD2|APRT|HPRT1|IMPDH2|PPAT|PPT2|TBPL1|TECR|SLC26A1|MPC2|RRM2B|AK3|ACSL5|PANK2|PARP9	MyList
GO Biological Processes	19	GO:0043588	skin development	19_GO:0032502 developmental process	-4.3	3.1	5	30169	263	633	17	2.7	0.64	301|427|836|1277|1364|1969|3065|3655|3872|5017|5080|6615|7357|10628|25932|57561|125981	ANXA1|ASAH1|CASP3|COL1A1|CLDN4|EPHA2|HDAC1|ITGA6|KRT17|OVOL1|PAX6|SNAI1|UGCG|TXNIP|CLIC4|ARRDC3|ACER1	MyList
GO Biological Processes	19	GO:0002064	epithelial cell development	19_GO:0032502 developmental process	-4.3	3.5	5.1	30169	188	633	14	2.2	0.58	652|1050|1969|2150|2487|2623|3172|4643|5080|6496|7852|25932|50848|168620	BMP4|CEBPA|EPHA2|F2RL1|FRZB|GATA1|HNF4A|MYO1E|PAX6|SIX3|CXCR4|CLIC4|F11R|BHLHA15	MyList
GO Biological Processes	19	GO:0035108	limb morphogenesis	19_GO:0032502 developmental process	-4.3	4	5.3	30169	142	633	12	1.9	0.54	652|2253|3065|4487|5396|6910|6926|9241|9464|28982|54928|157506	BMP4|FGF8|HDAC1|MSX1|PRRX1|TBX5|TBX3|NOG|HAND2|FLVCR1|BPNT2|RDH10	MyList
GO Biological Processes	19	GO:0035107	appendage morphogenesis	19_GO:0032502 developmental process	-4.3	4	5.3	30169	142	633	12	1.9	0.54	652|2253|3065|4487|5396|6910|6926|9241|9464|28982|54928|157506	BMP4|FGF8|HDAC1|MSX1|PRRX1|TBX5|TBX3|NOG|HAND2|FLVCR1|BPNT2|RDH10	MyList
GO Biological Processes	19	GO:0022407	regulation of cell-cell adhesion	19_GO:0050789 regulation of biological process	-4.3	2.4	4.7	30169	490	633	25	3.9	0.77	135|240|301|652|836|1803|2309|2526|3105|3280|3586|3958|5270|5340|6387|8440|8764|10457|10808|50848|64127|80381|83706|114548|149233	ADORA2A|ALOX5|ANXA1|BMP4|CASP3|DPP4|FOXO3|FUT4|HLA-A|HES1|IL10|LGALS3|SERPINE2|PLG|CXCL12|NCK2|TNFRSF14|GPNMB|HSPH1|F11R|NOD2|CD276|FERMT3|NLRP3|IL23R	MyList
GO Biological Processes	19	GO:0046545	development of primary female sexual characteristics	19_GO:0022414 reproductive process	-4.3	4.8	5.5	30169	100	633	10	1.6	0.5	2|117|268|598|836|2309|3417|3815|7314|8204	A2M|ADCYAP1R1|AMH|BCL2L1|CASP3|FOXO3|IDH1|KIT|UBB|NRIP1	MyList
GO Biological Processes	19	GO:0006766	vitamin metabolic process	19_GO:0008152 metabolic process	-4.3	4.8	5.5	30169	100	633	10	1.6	0.5	1583|1592|1593|1728|4363|6948|8566|80025|80704|113278	CYP11A1|CYP26A1|CYP27A1|NQO1|ABCC1|TCN2|PDXK|PANK2|SLC19A3|SLC52A3	MyList
GO Biological Processes	19	GO:1901293	nucleoside phosphate biosynthetic process	19_GO:0008152 metabolic process	-4.3	3.1	4.9	30169	265	633	17	2.7	0.64	205|270|271|353|3251|3615|5471|9374|9519|9524|10861|25874|50484|50808|51703|80025|83666	AK4|AMPD1|AMPD2|APRT|HPRT1|IMPDH2|PPAT|PPT2|TBPL1|TECR|SLC26A1|MPC2|RRM2B|AK3|ACSL5|PANK2|PARP9	MyList
KEGG Pathway	24	hsa04550	Signaling pathways regulating pluripotency of stem cells		-4.3	4	5.3	30169	143	633	12	1.9	0.54	90|652|3231|3265|3845|4211|4617|5080|6926|7044|7478|7481	ACVR1|BMP4|HOXD1|HRAS|KRAS|MEIS1|MYF5|PAX6|TBX3|LEFTY2|WNT8A|WNT11	MyList
Reactome Gene Sets	6	R-HSA-556833	Metabolism of lipids		-4.3	2.1	4.5	30169	743	633	33	5.2	0.88	37|221|240|427|1557|1583|1593|1595|1892|2274|3248|3284|3930|4363|5445|5743|7357|7368|8612|9374|9420|9524|10449|10809|50486|51171|51703|55304|55512|59339|80168|125981|129642	ACADVL|ALDH3B1|ALOX5|ASAH1|CYP2C19|CYP11A1|CYP27A1|CYP51A1|ECHS1|FHL2|HPGD|HSD3B2|LBR|ABCC1|PON2|PTGS2|UGCG|UGT8|PLPP2|PPT2|CYP7B1|TECR|ACAA2|STARD10|G0S2|HSD17B14|ACSL5|SPTLC3|SMPD3|PLEKHA2|MOGAT2|ACER1|MBOAT2	MyList
GO Biological Processes	19	GO:0019216	regulation of lipid metabolic process	19_GO:0008152 metabolic process	-4.3	2.7	4.8	30169	347	633	20	3.2	0.7	37|301|338|427|824|1917|3172|3248|3417|3815|5743|6615|8660|8721|10577|64127|80025|125981|157506|340895	ACADVL|ANXA1|APOB|ASAH1|CAPN2|EEF1A2|HNF4A|HPGD|IDH1|KIT|PTGS2|SNAI1|IRS2|EDF1|NPC2|NOD2|PANK2|ACER1|RDH10|MALRD1	MyList
GO Biological Processes	19	GO:0035282	segmentation	19_GO:0032502 developmental process	-4.3	4.7	5.5	30169	101	633	10	1.6	0.5	652|3975|4617|6926|9573|79728|84667|92129|343930|388585	BMP4|LHX1|MYF5|TBX3|GDF3|PALB2|HES7|RIPPLY1|MSGN1|HES5	MyList
KEGG Pathway	24	hsa05417	Lipid and atherosclerosis		-4.3	3.3	5	30169	215	633	15	2.4	0.6	338|598|836|1535|1649|2353|3265|3303|3305|3308|3320|3725|3845|8795|114548	APOB|BCL2L1|CASP3|CYBA|DDIT3|FOS|HRAS|HSPA1A|HSPA1L|HSPA4|HSP90AA1|JUN|KRAS|TNFRSF10B|NLRP3	MyList
WikiPathways	27	WP2380	Brain-derived neurotrophic factor (BDNF) signaling pathway		-4.3	4	5.2	30169	144	633	12	1.9	0.54	836|1938|2309|2353|2904|3265|3725|4904|5864|8440|8536|8660	CASP3|EEF2|FOXO3|FOS|GRIN2B|HRAS|JUN|YBX1|RAB3A|NCK2|CAMK1|IRS2	MyList
GO Biological Processes	19	GO:0033674	positive regulation of kinase activity	19_GO:0048518 positive regulation of biological process	-4.3	2.4	4.6	30169	494	633	25	3.9	0.77	1026|1136|1654|1917|1969|3265|3320|3815|4739|4869|6794|7098|7295|7481|8536|8543|8795|8817|9148|54465|64127|65266|143384|149233|219736	CDKN1A|CHRNA3|DDX3X|EEF1A2|EPHA2|HRAS|HSP90AA1|KIT|NEDD9|NPM1|STK11|TLR3|TXN|WNT11|CAMK1|LMO4|TNFRSF10B|FGF18|NEURL1|ETAA1|NOD2|WNK4|CACUL1|IL23R|STOX1	MyList
GO Biological Processes	19	GO:0009743	response to carbohydrate	19_GO:0050896 response to stimulus	-4.3	3.5	5.1	30169	191	633	14	2.2	0.58	338|836|846|1535|1728|2203|2309|3172|5106|5743|7054|8660|10203|10628	APOB|CASP3|CASR|CYBA|NQO1|FBP1|FOXO3|HNF4A|PCK2|PTGS2|TH|IRS2|CALCRL|TXNIP	MyList
GO Biological Processes	19	GO:1903037	regulation of leukocyte cell-cell adhesion	19_GO:0050789 regulation of biological process	-4.3	2.7	4.7	30169	377	633	21	3.3	0.71	135|240|301|652|836|1803|2309|2526|3105|3280|3586|3958|6387|8440|8764|10457|10808|64127|80381|114548|149233	ADORA2A|ALOX5|ANXA1|BMP4|CASP3|DPP4|FOXO3|FUT4|HLA-A|HES1|IL10|LGALS3|CXCL12|NCK2|TNFRSF14|GPNMB|HSPH1|NOD2|CD276|NLRP3|IL23R	MyList
KEGG Pathway	24	hsa00051	Fructose and mannose metabolism		-4.2	8.7	6.4	30169	33	633	6	0.95	0.39	229|2203|2762|5210|7167|80201	ALDOB|FBP1|GMDS|PFKFB4|TPI1|HKDC1	MyList
GO Biological Processes	19	GO:0009408	response to heat	19_GO:0050896 response to stimulus	-4.2	4.7	5.4	30169	102	633	10	1.6	0.5	3303|3315|3320|3337|5743|6387|6750|9531|27429|113278	HSPA1A|HSPB1|HSP90AA1|DNAJB1|PTGS2|CXCL12|SST|BAG3|HTRA2|SLC52A3	MyList
GO Biological Processes	19	GO:0040007	growth	19_GO:0040007 growth	-4.2	2.6	4.7	30169	407	633	22	3.5	0.73	214|268|301|652|1026|2253|2309|2538|3020|3320|3975|5340|6794|6910|7458|7481|9215|25932|28982|55512|79728|157506	ALCAM|AMH|ANXA1|BMP4|CDKN1A|FGF8|FOXO3|G6PC1|H3-3A|HSP90AA1|LHX1|PLG|STK11|TBX5|EIF4H|WNT11|LARGE1|CLIC4|FLVCR1|SMPD3|PALB2|RDH10	MyList
GO Biological Processes	19	GO:0048589	developmental growth	19_GO:0040007 growth	-4.2	2.6	4.7	30169	407	633	22	3.5	0.73	214|268|301|652|1026|2253|2309|2538|3020|3320|3975|5340|6794|6910|7458|7481|9215|25932|28982|55512|79728|157506	ALCAM|AMH|ANXA1|BMP4|CDKN1A|FGF8|FOXO3|G6PC1|H3-3A|HSP90AA1|LHX1|PLG|STK11|TBX5|EIF4H|WNT11|LARGE1|CLIC4|FLVCR1|SMPD3|PALB2|RDH10	MyList
GO Biological Processes	19	GO:0007369	gastrulation	19_GO:0032502 developmental process	-4.2	3.7	5.1	30169	168	633	13	2.1	0.56	90|652|1969|2253|3975|6615|7481|8516|9241|9573|60626|79971|343930	ACVR1|BMP4|EPHA2|FGF8|LHX1|SNAI1|WNT11|ITGA8|NOG|GDF3|RIC8A|WLS|MSGN1	MyList
Reactome Gene Sets	6	R-HSA-622312	Inflammasomes		-4.2	11	6.9	30169	21	633	5	0.79	0.35	598|4210|7295|10628|114548	BCL2L1|MEFV|TXN|TXNIP|NLRP3	MyList
GO Biological Processes	19	GO:0030162	regulation of proteolysis	19_GO:0008152 metabolic process	-4.2	2.1	4.5	30169	750	633	33	5.2	0.88	2|135|302|871|1050|1364|1471|1509|1512|1654|2896|2904|3065|3303|3586|4210|5270|5327|5743|6386|6737|7314|9817|23429|27429|51156|51667|64065|84236|112399|114548|327657|431705	A2M|ADORA2A|ANXA2|SERPINH1|CEBPA|CLDN4|CST3|CTSD|CTSH|DDX3X|GRN|GRIN2B|HDAC1|HSPA1A|IL10|MEFV|SERPINE2|PLAT|PTGS2|SDCBP|TRIM21|UBB|KEAP1|RYBP|HTRA2|SERPINA10|NUB1|PERP|RHBDD1|EGLN3|NLRP3|SERPINA9|ASTL	MyList
GO Biological Processes	19	GO:0045596	negative regulation of cell differentiation	19_GO:0032502 developmental process	-4.2	2.1	4.5	30169	718	633	32	5.1	0.87	301|652|1649|2309|2487|2633|3280|3845|4211|4487|4904|5080|5977|6496|6615|6910|6926|7098|8993|9241|9464|9573|10140|10234|23189|27250|54855|58190|122953|150921|168620|388585	ANXA1|BMP4|DDIT3|FOXO3|FRZB|GBP1|HES1|KRAS|MEIS1|MSX1|YBX1|PAX6|DPF2|SIX3|SNAI1|TBX5|TBX3|TLR3|PGLYRP1|NOG|HAND2|GDF3|TOB1|LRRC17|KANK1|PDCD4|TENT5C|CTDSP1|JDP2|TCF23|BHLHA15|HES5	MyList
WikiPathways	27	WP4313	Ferroptosis		-4.2	5.9	5.7	30169	65	633	8	1.3	0.44	1491|1803|3315|6303|6520|51703|84557|94033	CTH|DPP4|HSPB1|SAT1|SLC3A2|ACSL5|MAP1LC3A|FTMT	MyList
GO Biological Processes	19	GO:0098656	anion transmembrane transport	19_GO:0051179 localization	-4.2	3.1	4.9	30169	244	633	16	2.5	0.62	846|1364|4363|6520|8671|9497|10861|10991|23428|25874|25932|26266|55244|126321|284111|375611	CASR|CLDN4|ABCC1|SLC3A2|SLC4A4|SLC4A7|SLC26A1|SLC38A3|SLC7A8|MPC2|CLIC4|SLC13A4|SLC47A1|MFSD12|SLC13A5|SLC26A5	MyList
GO Biological Processes	19	GO:0042326	negative regulation of phosphorylation	19_GO:0048519 negative regulation of biological process	-4.2	2.6	4.7	30169	381	633	21	3.3	0.71	135|652|836|1026|1050|2203|3315|3725|4616|4869|5080|7345|8440|8660|9241|10217|10614|27250|58190|65266|84335	ADORA2A|BMP4|CASP3|CDKN1A|CEBPA|FBP1|HSPB1|JUN|GADD45B|NPM1|PAX6|UCHL1|NCK2|IRS2|NOG|CTDSPL|HEXIM1|PDCD4|CTDSP1|WNK4|AKT1S1	MyList
GO Biological Processes	19	GO:0040011	locomotion	19_GO:0040011 locomotion	-4.2	2.3	4.5	30169	530	633	26	4.1	0.79	214|240|301|652|682|1803|1827|1969|3265|3586|3815|3918|3958|3975|4363|5080|6288|6324|6387|7852|9241|9420|10457|10678|57338|158747	ALCAM|ALOX5|ANXA1|BMP4|BSG|DPP4|RCAN1|EPHA2|HRAS|IL10|KIT|LAMC2|LGALS3|LHX1|ABCC1|PAX6|SAA1|SCN1B|CXCL12|CXCR4|NOG|CYP7B1|GPNMB|B3GNT2|JPH3|MOSPD2	MyList
Reactome Gene Sets	6	R-HSA-9711123	Cellular response to chemical stress		-4.2	3.4	5	30169	194	633	14	2.2	0.58	1340|1535|1728|2878|3417|4363|6737|7295|7314|7353|9817|10628|51204|114548	COX6B1|CYBA|NQO1|GPX3|IDH1|ABCC1|TRIM21|TXN|UBB|UFD1|KEAP1|TXNIP|TACO1|NLRP3	MyList
KEGG Pathway	24	hsa05167	Kaposi sarcoma-associated herpesvirus infection		-4.2	3.4	5	30169	194	633	14	2.2	0.58	836|1026|1827|2353|2793|3105|3265|3725|3845|5610|5743|7098|7314|84557	CASP3|CDKN1A|RCAN1|FOS|GNGT2|HLA-A|HRAS|JUN|KRAS|EIF2AK2|PTGS2|TLR3|UBB|MAP1LC3A	MyList
Reactome Gene Sets	6	R-HSA-70263	Gluconeogenesis		-4.2	8.4	6.3	30169	34	633	6	0.95	0.39	229|2203|2538|5106|7167|26330	ALDOB|FBP1|G6PC1|PCK2|TPI1|GAPDHS	MyList
GO Biological Processes	19	GO:0009156	ribonucleoside monophosphate biosynthetic process	19_GO:0008152 metabolic process	-4.2	8.4	6.3	30169	34	633	6	0.95	0.39	270|271|353|3251|3615|5471	AMPD1|AMPD2|APRT|HPRT1|IMPDH2|PPAT	MyList
GO Biological Processes	19	GO:1902882	regulation of response to oxidative stress	19_GO:0050896 response to stimulus	-4.2	4.6	5.4	30169	104	633	10	1.6	0.5	240|2309|3315|3586|4170|7295|27429|55074|143686|219736	ALOX5|FOXO3|HSPB1|IL10|MCL1|TXN|HTRA2|OXR1|SESN3|STOX1	MyList
GO Biological Processes	19	GO:0009152	purine ribonucleotide biosynthetic process	19_GO:0008152 metabolic process	-4.2	3.4	5	30169	195	633	14	2.2	0.58	205|270|271|353|3251|3615|5471|9374|9524|10861|25874|50808|51703|80025	AK4|AMPD1|AMPD2|APRT|HPRT1|IMPDH2|PPAT|PPT2|TECR|SLC26A1|MPC2|AK3|ACSL5|PANK2	MyList
GO Biological Processes	19	GO:0031348	negative regulation of defense response	19_GO:0048519 negative regulation of biological process	-4.2	3	4.8	30169	272	633	17	2.7	0.64	2|135|240|2896|3105|3586|4210|6288|6737|7353|8815|8993|10203|64127|114548|387837|730249	A2M|ADORA2A|ALOX5|GRN|HLA-A|IL10|MEFV|SAA1|TRIM21|UFD1|BANF1|PGLYRP1|CALCRL|NOD2|NLRP3|CLEC12B|ACOD1	MyList
GO Biological Processes	19	GO:0003231	cardiac ventricle development	19_GO:0032502 developmental process	-4.1	4.2	5.2	30169	126	633	11	1.7	0.52	90|652|3280|6910|6926|7481|8543|9241|9464|54583|199699	ACVR1|BMP4|HES1|TBX5|TBX3|WNT11|LMO4|NOG|HAND2|EGLN1|DAND5	MyList
GO Biological Processes	19	GO:0007611	learning or memory	19_GO:0032501 multicellular organismal process	-4.1	3	4.8	30169	273	633	17	2.7	0.64	836|1827|2353|2904|3815|3845|4739|5743|7054|8516|9241|10396|26047|51204|54207|57338|60626	CASP3|RCAN1|FOS|GRIN2B|KIT|KRAS|NEDD9|PTGS2|TH|ITGA8|NOG|ATP8A1|CNTNAP2|TACO1|KCNK10|JPH3|RIC8A	MyList
GO Biological Processes	19	GO:1901796	regulation of signal transduction by p53 class mediator	19_GO:0023052 signaling	-4.1	4.5	5.3	30169	105	633	10	1.6	0.5	1984|3190|4291|4487|4869|6615|6794|7314|10614|50484	EIF5A|HNRNPK|MLF1|MSX1|NPM1|SNAI1|STK11|UBB|HEXIM1|RRM2B	MyList
GO Biological Processes	19	GO:0071772	response to BMP	19_GO:0050896 response to stimulus	-4.1	4.5	5.3	30169	105	633	10	1.6	0.5	90|652|3280|4487|7044|9241|9573|27250|55512|388585	ACVR1|BMP4|HES1|MSX1|LEFTY2|NOG|GDF3|PDCD4|SMPD3|HES5	MyList
GO Biological Processes	19	GO:0071773	cellular response to BMP stimulus	19_GO:0050896 response to stimulus	-4.1	4.5	5.3	30169	105	633	10	1.6	0.5	90|652|3280|4487|7044|9241|9573|27250|55512|388585	ACVR1|BMP4|HES1|MSX1|LEFTY2|NOG|GDF3|PDCD4|SMPD3|HES5	MyList
KEGG Pathway	24	hsa05131	Shigellosis		-4.1	3.1	4.8	30169	247	633	16	2.5	0.62	598|664|824|2309|3020|3725|7307|7314|9181|10109|10398|80201|84335|84557|114548|440093	BCL2L1|BNIP3|CAPN2|FOXO3|H3-3A|JUN|U2AF1|UBB|ARHGEF2|ARPC2|MYL9|HKDC1|AKT1S1|MAP1LC3A|NLRP3|H3-5	MyList
Reactome Gene Sets	6	R-HSA-1280215	Cytokine Signaling in Immune system		-4.1	2.1	4.4	30169	725	633	32	5.1	0.87	240|301|302|598|836|1026|2309|2353|2633|3105|3265|3320|3586|3725|3845|4170|4261|5610|5743|6288|6737|6810|7314|8660|8764|10612|11141|27189|27250|57161|64127|149233	ALOX5|ANXA1|ANXA2|BCL2L1|CASP3|CDKN1A|FOXO3|FOS|GBP1|HLA-A|HRAS|HSP90AA1|IL10|JUN|KRAS|MCL1|CIITA|EIF2AK2|PTGS2|SAA1|TRIM21|STX4|UBB|IRS2|TNFRSF14|TRIM3|IL1RAPL1|IL17C|PDCD4|PELI2|NOD2|IL23R	MyList
GO Biological Processes	19	GO:0008610	lipid biosynthetic process	19_GO:0008152 metabolic process	-4.1	2.2	4.5	30169	597	633	28	4.4	0.82	221|240|427|1583|1593|1595|3284|3930|5106|5564|5743|7357|7368|8612|9215|9374|9420|9524|10449|51703|54928|55304|80168|84002|125981|129642|157506|160851	ALDH3B1|ALOX5|ASAH1|CYP11A1|CYP27A1|CYP51A1|HSD3B2|LBR|PCK2|PRKAB1|PTGS2|UGCG|UGT8|PLPP2|LARGE1|PPT2|CYP7B1|TECR|ACAA2|ACSL5|BPNT2|SPTLC3|MOGAT2|B3GNT5|ACER1|MBOAT2|RDH10|DGKH	MyList
GO Biological Processes	19	GO:0042692	muscle cell differentiation	19_GO:0032502 developmental process	-4.1	3	4.8	30169	274	633	17	2.7	0.64	90|652|824|836|1827|2274|3020|3280|3845|4617|6910|6926|7345|7478|8516|10398|25776	ACVR1|BMP4|CAPN2|CASP3|RCAN1|FHL2|H3-3A|HES1|KRAS|MYF5|TBX5|TBX3|UCHL1|WNT8A|ITGA8|MYL9|CBY1	MyList
GO Biological Processes	19	GO:0030198	extracellular matrix organization	19_GO:0009987 cellular process	-4.1	3	4.8	30169	274	633	17	2.7	0.64	302|602|649|871|1277|4617|4643|5033|5340|7045|8516|55512|60626|64094|64147|79875|90993	ANXA2|BCL3|BMP1|SERPINH1|COL1A1|MYF5|MYO1E|P4HA1|PLG|TGFBI|ITGA8|SMPD3|RIC8A|SMOC2|KIF9|THSD4|CREB3L1	MyList
GO Biological Processes	19	GO:0071248	cellular response to metal ion	19_GO:0050896 response to stimulus	-4.1	3.4	4.9	30169	197	633	14	2.2	0.58	664|1050|1728|2203|2353|3725|5743|6263|7054|25932|55512|84557|125981|284111	BNIP3|CEBPA|NQO1|FBP1|FOS|JUN|PTGS2|RYR3|TH|CLIC4|SMPD3|MAP1LC3A|ACER1|SLC13A5	MyList
GO Biological Processes	19	GO:0023019	signal transduction involved in regulation of gene expression	19_GO:0023052 signaling	-4.1	11	6.8	30169	22	633	5	0.79	0.35	2253|3172|4487|5080|199699	FGF8|HNF4A|MSX1|PAX6|DAND5	MyList
GO Biological Processes	19	GO:1900424	regulation of defense response to bacterium	19_GO:0044419 biological process involved in interspecies interaction between organisms	-4.1	11	6.8	30169	22	633	5	0.79	0.35	354|1535|2150|2896|64127	KLK3|CYBA|F2RL1|GRN|NOD2	MyList
WikiPathways	27	WP4224	Purine metabolism and related disorders		-4.1	11	6.8	30169	22	633	5	0.79	0.35	270|353|3251|5471|50484	AMPD1|APRT|HPRT1|PPAT|RRM2B	MyList
KEGG Pathway	24	hsa00010	Glycolysis / Gluconeogenesis		-4.1	5.7	5.6	30169	67	633	8	1.3	0.44	221|229|2203|2538|5106|7167|26330|80201	ALDH3B1|ALDOB|FBP1|G6PC1|PCK2|TPI1|GAPDHS|HKDC1	MyList
GO Biological Processes	19	GO:0043062	extracellular structure organization	19_GO:0009987 cellular process	-4.1	2.9	4.7	30169	275	633	17	2.7	0.64	302|602|649|871|1277|4617|4643|5033|5340|7045|8516|55512|60626|64094|64147|79875|90993	ANXA2|BCL3|BMP1|SERPINH1|COL1A1|MYF5|MYO1E|P4HA1|PLG|TGFBI|ITGA8|SMPD3|RIC8A|SMOC2|KIF9|THSD4|CREB3L1	MyList
GO Biological Processes	19	GO:0009895	negative regulation of catabolic process	19_GO:0048519 negative regulation of biological process	-4.1	2.7	4.7	30169	330	633	19	3	0.68	302|1153|1471|1595|1728|2203|3586|4170|4904|5270|6048|6386|10140|10193|23429|29974|54855|55353|340371	ANXA2|CIRBP|CST3|CYP51A1|NQO1|FBP1|IL10|MCL1|YBX1|SERPINE2|RNF5|SDCBP|TOB1|RNF41|RYBP|A1CF|TENT5C|LAPTM4B|NRBP2	MyList
WikiPathways	27	WP15	Selenium micronutrient network		-4.1	5	5.4	30169	86	633	9	1.4	0.47	240|338|1491|2878|5327|5340|5743|6288|7295	ALOX5|APOB|CTH|GPX3|PLAT|PLG|PTGS2|SAA1|TXN	MyList
GO Biological Processes	19	GO:0071383	cellular response to steroid hormone stimulus	19_GO:0050896 response to stimulus	-4.1	3.8	5.1	30169	150	633	12	1.9	0.54	90|301|652|2288|2309|3303|5106|5327|9420|23558|114907|730249	ACVR1|ANXA1|BMP4|FKBP4|FOXO3|HSPA1A|PCK2|PLAT|CYP7B1|WBP2|FBXO32|ACOD1	MyList
GO Biological Processes	19	GO:0045926	negative regulation of growth	19_GO:0040007 growth	-4.1	3.1	4.8	30169	249	633	16	2.5	0.62	652|1026|1654|2203|2487|3172|3303|4487|5270|6794|6910|7481|9241|9538|9792|29946	BMP4|CDKN1A|DDX3X|FBP1|FRZB|HNF4A|HSPA1A|MSX1|SERPINE2|STK11|TBX5|WNT11|NOG|EI24|SERTAD2|SERTAD3	MyList
GO Biological Processes	19	GO:0034135	regulation of toll-like receptor 2 signaling pathway	19_GO:0002376 immune system process	-4.1	16	7.6	30169	12	633	4	0.63	0.31	1535|2150|64127|730249	CYBA|F2RL1|NOD2|ACOD1	MyList
GO Biological Processes	19	GO:0010638	positive regulation of organelle organization	19_GO:0048518 positive regulation of biological process	-4.1	2.3	4.5	30169	508	633	25	3.9	0.77	301|302|664|2150|2253|2896|3178|3265|3303|4487|6386|6742|7481|8440|9788|10109|10361|27429|51100|51203|55512|57535|64151|79768|192111	ANXA1|ANXA2|BNIP3|F2RL1|FGF8|GRN|HNRNPA1|HRAS|HSPA1A|MSX1|SDCBP|SSBP1|WNT11|NCK2|MTSS1|ARPC2|NPM2|HTRA2|SH3GLB1|NUSAP1|SMPD3|ELAPOR1|NCAPG|KATNBL1|PGAM5	MyList
GO Biological Processes	19	GO:0045860	positive regulation of protein kinase activity	19_GO:0048518 positive regulation of biological process	-4.1	2.5	4.5	30169	418	633	22	3.5	0.73	1026|1136|1654|3265|3320|3815|4739|4869|6794|7098|7295|7481|8536|8795|8817|9148|54465|64127|65266|143384|149233|219736	CDKN1A|CHRNA3|DDX3X|HRAS|HSP90AA1|KIT|NEDD9|NPM1|STK11|TLR3|TXN|WNT11|CAMK1|TNFRSF10B|FGF18|NEURL1|ETAA1|NOD2|WNK4|CACUL1|IL23R|STOX1	MyList
GO Biological Processes	19	GO:0032024	positive regulation of insulin secretion	19_GO:0051179 localization	-4.1	5.6	5.6	30169	68	633	8	1.3	0.44	846|2746|5106|6810|8660|11132|25874|27230	CASR|GLUD1|PCK2|STX4|IRS2|CAPN10|MPC2|SERP1	MyList
GO Biological Processes	19	GO:0070301	cellular response to hydrogen peroxide	19_GO:0050896 response to stimulus	-4.1	5.6	5.6	30169	68	633	8	1.3	0.44	301|328|664|1728|8989|51526|55512|84557	ANXA1|APEX1|BNIP3|NQO1|TRPA1|OSER1|SMPD3|MAP1LC3A	MyList
GO Biological Processes	19	GO:0045229	external encapsulating structure organization	19_GO:0009987 cellular process	-4.1	2.9	4.7	30169	277	633	17	2.7	0.64	302|602|649|871|1277|4617|4643|5033|5340|7045|8516|55512|60626|64094|64147|79875|90993	ANXA2|BCL3|BMP1|SERPINH1|COL1A1|MYF5|MYO1E|P4HA1|PLG|TGFBI|ITGA8|SMPD3|RIC8A|SMOC2|KIF9|THSD4|CREB3L1	MyList
GO Biological Processes	19	GO:0032263	GMP salvage	19_GO:0008152 metabolic process	-4.1	29	9	30169	5	633	3	0.47	0.27	270|353|3251	AMPD1|APRT|HPRT1	MyList
GO Biological Processes	19	GO:0006116	NADH oxidation	19_GO:0008152 metabolic process	-4.1	29	9	30169	5	633	3	0.47	0.27	229|1728|5106	ALDOB|NQO1|PCK2	MyList
PANTHER Pathway	28	P00045	Notch signaling pathway		-4.1	29	9	30169	5	633	3	0.47	0.27	2353|3265|3845	FOS|HRAS|KRAS	MyList
GO Biological Processes	19	GO:0072049	comma-shaped body morphogenesis	19_GO:0032502 developmental process	-4.1	29	9	30169	5	633	3	0.47	0.27	3280|3975|388585	HES1|LHX1|HES5	MyList
WikiPathways	27	WP3611	Photodynamic therapy-induced AP-1 survival signaling		-4	6.5	5.8	30169	51	633	7	1.1	0.42	598|602|1026|2353|3320|3725|4170	BCL2L1|BCL3|CDKN1A|FOS|HSP90AA1|JUN|MCL1	MyList
GO Biological Processes	19	GO:0050714	positive regulation of protein secretion	19_GO:0051179 localization	-4	4.1	5.1	30169	129	633	11	1.7	0.52	135|846|2150|2746|5106|6810|8660|11132|25874|27230|79971	ADORA2A|CASR|F2RL1|GLUD1|PCK2|STX4|IRS2|CAPN10|MPC2|SERP1|WLS	MyList
GO Biological Processes	19	GO:0008406	gonad development	19_GO:0022414 reproductive process	-4	3.2	4.8	30169	225	633	15	2.4	0.6	2|268|598|836|2253|2309|2623|3020|3417|3815|7098|7314|8204|122042|157506	A2M|AMH|BCL2L1|CASP3|FGF8|FOXO3|GATA1|H3-3A|IDH1|KIT|TLR3|UBB|NRIP1|RXFP2|RDH10	MyList
GO Biological Processes	19	GO:0031331	positive regulation of cellular catabolic process	19_GO:0048518 positive regulation of biological process	-4	2.5	4.5	30169	420	633	22	3.5	0.73	664|1050|2309|3303|4210|6737|6794|8660|8671|9531|9817|10140|26330|26353|28960|51100|51667|57535|60592|64127|143686|220441	BNIP3|CEBPA|FOXO3|HSPA1A|MEFV|TRIM21|STK11|IRS2|SLC4A4|BAG3|KEAP1|TOB1|GAPDHS|HSPB8|DCPS|SH3GLB1|NUB1|ELAPOR1|SCOC|NOD2|SESN3|RNF152	MyList
GO Biological Processes	19	GO:0010564	regulation of cell cycle process	19_GO:0050789 regulation of biological process	-4	2.1	4.3	30169	735	633	32	5.1	0.87	90|301|328|598|652|900|1026|1104|1407|1654|2253|2770|3303|4291|4487|4869|5017|5977|6496|10112|10217|10361|10457|26060|50484|51100|51203|54465|55512|58190|64151|219736	ACVR1|ANXA1|APEX1|BCL2L1|BMP4|CCNG1|CDKN1A|RCC1|CRY1|DDX3X|FGF8|GNAI1|HSPA1A|MLF1|MSX1|NPM1|OVOL1|DPF2|SIX3|KIF20A|CTDSPL|NPM2|GPNMB|APPL1|RRM2B|SH3GLB1|NUSAP1|ETAA1|SMPD3|CTDSP1|NCAPG|STOX1	MyList
GO Biological Processes	19	GO:0060993	kidney morphogenesis	19_GO:0032502 developmental process	-4	4.9	5.3	30169	88	633	9	1.4	0.47	652|2253|3280|3975|7481|9241|9953|65266|388585	BMP4|FGF8|HES1|LHX1|WNT11|NOG|HS3ST3B1|WNK4|HES5	MyList
WikiPathways	27	WP3612	Photodynamic therapy-induced NFE2L2 (NRF2) survival signaling		-4	10	6.6	30169	23	633	5	0.79	0.35	1728|2052|2353|3725|9817	NQO1|EPHX1|FOS|JUN|KEAP1	MyList
GO Biological Processes	19	GO:0048169	regulation of long-term neuronal synaptic plasticity	19_GO:0023052 signaling	-4	10	6.6	30169	23	633	5	0.79	0.35	3265|3815|3845|6855|9148	HRAS|KIT|KRAS|SYP|NEURL1	MyList
GO Biological Processes	19	GO:0001558	regulation of cell growth	19_GO:0040007 growth	-4	2.5	4.5	30169	422	633	22	3.5	0.73	1026|1535|1654|2203|2487|3020|3172|3303|3872|4487|4869|5270|6386|6387|6794|7481|7852|9538|9792|29946|150465|440093	CDKN1A|CYBA|DDX3X|FBP1|FRZB|H3-3A|HNF4A|HSPA1A|KRT17|MSX1|NPM1|SERPINE2|SDCBP|CXCL12|STK11|WNT11|CXCR4|EI24|SERTAD2|SERTAD3|TTL|H3-5	MyList
GO Biological Processes	19	GO:0097191	extrinsic apoptotic signaling pathway	19_GO:0023052 signaling	-4	4.4	5.2	30169	109	633	10	1.6	0.5	598|1654|2309|3875|4170|7098|8795|9531|10193|50486	BCL2L1|DDX3X|FOXO3|KRT18|MCL1|TLR3|TNFRSF10B|BAG3|RNF41|G0S2	MyList
GO Biological Processes	19	GO:0006164	purine nucleotide biosynthetic process	19_GO:0008152 metabolic process	-4	3.3	4.8	30169	202	633	14	2.2	0.58	205|270|271|353|3251|3615|5471|9374|9524|10861|25874|50808|51703|80025	AK4|AMPD1|AMPD2|APRT|HPRT1|IMPDH2|PPAT|PPT2|TECR|SLC26A1|MPC2|AK3|ACSL5|PANK2	MyList
Reactome Gene Sets	6	R-HSA-9658195	Leishmania infection		-4	3	4.7	30169	254	633	16	2.5	0.62	117|135|953|1535|2770|2793|3586|3725|4210|5746|7295|10109|10203|10628|114548|122042	ADCYAP1R1|ADORA2A|ENTPD1|CYBA|GNAI1|GNGT2|IL10|JUN|MEFV|PTH2R|TXN|ARPC2|CALCRL|TXNIP|NLRP3|RXFP2	MyList
GO Biological Processes	19	GO:0051881	regulation of mitochondrial membrane potential	19_GO:0065007 biological regulation	-4	5.4	5.5	30169	70	633	8	1.3	0.44	135|598|664|7314|55186|80025|83875|219736	ADORA2A|BCL2L1|BNIP3|UBB|SLC25A36|PANK2|BCO2|STOX1	MyList
GO Biological Processes	19	GO:0060284	regulation of cell development	19_GO:0032502 developmental process	-4	2.3	4.4	30169	516	633	25	3.9	0.77	302|652|2487|2633|2896|3065|3280|3815|3845|4617|4739|5080|5270|6387|6794|7852|9148|9241|10109|11141|23189|50848|58190|84667|388585	ANXA2|BMP4|FRZB|GBP1|GRN|HDAC1|HES1|KIT|KRAS|MYF5|NEDD9|PAX6|SERPINE2|CXCL12|STK11|CXCR4|NEURL1|NOG|ARPC2|IL1RAPL1|KANK1|F11R|CTDSP1|HES7|HES5	MyList
GO Biological Processes	19	GO:0001933	negative regulation of protein phosphorylation	19_GO:0048519 negative regulation of biological process	-4	2.7	4.5	30169	338	633	19	3	0.68	135|652|836|1026|1050|3315|3725|4616|4869|5080|7345|8440|9241|10217|10614|27250|58190|65266|84335	ADORA2A|BMP4|CASP3|CDKN1A|CEBPA|HSPB1|JUN|GADD45B|NPM1|PAX6|UCHL1|NCK2|NOG|CTDSPL|HEXIM1|PDCD4|CTDSP1|WNK4|AKT1S1	MyList
KEGG Pathway	24	hsa04142	Lysosome		-4	4	5	30169	132	633	11	1.7	0.52	427|1174|1509|1512|1514|1519|9374|9516|10577|26985|55353	ASAH1|AP1S1|CTSD|CTSH|CTSL|CTSO|PPT2|LITAF|NPC2|AP3M1|LAPTM4B	MyList
GO Biological Processes	19	GO:0016125	sterol metabolic process	19_GO:0008152 metabolic process	-4	4	5	30169	132	633	11	1.7	0.52	338|1050|1583|1592|1593|1595|3930|9420|9784|10449|10577	APOB|CEBPA|CYP11A1|CYP26A1|CYP27A1|CYP51A1|LBR|CYP7B1|SNX17|ACAA2|NPC2	MyList
GO Biological Processes	19	GO:0051385	response to mineralocorticoid	19_GO:0050896 response to stimulus	-4	7.7	6	30169	37	633	6	0.95	0.39	1535|2309|2353|3284|4129|7054	CYBA|FOXO3|FOS|HSD3B2|MAOB|TH	MyList
GO Biological Processes	19	GO:0003203	endocardial cushion morphogenesis	19_GO:0032502 developmental process	-4	7.7	6	30169	37	633	6	0.95	0.39	90|2253|4487|6615|6926|9241	ACVR1|FGF8|MSX1|SNAI1|TBX3|NOG	MyList
Reactome Gene Sets	6	R-HSA-372790	Signaling by GPCR		-3.9	2.1	4.3	30169	708	633	31	4.9	0.86	117|135|301|846|976|1132|2150|2769|2770|2793|3265|3845|5746|5995|6004|6288|6387|6750|7478|7481|7852|9181|9630|10203|23263|50940|79948|84904|122042|160851|221391	ADCYAP1R1|ADORA2A|ANXA1|CASR|ADGRE5|CHRM4|F2RL1|GNA15|GNAI1|GNGT2|HRAS|KRAS|PTH2R|RGR|RGS16|SAA1|CXCL12|SST|WNT8A|WNT11|CXCR4|ARHGEF2|GNA14|CALCRL|MCF2L|PDE11A|PLPPR3|ARHGEF39|RXFP2|DGKH|OPN5	MyList
GO Biological Processes	19	GO:0007346	regulation of mitotic cell cycle	19_GO:0050789 regulation of biological process	-3.9	2.3	4.4	30169	517	633	25	3.9	0.77	90|301|328|652|900|1026|1104|1654|2253|3280|3586|5017|5977|6386|10217|10361|10457|26060|50484|51203|55512|58190|64094|150465|219736	ACVR1|ANXA1|APEX1|BMP4|CCNG1|CDKN1A|RCC1|DDX3X|FGF8|HES1|IL10|OVOL1|DPF2|SDCBP|CTDSPL|NPM2|GPNMB|APPL1|RRM2B|NUSAP1|SMPD3|CTDSP1|SMOC2|TTL|STOX1	MyList
GO Biological Processes	19	GO:0006643	membrane lipid metabolic process	19_GO:0008152 metabolic process	-3.9	3.3	4.8	30169	204	633	14	2.2	0.58	221|427|3815|7054|7357|7368|8612|9215|9524|27429|55304|55512|84002|125981	ALDH3B1|ASAH1|KIT|TH|UGCG|UGT8|PLPP2|LARGE1|TECR|HTRA2|SPTLC3|SMPD3|B3GNT5|ACER1	MyList
GO Biological Processes	19	GO:0008202	steroid metabolic process	19_GO:0008152 metabolic process	-3.9	3	4.7	30169	256	633	16	2.5	0.62	338|1050|1557|1583|1592|1593|1595|2538|3284|3930|8608|9420|9784|10449|10577|51171	APOB|CEBPA|CYP2C19|CYP11A1|CYP26A1|CYP27A1|CYP51A1|G6PC1|HSD3B2|LBR|RDH16|CYP7B1|SNX17|ACAA2|NPC2|HSD17B14	MyList
KEGG Pathway	24	hsa00600	Sphingolipid metabolism		-3.9	6.3	5.6	30169	53	633	7	1.1	0.42	427|7357|7368|8612|55304|55512|125981	ASAH1|UGCG|UGT8|PLPP2|SPTLC3|SMPD3|ACER1	MyList
WikiPathways	27	WP2406	Cardiac progenitor differentiation		-3.9	6.3	5.6	30169	53	633	7	1.1	0.42	649|652|3815|5080|6910|7852|9241	BMP1|BMP4|KIT|PAX6|TBX5|CXCR4|NOG	MyList
WikiPathways	27	WP2864	Apoptosis-related network due to altered Notch3 in ovarian cancer		-3.9	6.3	5.6	30169	53	633	7	1.1	0.42	602|1026|1728|3065|3315|8795|26135	BCL3|CDKN1A|NQO1|HDAC1|HSPB1|TNFRSF10B|SERBP1	MyList
GO Biological Processes	19	GO:0034605	cellular response to heat	19_GO:0050896 response to stimulus	-3.9	6.3	5.6	30169	53	633	7	1.1	0.42	3303|3320|3337|5743|9531|27429|113278	HSPA1A|HSP90AA1|DNAJB1|PTGS2|BAG3|HTRA2|SLC52A3	MyList
GO Biological Processes	19	GO:0072132	mesenchyme morphogenesis	19_GO:0032502 developmental process	-3.9	6.3	5.6	30169	53	633	7	1.1	0.42	90|2253|4487|6615|6926|7481|9241	ACVR1|FGF8|MSX1|SNAI1|TBX3|WNT11|NOG	MyList
GO Biological Processes	19	GO:0009132	nucleoside diphosphate metabolic process	19_GO:0008152 metabolic process	-3.9	4.8	5.2	30169	90	633	9	1.4	0.47	205|229|953|7167|11164|26330|50484|50808|80201	AK4|ALDOB|ENTPD1|TPI1|NUDT5|GAPDHS|RRM2B|AK3|HKDC1	MyList
Reactome Gene Sets	6	R-HSA-1474290	Collagen formation		-3.9	4.8	5.2	30169	90	633	9	1.4	0.47	649|871|1277|1514|3655|3918|5033|5352|8974	BMP1|SERPINH1|COL1A1|CTSL|ITGA6|LAMC2|P4HA1|PLOD2|P4HA2	MyList
Reactome Gene Sets	6	R-HSA-74217	Purine salvage		-3.9	15	7.2	30169	13	633	4	0.63	0.31	270|271|353|3251	AMPD1|AMPD2|APRT|HPRT1	MyList
Reactome Gene Sets	6	R-HSA-75205	Dissolution of Fibrin Clot		-3.9	15	7.2	30169	13	633	4	0.63	0.31	302|5270|5327|5340	ANXA2|SERPINE2|PLAT|PLG	MyList
GO Biological Processes	19	GO:0060911	cardiac cell fate commitment	19_GO:0032502 developmental process	-3.9	15	7.2	30169	13	633	4	0.63	0.31	90|6910|6926|7478	ACVR1|TBX5|TBX3|WNT8A	MyList
GO Biological Processes	19	GO:0071478	cellular response to radiation	19_GO:0050896 response to stimulus	-3.9	3.4	4.8	30169	180	633	13	2.1	0.56	598|1026|1407|1535|1643|3265|4869|5743|5995|6794|64710|84236|221391	BCL2L1|CDKN1A|CRY1|CYBA|DDB2|HRAS|NPM1|PTGS2|RGR|STK11|NUCKS1|RHBDD1|OPN5	MyList
GO Biological Processes	19	GO:0072006	nephron development	19_GO:0032502 developmental process	-3.9	3.9	5	30169	133	633	11	1.7	0.52	652|2253|3280|3975|4643|7481|9241|9788|9953|65266|388585	BMP4|FGF8|HES1|LHX1|MYO1E|WNT11|NOG|MTSS1|HS3ST3B1|WNK4|HES5	MyList
GO Biological Processes	19	GO:0009896	positive regulation of catabolic process	19_GO:0048518 positive regulation of biological process	-3.9	2.3	4.4	30169	519	633	25	3.9	0.77	664|1050|2309|3303|3320|4210|6737|6794|8660|8671|9531|9817|10140|10193|26330|26353|28960|51100|51667|57535|60592|64127|79589|143686|220441	BNIP3|CEBPA|FOXO3|HSPA1A|HSP90AA1|MEFV|TRIM21|STK11|IRS2|SLC4A4|BAG3|KEAP1|TOB1|RNF41|GAPDHS|HSPB8|DCPS|SH3GLB1|NUB1|ELAPOR1|SCOC|NOD2|RNF128|SESN3|RNF152	MyList
GO Biological Processes	19	GO:0021871	forebrain regionalization	19_GO:0032502 developmental process	-3.9	9.9	6.4	30169	24	633	5	0.79	0.35	652|2253|3975|5080|6496	BMP4|FGF8|LHX1|PAX6|SIX3	MyList
KEGG Pathway	24	hsa04977	Vitamin digestion and absorption		-3.9	9.9	6.4	30169	24	633	5	0.79	0.35	338|4363|6948|80704|113278	APOB|ABCC1|TCN2|SLC19A3|SLC52A3	MyList
WikiPathways	27	WP334	GPCRs, class B secretin-like		-3.9	9.9	6.4	30169	24	633	5	0.79	0.35	117|976|5746|10203|23284	ADCYAP1R1|ADGRE5|PTH2R|CALCRL|ADGRL3	MyList
Canonical Pathways	11	M268	PID S1P S1P2 PATHWAY		-3.9	9.9	6.4	30169	24	633	5	0.79	0.35	2353|2769|2770|3725|9630	FOS|GNA15|GNAI1|JUN|GNA14	MyList
GO Biological Processes	19	GO:0030324	lung development	19_GO:0032502 developmental process	-3.9	3.4	4.8	30169	181	633	13	2.1	0.56	652|1050|1512|2253|3280|3845|5864|6910|7481|8817|9241|55512|157506	BMP4|CEBPA|CTSH|FGF8|HES1|KRAS|RAB3A|TBX5|WNT11|FGF18|NOG|SMPD3|RDH10	MyList
GO Biological Processes	19	GO:0060021	roof of mouth development	19_GO:0032502 developmental process	-3.9	4.7	5.2	30169	91	633	9	1.4	0.47	4487|5396|6615|6926|7478|7481|9249|9464|23552	MSX1|PRRX1|SNAI1|TBX3|WNT8A|WNT11|DHRS3|HAND2|CDK20	MyList
GO Biological Processes	19	GO:1901216	positive regulation of neuron death	19_GO:0048518 positive regulation of biological process	-3.9	4.7	5.2	30169	91	633	9	1.4	0.47	824|836|1649|1728|2309|2353|2896|2904|4170	CAPN2|CASP3|DDIT3|NQO1|FOXO3|FOS|GRN|GRIN2B|MCL1	MyList
GO Biological Processes	19	GO:0072073	kidney epithelium development	19_GO:0032502 developmental process	-3.9	3.9	4.9	30169	134	633	11	1.7	0.52	652|2253|3280|3975|4643|7481|9241|9788|9953|65266|388585	BMP4|FGF8|HES1|LHX1|MYO1E|WNT11|NOG|MTSS1|HS3ST3B1|WNK4|HES5	MyList
KEGG Pathway	24	hsa05145	Toxoplasmosis		-3.9	4.3	5.1	30169	112	633	10	1.6	0.5	240|598|836|2770|3303|3305|3586|3655|3918|4261	ALOX5|BCL2L1|CASP3|GNAI1|HSPA1A|HSPA1L|IL10|ITGA6|LAMC2|CIITA	MyList
GO Biological Processes	19	GO:0030968	endoplasmic reticulum unfolded protein response	19_GO:0023052 signaling	-3.9	6.2	5.6	30169	54	633	7	1.1	0.42	467|1491|1649|5610|27230|90993|168620	ATF3|CTH|DDIT3|EIF2AK2|SERP1|CREB3L1|BHLHA15	MyList
GO Biological Processes	19	GO:0009185	ribonucleoside diphosphate metabolic process	19_GO:0008152 metabolic process	-3.9	5.3	5.3	30169	72	633	8	1.3	0.44	205|229|7167|11164|26330|50484|50808|80201	AK4|ALDOB|TPI1|NUDT5|GAPDHS|RRM2B|AK3|HKDC1	MyList
GO Biological Processes	19	GO:0048167	regulation of synaptic plasticity	19_GO:0023052 signaling	-3.9	3.2	4.7	30169	207	633	14	2.2	0.58	135|2904|3265|3815|3845|5270|5327|5743|5864|6810|6855|9148|9241|57338	ADORA2A|GRIN2B|HRAS|KIT|KRAS|SERPINE2|PLAT|PTGS2|RAB3A|STX4|SYP|NEURL1|NOG|JPH3	MyList
GO Biological Processes	19	GO:2001235	positive regulation of apoptotic signaling pathway	19_GO:0023052 signaling	-3.9	3.9	4.9	30169	135	633	11	1.7	0.52	135|467|1512|1649|1984|4170|4487|7314|8440|27429|50486	ADORA2A|ATF3|CTSH|DDIT3|EIF5A|MCL1|MSX1|UBB|NCK2|HTRA2|G0S2	MyList
GO Biological Processes	19	GO:1903312	negative regulation of mRNA metabolic process	19_GO:0048519 negative regulation of biological process	-3.9	4.7	5.2	30169	92	633	9	1.4	0.47	1153|3190|3191|4869|4904|10140|11338|29974|54855	CIRBP|HNRNPK|HNRNPL|NPM1|YBX1|TOB1|U2AF2|A1CF|TENT5C	MyList
GO Biological Processes	19	GO:0090277	positive regulation of peptide hormone secretion	19_GO:0051179 localization	-3.9	4.7	5.2	30169	92	633	9	1.4	0.47	846|2746|5106|6810|8660|11132|25874|27230|286676	CASR|GLUD1|PCK2|STX4|IRS2|CAPN10|MPC2|SERP1|ILDR1	MyList
GO Biological Processes	19	GO:0006006	glucose metabolic process	19_GO:0008152 metabolic process	-3.9	4.2	5	30169	113	633	10	1.6	0.5	467|1407|2203|2538|5106|7167|8660|26330|27230|80201	ATF3|CRY1|FBP1|G6PC1|PCK2|TPI1|IRS2|GAPDHS|SERP1|HKDC1	MyList
GO Biological Processes	19	GO:0032102	negative regulation of response to external stimulus	19_GO:0048519 negative regulation of biological process	-3.8	2.4	4.4	30169	433	633	22	3.5	0.73	2|135|240|302|1803|2896|3105|3586|4210|5270|5327|5340|6288|6737|7353|8815|8993|10203|64127|114548|387837|730249	A2M|ADORA2A|ALOX5|ANXA2|DPP4|GRN|HLA-A|IL10|MEFV|SERPINE2|PLAT|PLG|SAA1|TRIM21|UFD1|BANF1|PGLYRP1|CALCRL|NOD2|NLRP3|CLEC12B|ACOD1	MyList
GO Biological Processes	19	GO:0061035	regulation of cartilage development	19_GO:0032502 developmental process	-3.8	5.2	5.3	30169	73	633	8	1.3	0.44	649|652|2487|7481|8817|9241|55512|129642	BMP1|BMP4|FRZB|WNT11|FGF18|NOG|SMPD3|MBOAT2	MyList
GO Biological Processes	19	GO:0009260	ribonucleotide biosynthetic process	19_GO:0008152 metabolic process	-3.8	3.2	4.7	30169	209	633	14	2.2	0.58	205|270|271|353|3251|3615|5471|9374|9524|10861|25874|50808|51703|80025	AK4|AMPD1|AMPD2|APRT|HPRT1|IMPDH2|PPAT|PPT2|TECR|SLC26A1|MPC2|AK3|ACSL5|PANK2	MyList
GO Biological Processes	19	GO:0060675	ureteric bud morphogenesis	19_GO:0032502 developmental process	-3.8	6.1	5.5	30169	55	633	7	1.1	0.42	652|2253|3280|3975|7481|9241|9953	BMP4|FGF8|HES1|LHX1|WNT11|NOG|HS3ST3B1	MyList
GO Biological Processes	19	GO:0051345	positive regulation of hydrolase activity	19_GO:0065007 biological regulation	-3.8	2.2	4.3	30169	589	633	27	4.3	0.8	117|1364|1509|1512|1654|1969|2150|2769|2896|2904|3265|3303|3655|3815|4210|4739|5900|6004|7481|9905|23645|27429|50848|64065|64786|112399|114548	ADCYAP1R1|CLDN4|CTSD|CTSH|DDX3X|EPHA2|F2RL1|GNA15|GRN|GRIN2B|HRAS|HSPA1A|ITGA6|KIT|MEFV|NEDD9|RALGDS|RGS16|WNT11|SGSM2|PPP1R15A|HTRA2|F11R|PERP|TBC1D15|EGLN3|NLRP3	MyList
GO Biological Processes	19	GO:2000106	regulation of leukocyte apoptotic process	19_GO:0050789 regulation of biological process	-3.8	4.6	5.1	30169	93	633	9	1.4	0.47	301|598|602|652|3586|3958|6387|8660|64127	ANXA1|BCL2L1|BCL3|BMP4|IL10|LGALS3|CXCL12|IRS2|NOD2	MyList
GO Biological Processes	19	GO:0016241	regulation of macroautophagy	19_GO:0008152 metabolic process	-3.8	3.6	4.8	30169	160	633	12	1.9	0.54	664|836|7345|9531|10193|26353|51100|57535|60592|64127|143686|340371	BNIP3|CASP3|UCHL1|BAG3|RNF41|HSPB8|SH3GLB1|ELAPOR1|SCOC|NOD2|SESN3|NRBP2	MyList
WikiPathways	27	WP706	Sudden infant death syndrome (SIDS) susceptibility pathways		-3.8	3.6	4.8	30169	160	633	12	1.9	0.54	117|836|2538|3065|3280|3586|3725|4904|5053|6750|7054|388585	ADCYAP1R1|CASP3|G6PC1|HDAC1|HES1|IL10|JUN|YBX1|PAH|SST|TH|HES5	MyList
GO Biological Processes	19	GO:0030323	respiratory tube development	19_GO:0032502 developmental process	-3.8	3.3	4.7	30169	185	633	13	2.1	0.56	652|1050|1512|2253|3280|3845|5864|6910|7481|8817|9241|55512|157506	BMP4|CEBPA|CTSH|FGF8|HES1|KRAS|RAB3A|TBX5|WNT11|FGF18|NOG|SMPD3|RDH10	MyList
GO Biological Processes	19	GO:0071674	mononuclear cell migration	19_GO:0002376 immune system process	-3.8	4.1	4.9	30169	115	633	10	1.6	0.5	240|301|2526|3958|4739|5340|6288|7852|9420|50848	ALOX5|ANXA1|FUT4|LGALS3|NEDD9|PLG|SAA1|CXCR4|CYP7B1|F11R	MyList
GO Biological Processes	19	GO:0072522	purine-containing compound biosynthetic process	19_GO:0008152 metabolic process	-3.8	3.2	4.6	30169	211	633	14	2.2	0.58	205|270|271|353|3251|3615|5471|9374|9524|10861|25874|50808|51703|80025	AK4|AMPD1|AMPD2|APRT|HPRT1|IMPDH2|PPAT|PPT2|TECR|SLC26A1|MPC2|AK3|ACSL5|PANK2	MyList
GO Biological Processes	19	GO:0002793	positive regulation of peptide secretion	19_GO:0051179 localization	-3.8	4.6	5.1	30169	94	633	9	1.4	0.47	846|2746|5106|6810|8660|11132|25874|27230|286676	CASR|GLUD1|PCK2|STX4|IRS2|CAPN10|MPC2|SERP1|ILDR1	MyList
GO Biological Processes	19	GO:0048704	embryonic skeletal system morphogenesis	19_GO:0032502 developmental process	-3.8	4.6	5.1	30169	94	633	9	1.4	0.47	652|2253|3217|3975|4617|5396|9241|28982|157506	BMP4|FGF8|HOXB7|LHX1|MYF5|PRRX1|NOG|FLVCR1|RDH10	MyList
GO Biological Processes	19	GO:0044089	positive regulation of cellular component biogenesis	19_GO:0048518 positive regulation of biological process	-3.8	2.3	4.3	30169	498	633	24	3.8	0.76	1654|1969|2150|3265|3303|3320|3815|3958|6386|6910|7058|7481|8440|9148|9788|10109|11141|26047|51100|54674|55512|57535|64084|84299	DDX3X|EPHA2|F2RL1|HRAS|HSPA1A|HSP90AA1|KIT|LGALS3|SDCBP|TBX5|THBS2|WNT11|NCK2|NEURL1|MTSS1|ARPC2|IL1RAPL1|CNTNAP2|SH3GLB1|LRRN3|SMPD3|ELAPOR1|CLSTN2|MIEN1	MyList
GO Biological Processes	19	GO:0043101	purine-containing compound salvage	19_GO:0008152 metabolic process	-3.8	14	6.9	30169	14	633	4	0.63	0.31	270|271|353|3251	AMPD1|AMPD2|APRT|HPRT1	MyList
WikiPathways	27	WP5178	Disorders of fructose metabolism		-3.8	14	6.9	30169	14	633	4	0.63	0.31	229|2203|2538|7167	ALDOB|FBP1|G6PC1|TPI1	MyList
GO Biological Processes	19	GO:0072171	mesonephric tubule morphogenesis	19_GO:0032502 developmental process	-3.8	6	5.4	30169	56	633	7	1.1	0.42	652|2253|3280|3975|7481|9241|9953	BMP4|FGF8|HES1|LHX1|WNT11|NOG|HS3ST3B1	MyList
WikiPathways	27	WP3646	Hepatitis C and hepatocellular carcinoma		-3.8	6	5.4	30169	56	633	7	1.1	0.42	598|836|1026|2487|3725|5743|7345	BCL2L1|CASP3|CDKN1A|FRZB|JUN|PTGS2|UCHL1	MyList
GO Biological Processes	19	GO:0072348	sulfur compound transport	19_GO:0051179 localization	-3.8	6	5.4	30169	56	633	7	1.1	0.42	4363|10861|11136|26266|80704|126321|375611	ABCC1|SLC26A1|SLC7A9|SLC13A4|SLC19A3|MFSD12|SLC26A5	MyList
GO Biological Processes	19	GO:0044000	movement in host	19_GO:0044419 biological process involved in interspecies interaction between organisms	-3.8	3.8	4.8	30169	138	633	11	1.7	0.52	682|1514|1803|1969|3303|6520|7852|8764|9074|50848|81607	BSG|CTSL|DPP4|EPHA2|HSPA1A|SLC3A2|CXCR4|TNFRSF14|CLDN6|F11R|NECTIN4	MyList
GO Biological Processes	19	GO:0003014	renal system process	19_GO:0032501 multicellular organismal process	-3.8	4.1	4.9	30169	116	633	10	1.6	0.5	135|652|1136|1364|1535|2150|4643|4645|50484|65266	ADORA2A|BMP4|CHRNA3|CLDN4|CYBA|F2RL1|MYO1E|MYO5B|RRM2B|WNK4	MyList
GO Biological Processes	19	GO:0002697	regulation of immune effector process	19_GO:0002376 immune system process	-3.8	2.5	4.3	30169	379	633	20	3.2	0.7	2|301|354|2150|2623|2896|3105|3586|3815|3958|6810|7098|8764|8993|9516|26060|64127|114548|149233|387837	A2M|ANXA1|KLK3|F2RL1|GATA1|GRN|HLA-A|IL10|KIT|LGALS3|STX4|TLR3|TNFRSF14|PGLYRP1|LITAF|APPL1|NOD2|NLRP3|IL23R|CLEC12B	MyList
GO Biological Processes	19	GO:0031018	endocrine pancreas development	19_GO:0032502 developmental process	-3.8	7.1	5.7	30169	40	633	6	0.95	0.39	301|652|3172|3280|5080|168620	ANXA1|BMP4|HNF4A|HES1|PAX6|BHLHA15	MyList
Reactome Gene Sets	6	R-HSA-5654741	Signaling by FGFR3		-3.8	7.1	5.7	30169	40	633	6	0.95	0.39	2253|3265|3845|7314|8569|8817	FGF8|HRAS|KRAS|UBB|MKNK1|FGF18	MyList
Reactome Gene Sets	6	R-HSA-9018679	Biosynthesis of EPA-derived SPMs		-3.8	24	8.2	30169	6	633	3	0.47	0.27	240|3248|5743	ALOX5|HPGD|PTGS2	MyList
Reactome Gene Sets	6	R-HSA-3000484	Scavenging by Class F Receptors		-3.8	24	8.2	30169	6	633	3	0.47	0.27	338|3320|10808	APOB|HSP90AA1|HSPH1	MyList
WikiPathways	27	WP3891	Benzene metabolism		-3.8	24	8.2	30169	6	633	3	0.47	0.27	1728|2052|27294	NQO1|EPHX1|DHDH	MyList
GO Biological Processes	19	GO:0016239	positive regulation of macroautophagy	19_GO:0048518 positive regulation of biological process	-3.8	5.1	5.2	30169	75	633	8	1.3	0.44	664|9531|26353|51100|57535|60592|64127|143686	BNIP3|BAG3|HSPB8|SH3GLB1|ELAPOR1|SCOC|NOD2|SESN3	MyList
GO Biological Processes	19	GO:0050865	regulation of cell activation	19_GO:0050789 regulation of biological process	-3.7	2	4.1	30169	727	633	31	4.9	0.86	135|301|652|836|1026|1050|1803|2150|2309|2623|2896|3105|3280|3586|3958|4739|5270|6810|8440|8543|8660|8764|8993|10193|10457|10808|50848|64127|80381|114548|149233	ADORA2A|ANXA1|BMP4|CASP3|CDKN1A|CEBPA|DPP4|F2RL1|FOXO3|GATA1|GRN|HLA-A|HES1|IL10|LGALS3|NEDD9|SERPINE2|STX4|NCK2|LMO4|IRS2|TNFRSF14|PGLYRP1|RNF41|GPNMB|HSPH1|F11R|NOD2|CD276|NLRP3|IL23R	MyList
Reactome Gene Sets	6	R-HSA-9660826	Purinergic signaling in leishmaniasis infection		-3.7	9.2	6.1	30169	26	633	5	0.79	0.35	953|4210|7295|10628|114548	ENTPD1|MEFV|TXN|TXNIP|NLRP3	MyList
Reactome Gene Sets	6	R-HSA-9664424	Cell recruitment (pro-inflammatory response)		-3.7	9.2	6.1	30169	26	633	5	0.79	0.35	953|4210|7295|10628|114548	ENTPD1|MEFV|TXN|TXNIP|NLRP3	MyList
GO Biological Processes	19	GO:0032515	negative regulation of phosphoprotein phosphatase activity	19_GO:0048519 negative regulation of biological process	-3.7	9.2	6.1	30169	26	633	5	0.79	0.35	3958|4249|6992|23645|57718	LGALS3|MGAT5|PPP1R11|PPP1R15A|PPP4R4	MyList
GO Biological Processes	19	GO:0030308	negative regulation of cell growth	19_GO:0040007 growth	-3.7	3.3	4.6	30169	188	633	13	2.1	0.56	1026|1654|2203|2487|3172|3303|4487|5270|6794|7481|9538|9792|29946	CDKN1A|DDX3X|FBP1|FRZB|HNF4A|HSPA1A|MSX1|SERPINE2|STK11|WNT11|EI24|SERTAD2|SERTAD3	MyList
GO Biological Processes	19	GO:0007219	Notch signaling pathway	19_GO:0023052 signaling	-3.7	4.1	4.9	30169	117	633	10	1.6	0.5	1050|2762|3280|6615|9148|29924|54084|64065|84667|388585	CEBPA|GMDS|HES1|SNAI1|NEURL1|EPN1|TSPEAR|PERP|HES7|HES5	MyList
GO Biological Processes	19	GO:0008203	cholesterol metabolic process	19_GO:0008152 metabolic process	-3.7	4.1	4.9	30169	117	633	10	1.6	0.5	338|1050|1583|1593|1595|3930|9420|9784|10449|10577	APOB|CEBPA|CYP11A1|CYP27A1|CYP51A1|LBR|CYP7B1|SNX17|ACAA2|NPC2	MyList
GO Biological Processes	19	GO:0001775	cell activation	19_GO:0009987 cellular process	-3.7	2.1	4.1	30169	695	633	30	4.7	0.84	135|301|306|602|1514|1803|2150|2623|2896|3105|3251|3280|3315|3586|3615|3725|3815|4783|5270|5327|6288|6794|7098|8440|10398|65266|80381|83706|160851|431705	ADORA2A|ANXA1|ANXA3|BCL3|CTSL|DPP4|F2RL1|GATA1|GRN|HLA-A|HPRT1|HES1|HSPB1|IL10|IMPDH2|JUN|KIT|NFIL3|SERPINE2|PLAT|SAA1|STK11|TLR3|NCK2|MYL9|WNK4|CD276|FERMT3|DGKH|ASTL	MyList
Reactome Gene Sets	6	R-HSA-168643	Nucleotide-binding domain, leucine rich repeat containing receptor (NLR) signaling pathways		-3.7	5.9	5.4	30169	57	633	7	1.1	0.42	598|4210|7295|7314|10628|64127|114548	BCL2L1|MEFV|TXN|UBB|TXNIP|NOD2|NLRP3	MyList
Reactome Gene Sets	6	R-HSA-1474228	Degradation of the extracellular matrix		-3.7	3.7	4.8	30169	140	633	11	1.7	0.52	2|649|682|824|836|1277|1509|1514|3918|5340|11132	A2M|BMP1|BSG|CAPN2|CASP3|COL1A1|CTSD|CTSL|LAMC2|PLG|CAPN10	MyList
GO Biological Processes	19	GO:0008585	female gonad development	19_GO:0022414 reproductive process	-3.7	4.5	5	30169	96	633	9	1.4	0.47	2|268|598|836|2309|3417|3815|7314|8204	A2M|AMH|BCL2L1|CASP3|FOXO3|IDH1|KIT|UBB|NRIP1	MyList
GO Biological Processes	19	GO:0046165	alcohol biosynthetic process	19_GO:0008152 metabolic process	-3.7	4.5	5	30169	96	633	9	1.4	0.47	427|1593|1595|3930|5106|5860|10449|55304|125981	ASAH1|CYP27A1|CYP51A1|LBR|PCK2|QDPR|ACAA2|SPTLC3|ACER1	MyList
WikiPathways	27	WP4963	p53 transcriptional gene network		-3.7	4.5	5	30169	96	633	9	1.4	0.47	900|1026|1643|5564|6303|8795|50484|64065|84335	CCNG1|CDKN1A|DDB2|PRKAB1|SAT1|TNFRSF10B|RRM2B|PERP|AKT1S1	MyList
GO Biological Processes	19	GO:0097435	supramolecular fiber organization	19_GO:0009987 cellular process	-3.7	2.2	4.2	30169	567	633	26	4.1	0.79	302|357|649|871|1277|1471|3178|3267|3866|3872|4430|4642|4643|4645|4739|5033|8440|9027|9050|9181|10109|10398|29993|79649|79768|79875	ANXA2|SHROOM2|BMP1|SERPINH1|COL1A1|CST3|HNRNPA1|AGFG1|KRT15|KRT17|MYO1B|MYO1D|MYO1E|MYO5B|NEDD9|P4HA1|NCK2|NAT8|PSTPIP2|ARHGEF2|ARPC2|MYL9|PACSIN1|MAP7D3|KATNBL1|THSD4	MyList
GO Biological Processes	19	GO:0072089	stem cell proliferation	19_GO:0009987 cellular process	-3.7	5	5.1	30169	76	633	8	1.3	0.44	1050|2253|5017|5396|6926|7481|8660|84133	CEBPA|FGF8|OVOL1|PRRX1|TBX3|WNT11|IRS2|ZNRF3	MyList
Reactome Gene Sets	6	R-HSA-449147	Signaling by Interleukins		-3.7	2.3	4.2	30169	473	633	23	3.6	0.74	240|301|302|598|836|1026|2309|2353|3320|3586|3725|4170|5743|6288|6810|7314|8660|11141|27189|27250|57161|64127|149233	ALOX5|ANXA1|ANXA2|BCL2L1|CASP3|CDKN1A|FOXO3|FOS|HSP90AA1|IL10|JUN|MCL1|PTGS2|SAA1|STX4|UBB|IRS2|IL1RAPL1|IL17C|PDCD4|PELI2|NOD2|IL23R	MyList
GO Biological Processes	19	GO:0034614	cellular response to reactive oxygen species	19_GO:0050896 response to stimulus	-3.7	4	4.8	30169	118	633	10	1.6	0.5	301|328|664|1728|2353|3725|8989|51526|55512|84557	ANXA1|APEX1|BNIP3|NQO1|FOS|JUN|TRPA1|OSER1|SMPD3|MAP1LC3A	MyList
GO Biological Processes	19	GO:0035051	cardiocyte differentiation	19_GO:0032502 developmental process	-3.7	4	4.8	30169	118	633	10	1.6	0.5	90|652|2274|3280|6910|6926|7478|9464|25776|27250	ACVR1|BMP4|FHL2|HES1|TBX5|TBX3|WNT8A|HAND2|CBY1|PDCD4	MyList
KEGG Pathway	24	hsa04140	Autophagy - animal		-3.7	3.7	4.7	30169	141	633	11	1.7	0.52	598|664|1509|1514|3265|3845|6794|8660|51100|84335|84557	BCL2L1|BNIP3|CTSD|CTSL|HRAS|KRAS|STK11|IRS2|SH3GLB1|AKT1S1|MAP1LC3A	MyList
WikiPathways	27	WP2884	NRF2 pathway		-3.7	3.7	4.7	30169	141	633	11	1.7	0.52	1728|1969|2878|2941|3303|3320|3337|4259|6526|7295|9817	NQO1|EPHA2|GPX3|GSTA4|HSPA1A|HSP90AA1|DNAJB1|MGST3|SLC5A3|TXN|KEAP1	MyList
GO Biological Processes	19	GO:0071470	cellular response to osmotic stress	19_GO:0050896 response to stimulus	-3.7	7	5.6	30169	41	633	6	0.95	0.39	836|1654|2203|5743|9181|114548	CASP3|DDX3X|FBP1|PTGS2|ARHGEF2|NLRP3	MyList
Reactome Gene Sets	6	R-HSA-5654743	Signaling by FGFR4		-3.7	7	5.6	30169	41	633	6	0.95	0.39	2253|3265|3845|7314|8569|8817	FGF8|HRAS|KRAS|UBB|MKNK1|FGF18	MyList
GO Biological Processes	19	GO:0070663	regulation of leukocyte proliferation	19_GO:0050789 regulation of biological process	-3.7	2.8	4.4	30169	269	633	16	2.5	0.62	301|598|652|836|1026|3105|3280|3586|3815|3958|8440|8660|8764|10457|80381|149233	ANXA1|BCL2L1|BMP4|CASP3|CDKN1A|HLA-A|HES1|IL10|KIT|LGALS3|NCK2|IRS2|TNFRSF14|GPNMB|CD276|IL23R	MyList
GO Biological Processes	19	GO:0048534	hematopoietic or lymphoid organ development	19_GO:0002376 immune system process	-3.7	2	4.1	30169	699	633	30	4.7	0.84	301|302|602|652|836|1050|1514|1938|1969|2150|2353|2623|3217|3280|3586|3725|3815|3930|4211|4291|4643|4783|6794|7173|8543|9464|10234|28982|55512|121340	ANXA1|ANXA2|BCL3|BMP4|CASP3|CEBPA|CTSL|EEF2|EPHA2|F2RL1|FOS|GATA1|HOXB7|HES1|IL10|JUN|KIT|LBR|MEIS1|MLF1|MYO1E|NFIL3|STK11|TPO|LMO4|HAND2|LRRC17|FLVCR1|SMPD3|SP7	MyList
Reactome Gene Sets	6	R-HSA-196854	Metabolism of vitamins and cofactors		-3.7	3.3	4.6	30169	190	633	13	2.1	0.56	338|3320|3417|4363|5743|6948|7276|8566|80025|80704|83666|83875|113278	APOB|HSP90AA1|IDH1|ABCC1|PTGS2|TCN2|TTR|PDXK|PANK2|SLC19A3|PARP9|BCO2|SLC52A3	MyList
GO Biological Processes	19	GO:0009566	fertilization	19_GO:0022414 reproductive process	-3.7	3.3	4.6	30169	190	633	13	2.1	0.56	338|598|3020|3305|4240|5327|5864|10361|25932|63978|85413|91646|431705	APOB|BCL2L1|H3-3A|HSPA1L|MFGE8|PLAT|RAB3A|NPM2|CLIC4|PRDM14|SLC22A16|TDRD12|ASTL	MyList
GO Biological Processes	19	GO:0050777	negative regulation of immune response	19_GO:0002376 immune system process	-3.7	3.3	4.6	30169	190	633	13	2.1	0.56	2|301|2896|3105|3586|3958|6737|8764|8815|8993|64127|387837|730249	A2M|ANXA1|GRN|HLA-A|IL10|LGALS3|TRIM21|TNFRSF14|BANF1|PGLYRP1|NOD2|CLEC12B|ACOD1	MyList
GO Biological Processes	19	GO:0046390	ribose phosphate biosynthetic process	19_GO:0008152 metabolic process	-3.7	3.1	4.5	30169	216	633	14	2.2	0.58	205|270|271|353|3251|3615|5471|9374|9524|10861|25874|50808|51703|80025	AK4|AMPD1|AMPD2|APRT|HPRT1|IMPDH2|PPAT|PPT2|TECR|SLC26A1|MPC2|AK3|ACSL5|PANK2	MyList
GO Biological Processes	19	GO:0048511	rhythmic process	19_GO:0048511 rhythmic process	-3.7	2.8	4.4	30169	270	633	16	2.5	0.62	2|268|836|1364|1407|2309|3065|3172|3191|3615|4783|7054|8204|84667|92369|148523	A2M|AMH|CASP3|CLDN4|CRY1|FOXO3|HDAC1|HNF4A|HNRNPL|IMPDH2|NFIL3|TH|NRIP1|HES7|SPSB4|CIART	MyList
GO Biological Processes	19	GO:0090596	sensory organ morphogenesis	19_GO:0032502 developmental process	-3.7	2.8	4.4	30169	270	633	16	2.5	0.62	357|652|1969|2253|2487|3065|3975|4211|4487|5080|5396|6496|6926|7054|8516|9241	SHROOM2|BMP4|EPHA2|FGF8|FRZB|HDAC1|LHX1|MEIS1|MSX1|PAX6|PRRX1|SIX3|TBX3|TH|ITGA8|NOG	MyList
GO Biological Processes	19	GO:0001704	formation of primary germ layer	19_GO:0032502 developmental process	-3.7	4	4.8	30169	119	633	10	1.6	0.5	90|652|1969|3975|6615|7481|8516|9241|79971|343930	ACVR1|BMP4|EPHA2|LHX1|SNAI1|WNT11|ITGA8|NOG|WLS|MSGN1	MyList
GO Biological Processes	19	GO:0032944	regulation of mononuclear cell proliferation	19_GO:0050789 regulation of biological process	-3.7	2.9	4.4	30169	243	633	15	2.4	0.6	301|598|652|836|1026|3105|3280|3586|3958|8440|8660|8764|10457|80381|149233	ANXA1|BCL2L1|BMP4|CASP3|CDKN1A|HLA-A|HES1|IL10|LGALS3|NCK2|IRS2|TNFRSF14|GPNMB|CD276|IL23R	MyList
Reactome Gene Sets	6	R-HSA-9009391	Extra-nuclear estrogen signaling		-3.7	5	5.1	30169	77	633	8	1.3	0.44	2309|2353|2770|2793|3265|3315|3320|3845	FOXO3|FOS|GNAI1|GNGT2|HRAS|HSPB1|HSP90AA1|KRAS	MyList
GO Biological Processes	19	GO:0044262	cellular carbohydrate metabolic process	19_GO:0008152 metabolic process	-3.7	3.4	4.6	30169	166	633	12	1.9	0.54	2203|2538|3417|5106|5210|6526|7167|10678|54928|79660|80168|80201	FBP1|G6PC1|IDH1|PCK2|PFKFB4|SLC5A3|TPI1|B3GNT2|BPNT2|PPP1R3B|MOGAT2|HKDC1	MyList
GO Biological Processes	19	GO:0019511	peptidyl-proline hydroxylation	19_GO:0008152 metabolic process	-3.7	13	6.6	30169	15	633	4	0.63	0.31	5033|8974|54583|112399	P4HA1|P4HA2|EGLN1|EGLN3	MyList
GO Biological Processes	19	GO:0070365	hepatocyte differentiation	19_GO:0032502 developmental process	-3.7	13	6.6	30169	15	633	4	0.63	0.31	301|2487|3172|5106	ANXA1|FRZB|HNF4A|PCK2	MyList
GO Biological Processes	19	GO:0018126	protein hydroxylation	19_GO:0008152 metabolic process	-3.7	8.8	6	30169	27	633	5	0.79	0.35	5033|5352|8974|54583|112399	P4HA1|PLOD2|P4HA2|EGLN1|EGLN3	MyList
WikiPathways	27	WP4856	Intracellular trafficking proteins involved in CMT neuropathy		-3.7	8.8	6	30169	27	633	5	0.79	0.35	3315|5864|9516|10567|26353	HSPB1|RAB3A|LITAF|RABAC1|HSPB8	MyList
GO Biological Processes	19	GO:0010463	mesenchymal cell proliferation	19_GO:0009987 cellular process	-3.7	8.8	6	30169	27	633	5	0.79	0.35	652|4487|5396|7481|9464	BMP4|MSX1|PRRX1|WNT11|HAND2	MyList
GO Biological Processes	19	GO:0006094	gluconeogenesis	19_GO:0008152 metabolic process	-3.6	6.8	5.5	30169	42	633	6	0.95	0.39	467|1407|2203|2538|5106|7167	ATF3|CRY1|FBP1|G6PC1|PCK2|TPI1	MyList
GO Biological Processes	19	GO:0021983	pituitary gland development	19_GO:0032502 developmental process	-3.6	6.8	5.5	30169	42	633	6	0.95	0.39	652|2253|3280|5080|6496|9241	BMP4|FGF8|HES1|PAX6|SIX3|NOG	MyList
GO Biological Processes	19	GO:0006935	chemotaxis	19_GO:0040011 locomotion	-3.6	2.2	4.1	30169	510	633	24	3.8	0.76	214|240|301|652|682|1803|1969|3265|3586|3815|3918|3958|3975|4363|5080|6288|6324|6387|7852|9241|9420|10457|10678|158747	ALCAM|ALOX5|ANXA1|BMP4|BSG|DPP4|EPHA2|HRAS|IL10|KIT|LAMC2|LGALS3|LHX1|ABCC1|PAX6|SAA1|SCN1B|CXCL12|CXCR4|NOG|CYP7B1|GPNMB|B3GNT2|MOSPD2	MyList
GO Biological Processes	19	GO:0060537	muscle tissue development	19_GO:0032502 developmental process	-3.6	2.6	4.3	30169	329	633	18	2.8	0.66	90|467|652|1827|2274|2353|3845|4487|4617|6910|6926|7478|8516|9148|9241|25776|54583|85366	ACVR1|ATF3|BMP4|RCAN1|FHL2|FOS|KRAS|MSX1|MYF5|TBX5|TBX3|WNT8A|ITGA8|NEURL1|NOG|CBY1|EGLN1|MYLK2	MyList
KEGG Pathway	24	hsa05202	Transcriptional misregulation in cancer		-3.6	3.2	4.5	30169	193	633	13	2.1	0.56	598|1026|1050|1643|1649|3020|3065|3248|4211|4291|4616|5327|440093	BCL2L1|CDKN1A|CEBPA|DDB2|DDIT3|H3-3A|HDAC1|HPGD|MEIS1|MLF1|GADD45B|PLAT|H3-5	MyList
GO Biological Processes	19	GO:0050731	positive regulation of peptidyl-tyrosine phosphorylation	19_GO:0048518 positive regulation of biological process	-3.6	3.2	4.5	30169	193	633	13	2.1	0.56	90|2253|2623|3280|3815|4739|8764|9148|9181|64127|83666|149233|388585	ACVR1|FGF8|GATA1|HES1|KIT|NEDD9|TNFRSF14|NEURL1|ARHGEF2|NOD2|PARP9|IL23R|HES5	MyList
KEGG Pathway	24	hsa05225	Hepatocellular carcinoma		-3.6	3.4	4.6	30169	168	633	12	1.9	0.54	598|1026|1643|1728|2941|3265|3845|4259|4616|7478|7481|9817	BCL2L1|CDKN1A|DDB2|NQO1|GSTA4|HRAS|KRAS|MGST3|GADD45B|WNT8A|WNT11|KEAP1	MyList
GO Biological Processes	19	GO:0050921	positive regulation of chemotaxis	19_GO:0040011 locomotion	-3.6	3.6	4.7	30169	144	633	11	1.7	0.52	846|2150|3315|4739|6387|6810|7852|7941|8817|64094|158747	CASR|F2RL1|HSPB1|NEDD9|CXCL12|STX4|CXCR4|PLA2G7|FGF18|SMOC2|MOSPD2	MyList
Reactome Gene Sets	6	R-HSA-9748784	Drug ADME		-3.6	4.3	4.9	30169	99	633	9	1.4	0.47	9|682|1557|3251|3615|4363|6581|22978|55748	NAT1|BSG|CYP2C19|HPRT1|IMPDH2|ABCC1|SLC22A3|NT5C2|CNDP2	MyList
GO Biological Processes	19	GO:0090100	positive regulation of transmembrane receptor protein serine/threonine kinase signaling pathway	19_GO:0023052 signaling	-3.6	3.9	4.7	30169	121	633	10	1.6	0.5	90|652|3280|4487|6386|6794|7044|8516|9573|388585	ACVR1|BMP4|HES1|MSX1|SDCBP|STK11|LEFTY2|ITGA8|GDF3|HES5	MyList
GO Biological Processes	19	GO:0051101	regulation of DNA binding	19_GO:0065007 biological regulation	-3.6	3.9	4.7	30169	121	633	10	1.6	0.5	602|1649|2623|3280|3725|4487|5080|7295|8721|9464	BCL3|DDIT3|GATA1|HES1|JUN|MSX1|PAX6|TXN|EDF1|HAND2	MyList
GO Biological Processes	19	GO:0042330	taxis	19_GO:0040011 locomotion	-3.6	2.2	4.1	30169	512	633	24	3.8	0.76	214|240|301|652|682|1803|1969|3265|3586|3815|3918|3958|3975|4363|5080|6288|6324|6387|7852|9241|9420|10457|10678|158747	ALCAM|ALOX5|ANXA1|BMP4|BSG|DPP4|EPHA2|HRAS|IL10|KIT|LAMC2|LGALS3|LHX1|ABCC1|PAX6|SAA1|SCN1B|CXCL12|CXCR4|NOG|CYP7B1|GPNMB|B3GNT2|MOSPD2	MyList
KEGG Pathway	24	hsa04530	Tight junction		-3.6	3.4	4.6	30169	169	633	12	1.9	0.54	1364|3308|3725|5564|6794|9074|9181|10109|10398|50848|58538|137075	CLDN4|HSPA4|JUN|PRKAB1|STK11|CLDN6|ARHGEF2|ARPC2|MYL9|F11R|MPP4|CLDN23	MyList
GO Biological Processes	19	GO:0050900	leukocyte migration	19_GO:0002376 immune system process	-3.6	2.9	4.4	30169	247	633	15	2.4	0.6	240|301|682|2150|2526|3586|3655|3815|3958|4739|5340|6288|7852|9420|50848	ALOX5|ANXA1|BSG|F2RL1|FUT4|IL10|ITGA6|KIT|LGALS3|NEDD9|PLG|SAA1|CXCR4|CYP7B1|F11R	MyList
GO Biological Processes	19	GO:0002088	lens development in camera-type eye	19_GO:0032502 developmental process	-3.6	4.8	5	30169	79	633	8	1.3	0.44	357|652|1969|3982|4211|5080|6496|146862	SHROOM2|BMP4|EPHA2|LIM2|MEIS1|PAX6|SIX3|UNC45B	MyList
Reactome Gene Sets	6	R-HSA-9675108	Nervous system development		-3.6	2.1	4.1	30169	577	633	26	4.1	0.79	214|1175|1595|1969|2904|3265|3320|3845|6128|6129|6158|6202|6203|6231|6324|6329|6386|6387|7314|7852|8440|8660|10109|10398|22794|55715	ALCAM|AP2S1|CYP51A1|EPHA2|GRIN2B|HRAS|HSP90AA1|KRAS|RPL6|RPL7|RPL28|RPS8|RPS9|RPS26|SCN1B|SCN4A|SDCBP|CXCL12|UBB|CXCR4|NCK2|IRS2|ARPC2|MYL9|CASC3|DOK4	MyList
GO Biological Processes	19	GO:0042176	regulation of protein catabolic process	19_GO:0008152 metabolic process	-3.6	2.5	4.2	30169	361	633	19	3	0.68	302|1050|1471|1595|1728|1917|3303|3320|3586|5270|6386|7314|9817|10193|23429|51667|54583|55353|79589	ANXA2|CEBPA|CST3|CYP51A1|NQO1|EEF1A2|HSPA1A|HSP90AA1|IL10|SERPINE2|SDCBP|UBB|KEAP1|RNF41|RYBP|NUB1|EGLN1|LAPTM4B|RNF128	MyList
GO Biological Processes	19	GO:0033365	protein localization to organelle	19_GO:0051179 localization	-3.6	2	4	30169	709	633	30	4.7	0.84	403|602|652|1026|1277|1649|1654|2633|3308|3320|4487|4904|5080|5870|6794|7275|7295|10628|10953|11079|23552|23558|23645|26060|26985|51100|55754|56851|64747|79589	ARL3|BCL3|BMP4|CDKN1A|COL1A1|DDIT3|DDX3X|GBP1|HSPA4|HSP90AA1|MSX1|YBX1|PAX6|RAB6A|STK11|TUB|TXN|TXNIP|TOMM34|RER1|CDK20|WBP2|PPP1R15A|APPL1|AP3M1|SH3GLB1|TMEM30A|EMC7|MFSD1|RNF128	MyList
GO Biological Processes	19	GO:0002698	negative regulation of immune effector process	19_GO:0002376 immune system process	-3.6	3.9	4.7	30169	122	633	10	1.6	0.5	2|301|2896|3105|3586|3958|8993|26060|64127|387837	A2M|ANXA1|GRN|HLA-A|IL10|LGALS3|PGLYRP1|APPL1|NOD2|CLEC12B	MyList
GO Biological Processes	19	GO:0009124	nucleoside monophosphate biosynthetic process	19_GO:0008152 metabolic process	-3.6	6.7	5.4	30169	43	633	6	0.95	0.39	270|271|353|3251|3615|5471	AMPD1|AMPD2|APRT|HPRT1|IMPDH2|PPAT	MyList
GO Biological Processes	19	GO:0033119	negative regulation of RNA splicing	19_GO:0048519 negative regulation of biological process	-3.6	8.5	5.8	30169	28	633	5	0.79	0.35	3190|3191|4869|6231|11338	HNRNPK|HNRNPL|NPM1|RPS26|U2AF2	MyList
GO Biological Processes	19	GO:0060317	cardiac epithelial to mesenchymal transition	19_GO:0032502 developmental process	-3.6	8.5	5.8	30169	28	633	5	0.79	0.35	2253|4487|6615|6926|27250	FGF8|MSX1|SNAI1|TBX3|PDCD4	MyList
Reactome Gene Sets	6	R-HSA-9682385	FLT3 signaling in disease		-3.6	8.5	5.8	30169	28	633	5	0.79	0.35	598|1026|3265|3845|7314	BCL2L1|CDKN1A|HRAS|KRAS|UBB	MyList
Reactome Gene Sets	6	R-HSA-3700989	Transcriptional Regulation by TP53		-3.6	2.5	4.2	30169	362	633	19	3	0.68	900|1026|1340|1643|2353|2967|3065|3725|4869|5564|6794|7029|7295|7314|8795|50484|51204|64065|143686	CCNG1|CDKN1A|COX6B1|DDB2|FOS|GTF2H3|HDAC1|JUN|NPM1|PRKAB1|STK11|TFDP2|TXN|UBB|TNFRSF10B|RRM2B|TACO1|PERP|SESN3	MyList
GO Biological Processes	19	GO:0045787	positive regulation of cell cycle	19_GO:0048518 positive regulation of biological process	-3.6	2.5	4.2	30169	362	633	19	3	0.68	301|328|1654|2253|3280|3586|4487|4869|5017|6737|6926|10361|50484|51203|55512|64094|64151|150465|219736	ANXA1|APEX1|DDX3X|FGF8|HES1|IL10|MSX1|NPM1|OVOL1|TRIM21|TBX3|NPM2|RRM2B|NUSAP1|SMPD3|SMOC2|NCAPG|TTL|STOX1	MyList
Reactome Gene Sets	6	R-HSA-211859	Biological oxidations		-3.6	3	4.4	30169	222	633	14	2.2	0.58	9|1557|1583|1592|1593|1595|2052|2941|4129|4259|9420|10861|54928|55748	NAT1|CYP2C19|CYP11A1|CYP26A1|CYP27A1|CYP51A1|EPHX1|GSTA4|MAOB|MGST3|CYP7B1|SLC26A1|BPNT2|CNDP2	MyList
GO Biological Processes	19	GO:0002520	immune system development	19_GO:0002376 immune system process	-3.6	2	4	30169	746	633	31	4.9	0.86	301|302|602|652|836|1050|1514|1938|1969|2150|2353|2623|3217|3280|3586|3725|3815|3930|4211|4291|4643|4783|6794|7173|8543|9464|10234|28982|55512|121340|730249	ANXA1|ANXA2|BCL3|BMP4|CASP3|CEBPA|CTSL|EEF2|EPHA2|F2RL1|FOS|GATA1|HOXB7|HES1|IL10|JUN|KIT|LBR|MEIS1|MLF1|MYO1E|NFIL3|STK11|TPO|LMO4|HAND2|LRRC17|FLVCR1|SMPD3|SP7|ACOD1	MyList
WikiPathways	27	WP2064	Neural crest differentiation		-3.6	4.2	4.8	30169	101	633	9	1.4	0.47	652|2253|3065|3280|3975|4487|6615|7478|388585	BMP4|FGF8|HDAC1|HES1|LHX1|MSX1|SNAI1|WNT8A|HES5	MyList
Canonical Pathways	11	M58	PID AR PATHWAY		-3.5	5.5	5.1	30169	61	633	7	1.1	0.42	354|2274|2288|3178|8204|26060|58190	KLK3|FHL2|FKBP4|HNRNPA1|NRIP1|APPL1|CTDSP1	MyList
GO Biological Processes	19	GO:0001756	somitogenesis	19_GO:0032502 developmental process	-3.5	5.5	5.1	30169	61	633	7	1.1	0.42	3975|4617|9573|79728|84667|92129|343930	LHX1|MYF5|GDF3|PALB2|HES7|RIPPLY1|MSGN1	MyList
Reactome Gene Sets	6	R-HSA-844456	The NLRP3 inflammasome		-3.5	12	6.4	30169	16	633	4	0.63	0.31	4210|7295|10628|114548	MEFV|TXN|TXNIP|NLRP3	MyList
WikiPathways	27	WP2435	Quercetin and Nf-kB / AP-1 induced apoptosis		-3.5	12	6.4	30169	16	633	4	0.63	0.31	2353|3725|5743|9817	FOS|JUN|PTGS2|KEAP1	MyList
Reactome Gene Sets	6	R-HSA-9703648	Signaling by FLT3 ITD and TKD mutants		-3.5	12	6.4	30169	16	633	4	0.63	0.31	598|1026|3265|3845	BCL2L1|CDKN1A|HRAS|KRAS	MyList
WikiPathways	27	WP4823	Genes controlling nephrogenesis		-3.5	6.5	5.3	30169	44	633	6	0.95	0.39	2253|3975|6387|7852|8440|8516	FGF8|LHX1|CXCL12|CXCR4|NCK2|ITGA8	MyList
GO Biological Processes	19	GO:1903573	negative regulation of response to endoplasmic reticulum stress	19_GO:0048519 negative regulation of biological process	-3.5	6.5	5.3	30169	44	633	6	0.95	0.39	240|598|3303|8440|23645|90993	ALOX5|BCL2L1|HSPA1A|NCK2|PPP1R15A|CREB3L1	MyList
GO Biological Processes	19	GO:0032386	regulation of intracellular transport	19_GO:0051179 localization	-3.5	2.6	4.2	30169	336	633	18	2.8	0.66	302|652|2040|3265|3305|3320|5743|6794|7295|7905|8536|9531|11132|27429|51100|51569|55754|85366	ANXA2|BMP4|STOM|HRAS|HSPA1L|HSP90AA1|PTGS2|STK11|TXN|REEP5|CAMK1|BAG3|CAPN10|HTRA2|SH3GLB1|UFM1|TMEM30A|MYLK2	MyList
GO Biological Processes	19	GO:0001837	epithelial to mesenchymal transition	19_GO:0032502 developmental process	-3.5	4.7	4.9	30169	81	633	8	1.3	0.44	2253|4487|6615|6926|7478|7481|9241|27250	FGF8|MSX1|SNAI1|TBX3|WNT8A|WNT11|NOG|PDCD4	MyList
GO Biological Processes	19	GO:0021798	forebrain dorsal/ventral pattern formation	19_GO:0032502 developmental process	-3.5	20	7.5	30169	7	633	3	0.47	0.27	2253|5080|6496	FGF8|PAX6|SIX3	MyList
GO Biological Processes	19	GO:0060613	fat pad development	19_GO:0032502 developmental process	-3.5	20	7.5	30169	7	633	3	0.47	0.27	846|7314|57561	CASR|UBB|ARRDC3	MyList
GO Biological Processes	19	GO:0072050	S-shaped body morphogenesis	19_GO:0032502 developmental process	-3.5	20	7.5	30169	7	633	3	0.47	0.27	3280|3975|388585	HES1|LHX1|HES5	MyList
Reactome Gene Sets	6	R-HSA-112412	SOS-mediated signalling		-3.5	20	7.5	30169	7	633	3	0.47	0.27	3265|3845|8660	HRAS|KRAS|IRS2	MyList
GO Biological Processes	19	GO:0060572	morphogenesis of an epithelial bud	19_GO:0032502 developmental process	-3.5	20	7.5	30169	7	633	3	0.47	0.27	652|9241|157506	BMP4|NOG|RDH10	MyList
GO Biological Processes	19	GO:0071286	cellular response to magnesium ion	19_GO:0050896 response to stimulus	-3.5	20	7.5	30169	7	633	3	0.47	0.27	2203|6263|55512	FBP1|RYR3|SMPD3	MyList
GO Biological Processes	19	GO:0046903	secretion	19_GO:0051179 localization	-3.5	2.2	4	30169	520	633	24	3.8	0.76	301|306|353|846|1174|1535|3815|5270|5743|5864|6810|6926|7392|9148|10991|27230|55327|55512|65266|79971|84647|85413|90993|286676	ANXA1|ANXA3|APRT|CASR|AP1S1|CYBA|KIT|SERPINE2|PTGS2|RAB3A|STX4|TBX3|USF2|NEURL1|SLC38A3|SERP1|LIN7C|SMPD3|WNK4|WLS|PLA2G12B|SLC22A16|CREB3L1|ILDR1	MyList
Reactome Gene Sets	6	R-HSA-422475	Axon guidance		-3.5	2.2	4	30169	552	633	25	3.9	0.77	214|1175|1969|2904|3265|3320|3845|6128|6129|6158|6202|6203|6231|6324|6329|6386|6387|7314|7852|8440|8660|10109|10398|22794|55715	ALCAM|AP2S1|EPHA2|GRIN2B|HRAS|HSP90AA1|KRAS|RPL6|RPL7|RPL28|RPS8|RPS9|RPS26|SCN1B|SCN4A|SDCBP|CXCL12|UBB|CXCR4|NCK2|IRS2|ARPC2|MYL9|CASC3|DOK4	MyList
GO Biological Processes	19	GO:1901653	cellular response to peptide	19_GO:0050896 response to stimulus	-3.5	2.6	4.2	30169	308	633	17	2.7	0.64	328|353|846|1535|1583|2203|2309|2353|4363|5106|5327|8660|9181|11132|26060|55512|64127	APEX1|APRT|CASR|CYBA|CYP11A1|FBP1|FOXO3|FOS|ABCC1|PCK2|PLAT|IRS2|ARHGEF2|CAPN10|APPL1|SMPD3|NOD2	MyList
GO Biological Processes	19	GO:0097305	response to alcohol	19_GO:0050896 response to stimulus	-3.5	2.8	4.3	30169	252	633	15	2.4	0.6	2|117|598|1535|1728|2203|2309|2353|2770|2904|3248|3284|4129|7054|54762	A2M|ADCYAP1R1|BCL2L1|CYBA|NQO1|FBP1|FOXO3|FOS|GNAI1|GRIN2B|HPGD|HSD3B2|MAOB|TH|GRAMD1C	MyList
GO Biological Processes	19	GO:0060037	pharyngeal system development	19_GO:0032502 developmental process	-3.5	8.2	5.7	30169	29	633	5	0.79	0.35	90|652|2253|3280|9241	ACVR1|BMP4|FGF8|HES1|NOG	MyList
GO Biological Processes	19	GO:0001958	endochondral ossification	19_GO:0032502 developmental process	-3.5	8.2	5.7	30169	29	633	5	0.79	0.35	652|1277|8817|54928|55512	BMP4|COL1A1|FGF18|BPNT2|SMPD3	MyList
GO Biological Processes	19	GO:0036075	replacement ossification	19_GO:0032501 multicellular organismal process	-3.5	8.2	5.7	30169	29	633	5	0.79	0.35	652|1277|8817|54928|55512	BMP4|COL1A1|FGF18|BPNT2|SMPD3	MyList
GO Biological Processes	19	GO:0006081	cellular aldehyde metabolic process	19_GO:0008152 metabolic process	-3.5	5.4	5.1	30169	62	633	7	1.1	0.42	221|229|3417|7167|8566|83875|157506	ALDH3B1|ALDOB|IDH1|TPI1|PDXK|BCO2|RDH10	MyList
GO Biological Processes	19	GO:1904375	regulation of protein localization to cell periphery	19_GO:0051179 localization	-3.5	3.8	4.6	30169	125	633	10	1.6	0.5	598|1969|2633|2770|3265|3958|6810|11079|26060|131578	BCL2L1|EPHA2|GBP1|GNAI1|HRAS|LGALS3|STX4|RER1|APPL1|LRRC15	MyList
GO Biological Processes	19	GO:0032388	positive regulation of intracellular transport	19_GO:0051179 localization	-3.5	3.1	4.4	30169	199	633	13	2.1	0.56	302|2040|3265|3305|3320|5743|6794|8536|9531|11132|27429|51100|55754	ANXA2|STOM|HRAS|HSPA1L|HSP90AA1|PTGS2|STK11|CAMK1|BAG3|CAPN10|HTRA2|SH3GLB1|TMEM30A	MyList
GO Biological Processes	19	GO:0051347	positive regulation of transferase activity	19_GO:0065007 biological regulation	-3.5	2.1	4	30169	586	633	26	4.1	0.79	1026|1136|1654|1917|1969|3265|3320|3815|4739|4869|6794|7098|7295|7481|8536|8543|8795|8817|9148|54465|57561|64127|65266|143384|149233|219736	CDKN1A|CHRNA3|DDX3X|EEF1A2|EPHA2|HRAS|HSP90AA1|KIT|NEDD9|NPM1|STK11|TLR3|TXN|WNT11|CAMK1|LMO4|TNFRSF10B|FGF18|NEURL1|ETAA1|ARRDC3|NOD2|WNK4|CACUL1|IL23R|STOX1	MyList
GO Biological Processes	19	GO:0009411	response to UV	19_GO:0050896 response to stimulus	-3.5	3.5	4.5	30169	149	633	11	1.7	0.52	602|836|1026|1153|1643|4869|5743|6794|51435|84236|221391	BCL3|CASP3|CDKN1A|CIRBP|DDB2|NPM1|PTGS2|STK11|SCARA3|RHBDD1|OPN5	MyList
Canonical Pathways	11	M115	PID REG GR PATHWAY		-3.5	4.6	4.8	30169	82	633	8	1.3	0.44	1026|2288|2353|3065|3320|3725|3872|5106	CDKN1A|FKBP4|FOS|HDAC1|HSP90AA1|JUN|KRT17|PCK2	MyList
GO Biological Processes	19	GO:0006446	regulation of translational initiation	19_GO:0008152 metabolic process	-3.5	4.6	4.8	30169	82	633	8	1.3	0.44	1654|3315|4869|5610|7458|8440|8637|23645	DDX3X|HSPB1|NPM1|EIF2AK2|EIF4H|NCK2|EIF4EBP3|PPP1R15A	MyList
Canonical Pathways	11	M2	PID SMAD2 3NUCLEAR PATHWAY		-3.5	4.6	4.8	30169	82	633	8	1.3	0.44	467|1026|2309|2353|3065|3172|3586|3725	ATF3|CDKN1A|FOXO3|FOS|HDAC1|HNF4A|IL10|JUN	MyList
GO Biological Processes	19	GO:0019319	hexose biosynthetic process	19_GO:0008152 metabolic process	-3.5	6.4	5.3	30169	45	633	6	0.95	0.39	467|1407|2203|2538|5106|7167	ATF3|CRY1|FBP1|G6PC1|PCK2|TPI1	MyList
Canonical Pathways	11	M60	PID NFAT TFPATHWAY		-3.5	6.4	5.3	30169	45	633	6	0.95	0.39	836|2353|3725|5743|6520|79589	CASP3|FOS|JUN|PTGS2|SLC3A2|RNF128	MyList
GO Biological Processes	19	GO:0060425	lung morphogenesis	19_GO:0032502 developmental process	-3.5	6.4	5.3	30169	45	633	6	0.95	0.39	652|1512|2253|3845|9241|157506	BMP4|CTSH|FGF8|KRAS|NOG|RDH10	MyList
Canonical Pathways	11	M106	PID HNF3B PATHWAY		-3.5	6.4	5.3	30169	45	633	6	0.95	0.39	37|229|1050|2538|3172|7276	ACADVL|ALDOB|CEBPA|G6PC1|HNF4A|TTR	MyList
WikiPathways	27	WP98	Prostaglandin synthesis and regulation		-3.5	6.4	5.3	30169	45	633	6	0.95	0.39	301|302|306|1583|3248|5743	ANXA1|ANXA2|ANXA3|CYP11A1|HPGD|PTGS2	MyList
Reactome Gene Sets	6	R-HSA-9018519	Estrogen-dependent gene expression		-3.5	3.5	4.5	30169	150	633	11	1.7	0.52	1509|2288|2353|3020|3065|3320|3725|6387|7392|8204|23189	CTSD|FKBP4|FOS|H3-3A|HDAC1|HSP90AA1|JUN|CXCL12|USF2|NRIP1|KANK1	MyList
GO Biological Processes	19	GO:0007612	learning	19_GO:0032501 multicellular organismal process	-3.5	3.5	4.5	30169	150	633	11	1.7	0.52	2353|3815|3845|5743|7054|9241|10396|26047|51204|57338|60626	FOS|KIT|KRAS|PTGS2|TH|NOG|ATP8A1|CNTNAP2|TACO1|JPH3|RIC8A	MyList
GO Biological Processes	19	GO:0048660	regulation of smooth muscle cell proliferation	19_GO:0050789 regulation of biological process	-3.5	3.3	4.4	30169	175	633	12	1.9	0.54	652|1026|1535|3065|3248|3586|3725|5743|10203|27250|55512|388585	BMP4|CDKN1A|CYBA|HDAC1|HPGD|IL10|JUN|PTGS2|CALCRL|PDCD4|SMPD3|HES5	MyList
WikiPathways	27	WP4155	Endometrial cancer		-3.5	5.3	5	30169	63	633	7	1.1	0.42	1026|1643|2309|2353|3265|3845|4616	CDKN1A|DDB2|FOXO3|FOS|HRAS|KRAS|GADD45B	MyList
GO Biological Processes	19	GO:0110148	biomineralization	19_GO:0110148 biomineralization	-3.5	4.1	4.7	30169	104	633	9	1.4	0.47	135|1277|2623|5743|7481|54084|55512|79971|121340	ADORA2A|COL1A1|GATA1|PTGS2|WNT11|TSPEAR|SMPD3|WLS|SP7	MyList
GO Biological Processes	19	GO:1901655	cellular response to ketone	19_GO:0050896 response to stimulus	-3.5	4.1	4.7	30169	104	633	9	1.4	0.47	2203|2309|2353|2770|5106|5327|28960|114907|730249	FBP1|FOXO3|FOS|GNAI1|PCK2|PLAT|DCPS|FBXO32|ACOD1	MyList
GO Biological Processes	19	GO:0030705	cytoskeleton-dependent intracellular transport	19_GO:0051179 localization	-3.5	3.1	4.3	30169	201	633	13	2.1	0.56	403|3315|4430|4642|4643|4645|5870|7275|7314|7345|9531|26985|79036	ARL3|HSPB1|MYO1B|MYO1D|MYO1E|MYO5B|RAB6A|TUB|UBB|UCHL1|BAG3|AP3M1|KXD1	MyList
GO Biological Processes	19	GO:0035270	endocrine system development	19_GO:0032502 developmental process	-3.4	3.8	4.6	30169	127	633	10	1.6	0.5	301|652|2253|3172|3280|5080|6496|7481|9241|168620	ANXA1|BMP4|FGF8|HNF4A|HES1|PAX6|SIX3|WNT11|NOG|BHLHA15	MyList
GO Biological Processes	19	GO:0071241	cellular response to inorganic substance	19_GO:0050896 response to stimulus	-3.4	2.9	4.3	30169	228	633	14	2.2	0.58	664|1050|1728|2203|2353|3725|5743|6263|7054|25932|55512|84557|125981|284111	BNIP3|CEBPA|NQO1|FBP1|FOS|JUN|PTGS2|RYR3|TH|CLIC4|SMPD3|MAP1LC3A|ACER1|SLC13A5	MyList
GO Biological Processes	19	GO:0035883	enteroendocrine cell differentiation	19_GO:0032502 developmental process	-3.4	7.9	5.6	30169	30	633	5	0.79	0.35	652|3172|3280|5080|168620	BMP4|HNF4A|HES1|PAX6|BHLHA15	MyList
GO Biological Processes	19	GO:0043094	cellular metabolic compound salvage	19_GO:0008152 metabolic process	-3.4	7.9	5.6	30169	30	633	5	0.79	0.35	270|271|353|3251|8566	AMPD1|AMPD2|APRT|HPRT1|PDXK	MyList
WikiPathways	27	WP1422	Sphingolipid pathway		-3.4	7.9	5.6	30169	30	633	5	0.79	0.35	427|7357|7368|55304|125981	ASAH1|UGCG|UGT8|SPTLC3|ACER1	MyList
GO Biological Processes	19	GO:0048871	multicellular organismal homeostasis	19_GO:0032501 multicellular organismal process	-3.4	2.4	4.1	30169	372	633	19	3	0.68	37|271|1364|1512|2623|3315|3845|4645|5743|6794|7275|7314|7357|50848|57561|63978|64127|125981|286676	ACADVL|AMPD2|CLDN4|CTSH|GATA1|HSPB1|KRAS|MYO5B|PTGS2|STK11|TUB|UBB|UGCG|F11R|ARRDC3|PRDM14|NOD2|ACER1|ILDR1	MyList
Reactome Gene Sets	6	R-HSA-8978868	Fatty acid metabolism		-3.4	3.2	4.4	30169	177	633	12	1.9	0.54	37|240|1557|1892|3248|4363|5445|5743|9374|9524|10449|51703	ACADVL|ALOX5|CYP2C19|ECHS1|HPGD|ABCC1|PON2|PTGS2|PPT2|TECR|ACAA2|ACSL5	MyList
GO Biological Processes	19	GO:0019058	viral life cycle	19_GO:0016032 viral process	-3.4	3.2	4.4	30169	177	633	12	1.9	0.54	682|1514|1803|1969|3303|6520|7852|8764|9074|50848|81607|131578	BSG|CTSL|DPP4|EPHA2|HSPA1A|SLC3A2|CXCR4|TNFRSF14|CLDN6|F11R|NECTIN4|LRRC15	MyList
GO Biological Processes	19	GO:0050708	regulation of protein secretion	19_GO:0051179 localization	-3.4	2.8	4.2	30169	257	633	15	2.4	0.6	135|240|846|1595|2150|2746|3172|5106|6288|6810|8660|11132|25874|27230|79971	ADORA2A|ALOX5|CASR|CYP51A1|F2RL1|GLUD1|HNF4A|PCK2|SAA1|STX4|IRS2|CAPN10|MPC2|SERP1|WLS	MyList
GO Biological Processes	19	GO:0009953	dorsal/ventral pattern formation	19_GO:0032502 developmental process	-3.4	4.5	4.8	30169	84	633	8	1.3	0.44	90|649|652|2253|3975|5080|6496|9241	ACVR1|BMP1|BMP4|FGF8|LHX1|PAX6|SIX3|NOG	MyList
Canonical Pathways	11	M195	PID CMYB PATHWAY		-3.4	4.5	4.8	30169	84	633	8	1.3	0.44	1026|1050|2623|3265|3280|3815|3845|5743	CDKN1A|CEBPA|GATA1|HRAS|HES1|KIT|KRAS|PTGS2	MyList
GO Biological Processes	19	GO:0051346	negative regulation of hydrolase activity	19_GO:0065007 biological regulation	-3.4	2.4	4.1	30169	373	633	19	3	0.68	2|135|301|302|871|1471|1654|3265|3958|4249|5270|5743|6992|23645|50848|51156|54583|57718|327657	A2M|ADORA2A|ANXA1|ANXA2|SERPINH1|CST3|DDX3X|HRAS|LGALS3|MGAT5|SERPINE2|PTGS2|PPP1R11|PPP1R15A|F11R|SERPINA10|EGLN1|PPP4R4|SERPINA9	MyList
GO Biological Processes	19	GO:0050890	cognition	19_GO:0032501 multicellular organismal process	-3.4	2.6	4.1	30169	314	633	17	2.7	0.64	836|1827|2353|2904|3815|3845|4739|5743|7054|8516|9241|10396|26047|51204|54207|57338|60626	CASP3|RCAN1|FOS|GRIN2B|KIT|KRAS|NEDD9|PTGS2|TH|ITGA8|NOG|ATP8A1|CNTNAP2|TACO1|KCNK10|JPH3|RIC8A	MyList
GO Biological Processes	19	GO:0032989	cellular component morphogenesis	19_GO:0032502 developmental process	-3.4	2.1	3.9	30169	594	633	26	4.1	0.79	135|214|598|682|1969|3251|3267|3320|3918|3975|5080|5864|6324|6387|6742|6794|7314|7345|7368|9241|9519|10398|10678|26047|29993|80025	ADORA2A|ALCAM|BCL2L1|BSG|EPHA2|HPRT1|AGFG1|HSP90AA1|LAMC2|LHX1|PAX6|RAB3A|SCN1B|CXCL12|SSBP1|STK11|UBB|UCHL1|UGT8|NOG|TBPL1|MYL9|B3GNT2|CNTNAP2|PACSIN1|PANK2	MyList
GO Biological Processes	19	GO:0000902	cell morphogenesis	19_GO:0032502 developmental process	-3.4	2	3.9	30169	694	633	29	4.6	0.83	135|214|682|836|1969|2623|3251|3280|3320|3918|3975|4487|5080|5864|6324|6387|6794|7314|7345|7368|8516|9181|9241|10678|25932|26047|29993|63978|83706	ADORA2A|ALCAM|BSG|CASP3|EPHA2|GATA1|HPRT1|HES1|HSP90AA1|LAMC2|LHX1|MSX1|PAX6|RAB3A|SCN1B|CXCL12|STK11|UBB|UCHL1|UGT8|ITGA8|ARHGEF2|NOG|B3GNT2|CLIC4|CNTNAP2|PACSIN1|PRDM14|FERMT3	MyList
GO Biological Processes	19	GO:0016052	carbohydrate catabolic process	19_GO:0008152 metabolic process	-3.4	4	4.6	30169	106	633	9	1.4	0.47	229|279|2526|2538|7167|11164|26330|27294|80201	ALDOB|AMY2A|FUT4|G6PC1|TPI1|NUDT5|GAPDHS|DHDH|HKDC1	MyList
GO Biological Processes	19	GO:0032990	cell part morphogenesis	19_GO:0032502 developmental process	-3.4	2.2	4	30169	498	633	23	3.6	0.74	135|214|598|682|1969|3251|3320|3918|3975|5080|5864|6324|6387|6742|6794|7314|7345|7368|9241|10678|26047|29993|80025	ADORA2A|ALCAM|BCL2L1|BSG|EPHA2|HPRT1|HSP90AA1|LAMC2|LHX1|PAX6|RAB3A|SCN1B|CXCL12|SSBP1|STK11|UBB|UCHL1|UGT8|NOG|B3GNT2|CNTNAP2|PACSIN1|PANK2	MyList
GO Biological Processes	19	GO:0031175	neuron projection development	19_GO:0032502 developmental process	-3.4	2	3.9	30169	661	633	28	4.4	0.82	135|214|682|836|1969|3251|3280|3320|3725|3918|3975|5080|5864|5870|6324|6387|6794|7314|7345|7368|8440|9241|10678|26047|29993|79805|80303|388585	ADORA2A|ALCAM|BSG|CASP3|EPHA2|HPRT1|HES1|HSP90AA1|JUN|LAMC2|LHX1|PAX6|RAB3A|RAB6A|SCN1B|CXCL12|STK11|UBB|UCHL1|UGT8|NCK2|NOG|B3GNT2|CNTNAP2|PACSIN1|VASH2|EFHD1|HES5	MyList
KEGG Pathway	24	hsa05203	Viral carcinogenesis		-3.4	3	4.3	30169	204	633	13	2.1	0.56	836|1026|1654|2967|3065|3105|3190|3265|3725|3845|5610|9519|90993	CASP3|CDKN1A|DDX3X|GTF2H3|HDAC1|HLA-A|HNRNPK|HRAS|JUN|KRAS|EIF2AK2|TBPL1|CREB3L1	MyList
KEGG Pathway	24	hsa04926	Relaxin signaling pathway		-3.4	3.7	4.5	30169	129	633	10	1.6	0.5	1277|2353|2769|2770|2793|3265|3725|3845|90993|122042	COL1A1|FOS|GNA15|GNAI1|GNGT2|HRAS|JUN|KRAS|CREB3L1|RXFP2	MyList
Reactome Gene Sets	6	R-HSA-425366	Transport of bile salts and organic acids, metal ions and amine compounds		-3.4	4.5	4.7	30169	85	633	8	1.3	0.44	682|1317|6581|26266|55244|57127|85413|284111	BSG|SLC31A1|SLC22A3|SLC13A4|SLC47A1|RHBG|SLC22A16|SLC13A5	MyList
GO Biological Processes	19	GO:0001656	metanephros development	19_GO:0032502 developmental process	-3.4	4.5	4.7	30169	85	633	8	1.3	0.44	652|1512|2253|3280|3975|8516|157506|388585	BMP4|CTSH|FGF8|HES1|LHX1|ITGA8|RDH10|HES5	MyList
Canonical Pathways	11	M15	PID LYSOPHOSPHOLIPID PATHWAY		-3.4	5.1	4.9	30169	65	633	7	1.1	0.42	836|2353|2769|2770|3265|3725|9630	CASP3|FOS|GNA15|GNAI1|HRAS|JUN|GNA14	MyList
GO Biological Processes	19	GO:0060541	respiratory system development	19_GO:0032502 developmental process	-3.4	3	4.3	30169	205	633	13	2.1	0.56	652|1050|1512|2253|3280|3845|5864|6910|7481|8817|9241|55512|157506	BMP4|CEBPA|CTSH|FGF8|HES1|KRAS|RAB3A|TBX5|WNT11|FGF18|NOG|SMPD3|RDH10	MyList
GO Biological Processes	19	GO:0043524	negative regulation of neuron apoptotic process	19_GO:0048519 negative regulation of biological process	-3.4	3.4	4.4	30169	154	633	11	1.7	0.52	135|598|2020|2253|2896|3265|3586|3725|3845|55074|340371	ADORA2A|BCL2L1|EN2|FGF8|GRN|HRAS|IL10|JUN|KRAS|OXR1|NRBP2	MyList
GO Biological Processes	19	GO:0062207	regulation of pattern recognition receptor signaling pathway	19_GO:0002376 immune system process	-3.4	4	4.6	30169	107	633	9	1.4	0.47	1535|1654|2150|3303|7098|7353|26060|64127|730249	CYBA|DDX3X|F2RL1|HSPA1A|TLR3|UFD1|APPL1|NOD2|ACOD1	MyList
Canonical Pathways	11	M183	PID IL6 7 PATHWAY		-3.4	6.1	5.1	30169	47	633	6	0.95	0.39	2|598|2353|3725|4170|8543	A2M|BCL2L1|FOS|JUN|MCL1|LMO4	MyList
GO Biological Processes	19	GO:0001889	liver development	19_GO:0032502 developmental process	-3.4	3.7	4.5	30169	130	633	10	1.6	0.5	301|1050|2487|3172|3280|3586|3725|5106|6926|51156	ANXA1|CEBPA|FRZB|HNF4A|HES1|IL10|JUN|PCK2|TBX3|SERPINA10	MyList
WikiPathways	27	WP5122	Prostaglandin and leukotriene metabolism in senescence		-3.4	7.7	5.5	30169	31	633	5	0.79	0.35	240|1026|2770|3265|5743	ALOX5|CDKN1A|GNAI1|HRAS|PTGS2	MyList
GO Biological Processes	19	GO:2000241	regulation of reproductive process	19_GO:0022414 reproductive process	-3.4	3	4.2	30169	206	633	13	2.1	0.56	268|598|652|3815|4487|5017|5327|6615|6794|10361|63978|64147|431705	AMH|BCL2L1|BMP4|KIT|MSX1|OVOL1|PLAT|SNAI1|STK11|NPM2|PRDM14|KIF9|ASTL	MyList
Reactome Gene Sets	6	R-HSA-388396	GPCR downstream signalling		-3.3	2	3.8	30169	633	633	27	4.3	0.8	117|135|301|846|1132|2150|2769|2770|2793|3265|3845|5746|5995|6004|6288|6387|6750|7852|9181|9630|10203|23263|50940|84904|122042|160851|221391	ADCYAP1R1|ADORA2A|ANXA1|CASR|CHRM4|F2RL1|GNA15|GNAI1|GNGT2|HRAS|KRAS|PTH2R|RGR|RGS16|SAA1|CXCL12|SST|CXCR4|ARHGEF2|GNA14|CALCRL|MCF2L|PDE11A|ARHGEF39|RXFP2|DGKH|OPN5	MyList
GO Biological Processes	19	GO:0002573	myeloid leukocyte differentiation	19_GO:0002376 immune system process	-3.3	3.6	4.4	30169	131	633	10	1.6	0.5	302|652|1050|1969|2150|2353|2623|3725|3815|3930	ANXA2|BMP4|CEBPA|EPHA2|F2RL1|FOS|GATA1|JUN|KIT|LBR	MyList
WikiPathways	27	WP5087	Malignant pleural mesothelioma		-3.3	2.3	3.9	30169	440	633	21	3.3	0.71	467|1026|1649|1969|2253|3265|3586|3655|3725|3815|3918|4170|5564|6387|6520|7481|8045|8569|8817|84335|114548	ATF3|CDKN1A|DDIT3|EPHA2|FGF8|HRAS|IL10|ITGA6|JUN|KIT|LAMC2|MCL1|PRKAB1|CXCL12|SLC3A2|WNT11|RASSF7|MKNK1|FGF18|AKT1S1|NLRP3	MyList
GO Biological Processes	19	GO:0043555	regulation of translation in response to stress	19_GO:0050896 response to stimulus	-3.3	11	6	30169	18	633	4	0.63	0.31	1654|5610|8440|23645	DDX3X|EIF2AK2|NCK2|PPP1R15A	MyList
Reactome Gene Sets	6	R-HSA-5654704	SHC-mediated cascade:FGFR3		-3.3	11	6	30169	18	633	4	0.63	0.31	2253|3265|3845|8817	FGF8|HRAS|KRAS|FGF18	MyList
GO Biological Processes	19	GO:0030903	notochord development	19_GO:0032502 developmental process	-3.3	11	6	30169	18	633	4	0.63	0.31	1969|7481|9241|9573	EPHA2|WNT11|NOG|GDF3	MyList
GO Biological Processes	19	GO:0030728	ovulation	19_GO:0022414 reproductive process	-3.3	11	6	30169	18	633	4	0.63	0.31	2309|3248|5743|8204	FOXO3|HPGD|PTGS2|NRIP1	MyList
GO Biological Processes	19	GO:0043173	nucleotide salvage	19_GO:0008152 metabolic process	-3.3	11	6	30169	18	633	4	0.63	0.31	270|271|353|3251	AMPD1|AMPD2|APRT|HPRT1	MyList
GO Biological Processes	19	GO:0097067	cellular response to thyroid hormone stimulus	19_GO:0050896 response to stimulus	-3.3	11	6	30169	18	633	4	0.63	0.31	1512|1514|2623|3815	CTSH|CTSL|GATA1|KIT	MyList
GO Biological Processes	19	GO:0045765	regulation of angiogenesis	19_GO:0032502 developmental process	-3.3	2.5	4	30169	349	633	18	2.8	0.66	240|306|354|1512|1969|2896|3315|3586|7058|7098|7852|8817|10457|29924|54583|64094|79805|90993	ALOX5|ANXA3|KLK3|CTSH|EPHA2|GRN|HSPB1|IL10|THBS2|TLR3|CXCR4|FGF18|GPNMB|EPN1|EGLN1|SMOC2|VASH2|CREB3L1	MyList
GO Biological Processes	19	GO:0048570	notochord morphogenesis	19_GO:0032502 developmental process	-3.3	18	7	30169	8	633	3	0.47	0.27	1969|7481|9241	EPHA2|WNT11|NOG	MyList
GO Biological Processes	19	GO:0002760	positive regulation of antimicrobial humoral response	19_GO:0044419 biological process involved in interspecies interaction between organisms	-3.3	18	7	30169	8	633	3	0.47	0.27	354|64127|730249	KLK3|NOD2|ACOD1	MyList
GO Biological Processes	19	GO:1902255	positive regulation of intrinsic apoptotic signaling pathway by p53 class mediator	19_GO:0023052 signaling	-3.3	18	7	30169	8	633	3	0.47	0.27	1984|4487|7314	EIF5A|MSX1|UBB	MyList
WikiPathways	27	WP4873	Peroxiredoxin 2 induced ovarian failure		-3.3	18	7	30169	8	633	3	0.47	0.27	836|1583|3284	CASP3|CYP11A1|HSD3B2	MyList
GO Biological Processes	19	GO:0030850	prostate gland development	19_GO:0022414 reproductive process	-3.3	6	5	30169	48	633	6	0.95	0.39	301|652|2288|6794|9241|9420	ANXA1|BMP4|FKBP4|STK11|NOG|CYP7B1	MyList
GO Biological Processes	19	GO:0046173	polyol biosynthetic process	19_GO:0008152 metabolic process	-3.3	6	5	30169	48	633	6	0.95	0.39	427|1593|5106|5860|55304|125981	ASAH1|CYP27A1|PCK2|QDPR|SPTLC3|ACER1	MyList
GO Biological Processes	19	GO:0018958	phenol-containing compound metabolic process	19_GO:0008152 metabolic process	-3.3	4.4	4.6	30169	87	633	8	1.3	0.44	3251|4129|5053|6490|7054|7173|9464|126321	HPRT1|MAOB|PAH|PMEL|TH|TPO|HAND2|MFSD12	MyList
GO Biological Processes	19	GO:0098662	inorganic cation transmembrane transport	19_GO:0051179 localization	-3.3	2.1	3.8	30169	603	633	26	4.1	0.79	302|357|1317|1340|1649|2904|3775|3790|6263|6324|6329|6520|6948|8671|8989|9424|9497|54207|55244|57127|57338|65266|80036|84876|168620|343450	ANXA2|SHROOM2|SLC31A1|COX6B1|DDIT3|GRIN2B|KCNK1|KCNS3|RYR3|SCN1B|SCN4A|SLC3A2|TCN2|SLC4A4|TRPA1|KCNK6|SLC4A7|KCNK10|SLC47A1|RHBG|JPH3|WNK4|TRPM3|ORAI1|BHLHA15|KCNT2	MyList
GO Biological Processes	19	GO:0042129	regulation of T cell proliferation	19_GO:0002376 immune system process	-3.3	3.1	4.2	30169	182	633	12	1.9	0.54	301|652|836|3105|3280|3586|3958|8440|8764|10457|80381|149233	ANXA1|BMP4|CASP3|HLA-A|HES1|IL10|LGALS3|NCK2|TNFRSF14|GPNMB|CD276|IL23R	MyList
GO Biological Processes	19	GO:0002694	regulation of leukocyte activation	19_GO:0002376 immune system process	-3.3	2	3.8	30169	670	633	28	4.4	0.82	135|301|652|836|1026|1050|1803|2150|2309|2623|2896|3105|3280|3586|3958|4739|6810|8440|8660|8764|8993|10193|10457|10808|64127|80381|114548|149233	ADORA2A|ANXA1|BMP4|CASP3|CDKN1A|CEBPA|DPP4|F2RL1|FOXO3|GATA1|GRN|HLA-A|HES1|IL10|LGALS3|NEDD9|STX4|NCK2|IRS2|TNFRSF14|PGLYRP1|RNF41|GPNMB|HSPH1|NOD2|CD276|NLRP3|IL23R	MyList
GO Biological Processes	19	GO:0034311	diol metabolic process	19_GO:0008152 metabolic process	-3.3	7.4	5.3	30169	32	633	5	0.79	0.35	427|5860|8612|55304|125981	ASAH1|QDPR|PLPP2|SPTLC3|ACER1	MyList
GO Biological Processes	19	GO:1902235	regulation of endoplasmic reticulum stress-induced intrinsic apoptotic signaling pathway	19_GO:0023052 signaling	-3.3	7.4	5.3	30169	32	633	5	0.79	0.35	598|1649|3303|8440|90993	BCL2L1|DDIT3|HSPA1A|NCK2|CREB3L1	MyList
GO Biological Processes	19	GO:0098609	cell-cell adhesion	19_GO:0009987 cellular process	-3.3	2.1	3.8	30169	539	633	24	3.8	0.76	90|214|301|302|682|1364|2623|3315|3655|3815|3875|8516|9074|10398|11141|23284|27253|50848|60626|64065|64084|81607|83706|137075	ACVR1|ALCAM|ANXA1|ANXA2|BSG|CLDN4|GATA1|HSPB1|ITGA6|KIT|KRT18|ITGA8|CLDN6|MYL9|IL1RAPL1|ADGRL3|PCDH17|F11R|RIC8A|PERP|CLSTN2|NECTIN4|FERMT3|CLDN23	MyList
GO Biological Processes	19	GO:0002702	positive regulation of production of molecular mediator of immune response	19_GO:0002376 immune system process	-3.3	3.6	4.4	30169	133	633	10	1.6	0.5	354|2150|3105|3586|3815|6810|7098|8764|64127|114548	KLK3|F2RL1|HLA-A|IL10|KIT|STX4|TLR3|TNFRSF14|NOD2|NLRP3	MyList
GO Biological Processes	19	GO:0061008	hepaticobiliary system development	19_GO:0032502 developmental process	-3.3	3.6	4.4	30169	133	633	10	1.6	0.5	301|1050|2487|3172|3280|3586|3725|5106|6926|51156	ANXA1|CEBPA|FRZB|HNF4A|HES1|IL10|JUN|PCK2|TBX3|SERPINA10	MyList
GO Biological Processes	19	GO:0001101	response to acid chemical	19_GO:0050896 response to stimulus	-3.3	3.6	4.4	30169	133	633	10	1.6	0.5	598|824|836|1277|1535|1728|6750|7054|9148|143686	BCL2L1|CAPN2|CASP3|COL1A1|CYBA|NQO1|SST|TH|NEURL1|SESN3	MyList
GO Biological Processes	19	GO:0046364	monosaccharide biosynthetic process	19_GO:0008152 metabolic process	-3.3	5.8	5	30169	49	633	6	0.95	0.39	467|1407|2203|2538|5106|7167	ATF3|CRY1|FBP1|G6PC1|PCK2|TPI1	MyList
KEGG Pathway	24	hsa05030	Cocaine addiction		-3.3	5.8	5	30169	49	633	6	0.95	0.39	2770|2904|3725|4129|7054|90993	GNAI1|GRIN2B|JUN|MAOB|TH|CREB3L1	MyList
KEGG Pathway	24	hsa04621	NOD-like receptor signaling pathway		-3.3	3.1	4.2	30169	184	633	12	1.9	0.54	598|846|1535|2633|3320|3725|4210|7295|10628|64127|84557|114548	BCL2L1|CASR|CYBA|GBP1|HSP90AA1|JUN|MEFV|TXN|TXNIP|NOD2|MAP1LC3A|NLRP3	MyList
GO Biological Processes	19	GO:0048863	stem cell differentiation	19_GO:0032502 developmental process	-3.3	3.1	4.2	30169	184	633	12	1.9	0.54	2|90|2487|3280|3815|4487|6926|7478|9241|9464|121340|157506	A2M|ACVR1|FRZB|HES1|KIT|MSX1|TBX3|WNT8A|NOG|HAND2|SP7|RDH10	MyList
Reactome Gene Sets	6	R-HSA-166520	Signaling by NTRKs		-3.3	3.6	4.3	30169	134	633	10	1.6	0.5	117|135|1175|2353|2904|3265|3845|5900|6236|8660	ADCYAP1R1|ADORA2A|AP2S1|FOS|GRIN2B|HRAS|KRAS|RALGDS|RRAD|IRS2	MyList
GO Biological Processes	19	GO:0032496	response to lipopolysaccharide	19_GO:0044419 biological process involved in interspecies interaction between organisms	-3.3	2.5	4	30169	324	633	17	2.7	0.64	338|824|836|2353|2623|3248|3586|4129|5106|5743|7054|9516|27250|64127|114548|149233|730249	APOB|CAPN2|CASP3|FOS|GATA1|HPGD|IL10|MAOB|PCK2|PTGS2|TH|LITAF|PDCD4|NOD2|NLRP3|IL23R|ACOD1	MyList
WikiPathways	27	WP4685	Melanoma		-3.3	4.9	4.7	30169	68	633	7	1.1	0.42	1026|1643|2353|3265|3815|3845|4616	CDKN1A|DDB2|FOS|HRAS|KIT|KRAS|GADD45B	MyList
GO Biological Processes	19	GO:0021761	limbic system development	19_GO:0032502 developmental process	-3.2	3.9	4.4	30169	111	633	9	1.4	0.47	306|836|3065|3284|6926|7314|7515|26047|30062	ANXA3|CASP3|HDAC1|HSD3B2|TBX3|UBB|XRCC1|CNTNAP2|RAX	MyList
GO Biological Processes	19	GO:0042177	negative regulation of protein catabolic process	19_GO:0048519 negative regulation of biological process	-3.2	3.9	4.4	30169	111	633	9	1.4	0.47	302|1471|1595|1728|3586|5270|6386|23429|55353	ANXA2|CST3|CYP51A1|NQO1|IL10|SERPINE2|SDCBP|RYBP|LAPTM4B	MyList
GO Biological Processes	19	GO:0001525	angiogenesis	19_GO:0032502 developmental process	-3.2	2.5	4	30169	325	633	17	2.7	0.64	90|302|652|682|1969|2253|3725|4211|4240|5743|6303|7045|8817|9464|10203|25932|80025	ACVR1|ANXA2|BMP4|BSG|EPHA2|FGF8|JUN|MEIS1|MFGE8|PTGS2|SAT1|TGFBI|FGF18|HAND2|CALCRL|CLIC4|PANK2	MyList
GO Biological Processes	19	GO:0050670	regulation of lymphocyte proliferation	19_GO:0002376 immune system process	-3.2	2.8	4.1	30169	239	633	14	2.2	0.58	301|652|836|1026|3105|3280|3586|3958|8440|8660|8764|10457|80381|149233	ANXA1|BMP4|CASP3|CDKN1A|HLA-A|HES1|IL10|LGALS3|NCK2|IRS2|TNFRSF14|GPNMB|CD276|IL23R	MyList
GO Biological Processes	19	GO:1901342	regulation of vasculature development	19_GO:0032502 developmental process	-3.2	2.4	3.9	30169	355	633	18	2.8	0.66	240|306|354|1512|1969|2896|3315|3586|7058|7098|7852|8817|10457|29924|54583|64094|79805|90993	ALOX5|ANXA3|KLK3|CTSH|EPHA2|GRN|HSPB1|IL10|THBS2|TLR3|CXCR4|FGF18|GPNMB|EPN1|EGLN1|SMOC2|VASH2|CREB3L1	MyList
Reactome Gene Sets	6	R-HSA-5637815	Signaling by Ligand-Responsive EGFR Variants in Cancer		-3.2	10	5.8	30169	19	633	4	0.63	0.31	3265|3320|3845|7314	HRAS|HSP90AA1|KRAS|UBB	MyList
GO Biological Processes	19	GO:0030050	vesicle transport along actin filament	19_GO:0051179 localization	-3.2	10	5.8	30169	19	633	4	0.63	0.31	4430|4642|4643|4645	MYO1B|MYO1D|MYO1E|MYO5B	MyList
Reactome Gene Sets	6	R-HSA-1236382	Constitutive Signaling by Ligand-Responsive EGFR Cancer Variants		-3.2	10	5.8	30169	19	633	4	0.63	0.31	3265|3320|3845|7314	HRAS|HSP90AA1|KRAS|UBB	MyList
GO Biological Processes	19	GO:0030036	actin cytoskeleton organization	19_GO:0009987 cellular process	-3.2	2.1	3.8	30169	544	633	24	3.8	0.76	301|357|2275|3815|3845|4430|4642|4643|4645|4739|6386|8440|9050|9181|9754|9788|10109|10398|11132|23189|29993|50848|64236|64423	ANXA1|SHROOM2|FHL3|KIT|KRAS|MYO1B|MYO1D|MYO1E|MYO5B|NEDD9|SDCBP|NCK2|PSTPIP2|ARHGEF2|STARD8|MTSS1|ARPC2|MYL9|CAPN10|KANK1|PACSIN1|F11R|PDLIM2|INF2	MyList
GO Biological Processes	19	GO:0060348	bone development	19_GO:0032502 developmental process	-3.2	2.9	4.1	30169	212	633	13	2.1	0.56	302|652|871|1277|2253|3815|4211|4487|8817|9249|10234|54928|55512	ANXA2|BMP4|SERPINH1|COL1A1|FGF8|KIT|MEIS1|MSX1|FGF18|DHRS3|LRRC17|BPNT2|SMPD3	MyList
KEGG Pathway	24	hsa05207	Chemical carcinogenesis - receptor activation		-3.2	2.9	4.1	30169	212	633	13	2.1	0.56	1136|2052|2253|2353|2770|2941|3265|3320|3725|3845|4259|8817|90993	CHRNA3|EPHX1|FGF8|FOS|GNAI1|GSTA4|HRAS|HSP90AA1|JUN|KRAS|MGST3|FGF18|CREB3L1	MyList
GO Biological Processes	19	GO:0050974	detection of mechanical stimulus involved in sensory perception	19_GO:0032501 multicellular organismal process	-3.2	7.2	5.2	30169	33	633	5	0.79	0.35	3815|5270|6387|7852|8989	KIT|SERPINE2|CXCL12|CXCR4|TRPA1	MyList
Reactome Gene Sets	6	R-HSA-352230	Amino acid transport across the plasma membrane		-3.2	7.2	5.2	30169	33	633	5	0.79	0.35	6520|9057|10991|11136|23428	SLC3A2|SLC7A6|SLC38A3|SLC7A9|SLC7A8	MyList
GO Biological Processes	19	GO:1902253	regulation of intrinsic apoptotic signaling pathway by p53 class mediator	19_GO:0023052 signaling	-3.2	7.2	5.2	30169	33	633	5	0.79	0.35	1984|3190|4487|7314|50484	EIF5A|HNRNPK|MSX1|UBB|RRM2B	MyList
GO Biological Processes	19	GO:0021915	neural tube development	19_GO:0032502 developmental process	-3.2	3.3	4.2	30169	160	633	11	1.7	0.52	652|836|1969|2253|3280|5080|8543|9241|23552|25776|388585	BMP4|CASP3|EPHA2|FGF8|HES1|PAX6|LMO4|NOG|CDK20|CBY1|HES5	MyList
GO Biological Processes	19	GO:0033673	negative regulation of kinase activity	19_GO:0048519 negative regulation of biological process	-3.2	2.8	4.1	30169	240	633	14	2.2	0.58	135|652|836|1026|1050|3315|4616|4869|7345|8660|10614|27250|65266|84335	ADORA2A|BMP4|CASP3|CDKN1A|CEBPA|HSPB1|GADD45B|NPM1|UCHL1|IRS2|HEXIM1|PDCD4|WNK4|AKT1S1	MyList
GO Biological Processes	19	GO:0006814	sodium ion transport	19_GO:0051179 localization	-3.2	3.1	4.2	30169	186	633	12	1.9	0.54	357|3775|6324|6329|6520|6526|8671|9497|10991|26266|65266|284111	SHROOM2|KCNK1|SCN1B|SCN4A|SLC3A2|SLC5A3|SLC4A4|SLC4A7|SLC38A3|SLC13A4|WNK4|SLC13A5	MyList
Reactome Gene Sets	6	R-HSA-5654736	Signaling by FGFR1		-3.2	5.7	4.9	30169	50	633	6	0.95	0.39	2253|3265|3845|7314|8569|8817	FGF8|HRAS|KRAS|UBB|MKNK1|FGF18	MyList
WikiPathways	27	WP107	Translation factors		-3.2	5.7	4.9	30169	50	633	6	0.95	0.39	1917|1938|1984|5610|7458|8637	EEF1A2|EEF2|EIF5A|EIF2AK2|EIF4H|EIF4EBP3	MyList
GO Biological Processes	19	GO:0046031	ADP metabolic process	19_GO:0008152 metabolic process	-3.2	5.7	4.9	30169	50	633	6	0.95	0.39	205|229|7167|26330|50808|80201	AK4|ALDOB|TPI1|GAPDHS|AK3|HKDC1	MyList
GO Biological Processes	19	GO:1902041	regulation of extrinsic apoptotic signaling pathway via death domain receptors	19_GO:0023052 signaling	-3.2	5.7	4.9	30169	50	633	6	0.95	0.39	467|598|1654|3958|6810|9181	ATF3|BCL2L1|DDX3X|LGALS3|STX4|ARHGEF2	MyList
Reactome Gene Sets	6	R-HSA-3371453	Regulation of HSF1-mediated heat shock response		-3.2	4.8	4.7	30169	69	633	7	1.1	0.42	3303|3305|3308|3337|9531|10808|91582	HSPA1A|HSPA1L|HSPA4|DNAJB1|BAG3|HSPH1|RPS19BP1	MyList
KEGG Pathway	24	hsa05031	Amphetamine addiction		-3.2	4.8	4.7	30169	69	633	7	1.1	0.42	2353|2904|3065|3725|4129|7054|90993	FOS|GRIN2B|HDAC1|JUN|MAOB|TH|CREB3L1	MyList
Reactome Gene Sets	6	R-HSA-428157	Sphingolipid metabolism		-3.2	4.2	4.5	30169	90	633	8	1.3	0.44	221|427|7357|7368|8612|55304|55512|125981	ALDH3B1|ASAH1|UGCG|UGT8|PLPP2|SPTLC3|SMPD3|ACER1	MyList
GO Biological Processes	19	GO:0051262	protein tetramerization	19_GO:0009987 cellular process	-3.2	4.2	4.5	30169	90	633	8	1.3	0.44	1491|2904|3251|6263|6742|8989|25776|80036	CTH|GRIN2B|HPRT1|RYR3|SSBP1|TRPA1|CBY1|TRPM3	MyList
GO Biological Processes	19	GO:0098869	cellular oxidant detoxification	19_GO:0098754 detoxification	-3.2	4.2	4.5	30169	90	633	8	1.3	0.44	1728|2878|4259|5743|7173|7295|84293|84817	NQO1|GPX3|MGST3|PTGS2|TPO|TXN|PRXL2A|TXNDC17	MyList
GO Biological Processes	19	GO:0015849	organic acid transport	19_GO:0051179 localization	-3.2	2.7	4	30169	269	633	15	2.4	0.6	301|4363|6520|9057|10861|10991|11136|23428|25874|28965|55244|84647|126321|284111|375611	ANXA1|ABCC1|SLC3A2|SLC7A6|SLC26A1|SLC38A3|SLC7A9|SLC7A8|MPC2|SLC27A6|SLC47A1|PLA2G12B|MFSD12|SLC13A5|SLC26A5	MyList
GO Biological Processes	19	GO:0071453	cellular response to oxygen levels	19_GO:0050896 response to stimulus	-3.2	3.3	4.2	30169	161	633	11	1.7	0.52	205|664|846|2309|2353|5743|10449|54583|112399|147007|219736	AK4|BNIP3|CASR|FOXO3|FOS|PTGS2|ACAA2|EGLN1|EGLN3|TMEM199|STOX1	MyList
KEGG Pathway	24	hsa05034	Alcoholism		-3.2	3.1	4.1	30169	187	633	12	1.9	0.54	135|2770|2793|2904|3020|3065|3265|3845|4129|7054|90993|440093	ADORA2A|GNAI1|GNGT2|GRIN2B|H3-3A|HDAC1|HRAS|KRAS|MAOB|TH|CREB3L1|H3-5	MyList
KEGG Pathway	24	hsa04910	Insulin signaling pathway		-3.2	3.5	4.3	30169	137	633	10	1.6	0.5	2203|2538|3265|3845|5106|5564|8569|8660|79660|80201	FBP1|G6PC1|HRAS|KRAS|PCK2|PRKAB1|MKNK1|IRS2|PPP1R3B|HKDC1	MyList
GO Biological Processes	19	GO:0030216	keratinocyte differentiation	19_GO:0032502 developmental process	-3.2	3.5	4.3	30169	137	633	10	1.6	0.5	301|427|836|1969|3872|5080|7357|10628|25932|125981	ANXA1|ASAH1|CASP3|EPHA2|KRT17|PAX6|UGCG|TXNIP|CLIC4|ACER1	MyList
GO Biological Processes	19	GO:0071456	cellular response to hypoxia	19_GO:0050896 response to stimulus	-3.2	3.5	4.3	30169	137	633	10	1.6	0.5	205|664|846|2309|2353|5743|10449|54583|112399|219736	AK4|BNIP3|CASR|FOXO3|FOS|PTGS2|ACAA2|EGLN1|EGLN3|STOX1	MyList
GO Biological Processes	19	GO:0045785	positive regulation of cell adhesion	19_GO:0048518 positive regulation of biological process	-3.2	2.2	3.8	30169	484	633	22	3.5	0.73	240|301|1803|2309|2526|3105|3280|3586|4739|6288|6387|6810|8440|8764|10109|10808|50848|59339|64127|80381|114548|149233	ALOX5|ANXA1|DPP4|FOXO3|FUT4|HLA-A|HES1|IL10|NEDD9|SAA1|CXCL12|STX4|NCK2|TNFRSF14|ARPC2|HSPH1|F11R|PLEKHA2|NOD2|CD276|NLRP3|IL23R	MyList
GO Biological Processes	19	GO:0014823	response to activity	19_GO:0050896 response to stimulus	-3.2	4.8	4.6	30169	70	633	7	1.1	0.42	1407|1535|2353|3586|6794|7054|7852	CRY1|CYBA|FOS|IL10|STK11|TH|CXCR4	MyList
GO Biological Processes	19	GO:0061077	chaperone-mediated protein folding	19_GO:0009987 cellular process	-3.2	4.8	4.6	30169	70	633	7	1.1	0.42	2288|3303|3305|3315|3337|10808|146862	FKBP4|HSPA1A|HSPA1L|HSPB1|DNAJB1|HSPH1|UNC45B	MyList
GO Biological Processes	19	GO:0044088	regulation of vacuole organization	19_GO:0050789 regulation of biological process	-3.2	5.6	4.8	30169	51	633	6	0.95	0.39	302|2896|6048|51100|55353|57535	ANXA2|GRN|RNF5|SH3GLB1|LAPTM4B|ELAPOR1	MyList
WikiPathways	27	WP1533	Vitamin B12 metabolism		-3.2	5.6	4.8	30169	51	633	6	0.95	0.39	338|1491|5327|5340|6288|6948	APOB|CTH|PLAT|PLG|SAA1|TCN2	MyList
GO Biological Processes	19	GO:0035308	negative regulation of protein dephosphorylation	19_GO:0048519 negative regulation of biological process	-3.2	7	5.1	30169	34	633	5	0.79	0.35	3958|4249|6992|23645|57718	LGALS3|MGAT5|PPP1R11|PPP1R15A|PPP4R4	MyList
GO Biological Processes	19	GO:0043269	regulation of ion transport	19_GO:0051179 localization	-3.2	1.9	3.7	30169	718	633	29	4.6	0.83	117|135|846|1136|1535|2040|2904|3280|3790|3958|4129|5270|5743|5864|6236|6324|6329|6387|7852|9424|10991|25932|28954|51204|54207|57338|65266|84876|375611	ADCYAP1R1|ADORA2A|CASR|CHRNA3|CYBA|STOM|GRIN2B|HES1|KCNS3|LGALS3|MAOB|SERPINE2|PTGS2|RAB3A|RRAD|SCN1B|SCN4A|CXCL12|CXCR4|KCNK6|SLC38A3|CLIC4|REM1|TACO1|KCNK10|JPH3|WNK4|ORAI1|SLC26A5	MyList
GO Biological Processes	19	GO:0019827	stem cell population maintenance	19_GO:0032502 developmental process	-3.2	3.8	4.3	30169	114	633	9	1.4	0.47	2309|3280|3815|5396|6926|7178|9241|63978|388585	FOXO3|HES1|KIT|PRRX1|TBX3|TPT1|NOG|PRDM14|HES5	MyList
KEGG Pathway	24	hsa04670	Leukocyte transendothelial migration		-3.2	3.8	4.3	30169	114	633	9	1.4	0.47	1364|1535|2770|6387|7852|9074|10398|50848|137075	CLDN4|CYBA|GNAI1|CXCL12|CXCR4|CLDN6|MYL9|F11R|CLDN23	MyList
GO Biological Processes	19	GO:1905039	carboxylic acid transmembrane transport	19_GO:0051179 localization	-3.2	3.5	4.2	30169	138	633	10	1.6	0.5	4363|6520|9057|10991|11136|23428|25874|55244|126321|284111	ABCC1|SLC3A2|SLC7A6|SLC38A3|SLC7A9|SLC7A8|MPC2|SLC47A1|MFSD12|SLC13A5	MyList
GO Biological Processes	19	GO:0006469	negative regulation of protein kinase activity	19_GO:0048519 negative regulation of biological process	-3.2	2.9	4	30169	216	633	13	2.1	0.56	135|652|836|1026|1050|3315|4616|4869|7345|10614|27250|65266|84335	ADORA2A|BMP4|CASP3|CDKN1A|CEBPA|HSPB1|GADD45B|NPM1|UCHL1|HEXIM1|PDCD4|WNK4|AKT1S1	MyList
GO Biological Processes	19	GO:1901858	regulation of mitochondrial DNA metabolic process	19_GO:0008152 metabolic process	-3.2	16	6.5	30169	9	633	3	0.47	0.27	6742|64863|219736	SSBP1|METTL4|STOX1	MyList
Reactome Gene Sets	6	R-HSA-5654719	SHC-mediated cascade:FGFR4		-3.1	9.5	5.6	30169	20	633	4	0.63	0.31	2253|3265|3845|8817	FGF8|HRAS|KRAS|FGF18	MyList
GO Biological Processes	19	GO:0006144	purine nucleobase metabolic process	19_GO:0008152 metabolic process	-3.1	9.5	5.6	30169	20	633	4	0.63	0.31	353|3251|5471|7276	APRT|HPRT1|PPAT|TTR	MyList
GO Biological Processes	19	GO:0034505	tooth mineralization	19_GO:0110148 biomineralization	-3.1	9.5	5.6	30169	20	633	4	0.63	0.31	1277|54084|79971|121340	COL1A1|TSPEAR|WLS|SP7	MyList
Reactome Gene Sets	6	R-HSA-5654706	FRS-mediated FGFR3 signaling		-3.1	9.5	5.6	30169	20	633	4	0.63	0.31	2253|3265|3845|8817	FGF8|HRAS|KRAS|FGF18	MyList
WikiPathways	27	WP231	TNF-alpha signaling pathway		-3.1	4.1	4.4	30169	92	633	8	1.3	0.44	598|836|1535|3265|3320|3725|3845|7295	BCL2L1|CASP3|CYBA|HRAS|HSP90AA1|JUN|KRAS|TXN	MyList
GO Biological Processes	19	GO:0071774	response to fibroblast growth factor	19_GO:0050896 response to stimulus	-3.1	4.1	4.4	30169	92	633	8	1.3	0.44	846|1277|2253|3975|8817|9241|63978|91612	CASR|COL1A1|FGF8|LHX1|FGF18|NOG|PRDM14|CHURC1	MyList
GO Biological Processes	19	GO:0072091	regulation of stem cell proliferation	19_GO:0050789 regulation of biological process	-3.1	4.1	4.4	30169	92	633	8	1.3	0.44	1050|2253|5017|5396|5610|6926|7481|8660	CEBPA|FGF8|OVOL1|PRRX1|EIF2AK2|TBX3|WNT11|IRS2	MyList
Reactome Gene Sets	6	R-HSA-2682334	EPH-Ephrin signaling		-3.1	4.1	4.4	30169	92	633	8	1.3	0.44	1175|1969|2904|3265|6386|8440|10109|10398	AP2S1|EPHA2|GRIN2B|HRAS|SDCBP|NCK2|ARPC2|MYL9	MyList
KEGG Pathway	24	hsa05222	Small cell lung cancer		-3.1	4.1	4.4	30169	92	633	8	1.3	0.44	598|836|1026|1643|3655|3918|4616|5743	BCL2L1|CASP3|CDKN1A|DDB2|ITGA6|LAMC2|GADD45B|PTGS2	MyList
GO Biological Processes	19	GO:2000379	positive regulation of reactive oxygen species metabolic process	19_GO:0048518 positive regulation of biological process	-3.1	4.7	4.6	30169	71	633	7	1.1	0.42	1026|1535|2150|2309|6526|10193|730249	CDKN1A|CYBA|F2RL1|FOXO3|SLC5A3|RNF41|ACOD1	MyList
GO Biological Processes	19	GO:0030856	regulation of epithelial cell differentiation	19_GO:0032502 developmental process	-3.1	3.2	4.1	30169	164	633	11	1.7	0.52	652|2487|3280|3845|3975|5080|6926|9573|9817|50848|388585	BMP4|FRZB|HES1|KRAS|LHX1|PAX6|TBX3|GDF3|KEAP1|F11R|HES5	MyList
GO Biological Processes	19	GO:0050673	epithelial cell proliferation	19_GO:0009987 cellular process	-3.1	3.2	4.1	30169	164	633	11	1.7	0.52	598|652|1969|3815|5017|6794|8660|9241|9420|9788|387837	BCL2L1|BMP4|EPHA2|KIT|OVOL1|STK11|IRS2|NOG|CYP7B1|MTSS1|CLEC12B	MyList
Reactome Gene Sets	6	R-HSA-187037	Signaling by NTRK1 (TRKA)		-3.1	3.7	4.3	30169	115	633	9	1.4	0.47	117|135|1175|2353|3265|3845|5900|6236|8660	ADCYAP1R1|ADORA2A|AP2S1|FOS|HRAS|KRAS|RALGDS|RRAD|IRS2	MyList
GO Biological Processes	19	GO:0071482	cellular response to light stimulus	19_GO:0050896 response to stimulus	-3.1	3.7	4.3	30169	115	633	9	1.4	0.47	1026|1407|1643|4869|5743|5995|6794|84236|221391	CDKN1A|CRY1|DDB2|NPM1|PTGS2|RGR|STK11|RHBDD1|OPN5	MyList
KEGG Pathway	24	hsa04726	Serotonergic synapse		-3.1	3.7	4.3	30169	115	633	9	1.4	0.47	240|836|1557|2770|2793|3265|3845|4129|5743	ALOX5|CASP3|CYP2C19|GNAI1|GNGT2|HRAS|KRAS|MAOB|PTGS2	MyList
GO Biological Processes	19	GO:1903825	organic acid transmembrane transport	19_GO:0051179 localization	-3.1	3.4	4.2	30169	139	633	10	1.6	0.5	4363|6520|9057|10991|11136|23428|25874|55244|126321|284111	ABCC1|SLC3A2|SLC7A6|SLC38A3|SLC7A9|SLC7A8|MPC2|SLC47A1|MFSD12|SLC13A5	MyList
GO Biological Processes	19	GO:0031330	negative regulation of cellular catabolic process	19_GO:0048519 negative regulation of biological process	-3.1	2.7	4	30169	245	633	14	2.2	0.58	302|1153|1471|3586|4170|4904|6048|6386|10140|10193|23429|29974|54855|340371	ANXA2|CIRBP|CST3|IL10|MCL1|YBX1|RNF5|SDCBP|TOB1|RNF41|RYBP|A1CF|TENT5C|NRBP2	MyList
GO Biological Processes	19	GO:0043604	amide biosynthetic process	19_GO:0008152 metabolic process	-3.1	2.1	3.7	30169	521	633	23	3.6	0.74	427|1050|1654|1917|1938|1984|5610|6128|6129|6158|6202|6203|6231|7357|7368|7458|9374|9524|25874|51187|51703|55304|64127	ASAH1|CEBPA|DDX3X|EEF1A2|EEF2|EIF5A|EIF2AK2|RPL6|RPL7|RPL28|RPS8|RPS9|RPS26|UGCG|UGT8|EIF4H|PPT2|TECR|MPC2|RSL24D1|ACSL5|SPTLC3|NOD2	MyList
WikiPathways	27	WP5115	Network map of SARS-CoV-2 signaling pathway		-3.1	2.8	4	30169	218	633	13	2.1	0.56	836|1509|1514|2353|3586|3725|5743|6288|6387|7173|51156|84335|114548	CASP3|CTSD|CTSL|FOS|IL10|JUN|PTGS2|SAA1|CXCL12|TPO|SERPINA10|AKT1S1|NLRP3	MyList
GO Biological Processes	19	GO:1901215	negative regulation of neuron death	19_GO:0048519 negative regulation of biological process	-3.1	2.8	4	30169	218	633	13	2.1	0.56	135|598|2020|2253|2896|3265|3586|3725|3845|10457|27429|55074|340371	ADORA2A|BCL2L1|EN2|FGF8|GRN|HRAS|IL10|JUN|KRAS|GPNMB|HTRA2|OXR1|NRBP2	MyList
GO Biological Processes	19	GO:0048839	inner ear development	19_GO:0032502 developmental process	-3.1	3	4	30169	191	633	12	1.9	0.54	652|1050|2253|2487|3280|5396|6926|8516|9497|219736|375611|388585	BMP4|CEBPA|FGF8|FRZB|HES1|PRRX1|TBX3|ITGA8|SLC4A7|STOX1|SLC26A5|HES5	MyList
GO Biological Processes	19	GO:0007626	locomotory behavior	19_GO:0032501 multicellular organismal process	-3.1	3	4	30169	191	633	12	1.9	0.54	135|1136|1803|1827|3251|4211|6387|7054|7345|27429|55074|148523	ADORA2A|CHRNA3|DPP4|RCAN1|HPRT1|MEIS1|CXCL12|TH|UCHL1|HTRA2|OXR1|CIART	MyList
Reactome Gene Sets	6	R-HSA-156842	Eukaryotic Translation Elongation		-3.1	4.1	4.4	30169	93	633	8	1.3	0.44	1917|1938|6128|6129|6158|6202|6203|6231	EEF1A2|EEF2|RPL6|RPL7|RPL28|RPS8|RPS9|RPS26	MyList
GO Biological Processes	19	GO:0046189	phenol-containing compound biosynthetic process	19_GO:0008152 metabolic process	-3.1	6.8	5	30169	35	633	5	0.79	0.35	5053|6490|7054|9464|126321	PAH|PMEL|TH|HAND2|MFSD12	MyList
WikiPathways	27	WP4255	Non-small cell lung cancer		-3.1	4.6	4.5	30169	72	633	7	1.1	0.42	836|1026|1643|2309|3265|3845|4616	CASP3|CDKN1A|DDB2|FOXO3|HRAS|KRAS|GADD45B	MyList
KEGG Pathway	24	hsa05218	Melanoma		-3.1	4.6	4.5	30169	72	633	7	1.1	0.42	1026|1643|2253|3265|3845|4616|8817	CDKN1A|DDB2|FGF8|HRAS|KRAS|GADD45B|FGF18	MyList
GO Biological Processes	19	GO:0008630	intrinsic apoptotic signaling pathway in response to DNA damage	19_GO:0023052 signaling	-3.1	4.6	4.5	30169	72	633	7	1.1	0.42	598|602|1026|1969|4170|27429|29965	BCL2L1|BCL3|CDKN1A|EPHA2|MCL1|HTRA2|CDIP1	MyList
GO Biological Processes	19	GO:0052547	regulation of peptidase activity	19_GO:0008152 metabolic process	-3.1	2.2	3.7	30169	459	633	21	3.3	0.71	2|135|302|871|1364|1471|1509|1512|1654|2896|2904|3065|4210|5270|5743|27429|51156|64065|112399|114548|327657	A2M|ADORA2A|ANXA2|SERPINH1|CLDN4|CST3|CTSD|CTSH|DDX3X|GRN|GRIN2B|HDAC1|MEFV|SERPINE2|PTGS2|HTRA2|SERPINA10|PERP|EGLN3|NLRP3|SERPINA9	MyList
GO Biological Processes	19	GO:0140352	export from cell	19_GO:0051179 localization	-3.1	2.2	3.7	30169	460	633	21	3.3	0.71	301|306|1174|3815|4363|5270|5743|5864|6810|6926|8671|10991|27230|55244|55327|55512|65266|79971|90993|286676|343450	ANXA1|ANXA3|AP1S1|KIT|ABCC1|SERPINE2|PTGS2|RAB3A|STX4|TBX3|SLC4A4|SLC38A3|SERP1|SLC47A1|LIN7C|SMPD3|WNK4|WLS|CREB3L1|ILDR1|KCNT2	MyList
WikiPathways	27	WP3931	Embryonic stem cell pluripotency pathways		-3.1	3.7	4.2	30169	117	633	9	1.4	0.47	90|652|2253|2353|3265|3725|7481|8817|9241	ACVR1|BMP4|FGF8|FOS|HRAS|JUN|WNT11|FGF18|NOG	MyList
GO Biological Processes	19	GO:0046661	male sex differentiation	19_GO:0022414 reproductive process	-3.1	3.1	4.1	30169	167	633	11	1.7	0.52	268|598|2253|2288|2623|3020|3815|6926|7098|7314|122042	AMH|BCL2L1|FGF8|FKBP4|GATA1|H3-3A|KIT|TBX3|TLR3|UBB|RXFP2	MyList
GO Biological Processes	19	GO:0045665	negative regulation of neuron differentiation	19_GO:0032502 developmental process	-3.1	4.6	4.5	30169	73	633	7	1.1	0.42	2309|3280|4211|5080|6496|58190|388585	FOXO3|HES1|MEIS1|PAX6|SIX3|CTDSP1|HES5	MyList
Canonical Pathways	11	M40	PID E2F PATHWAY		-3.1	4.6	4.5	30169	73	633	7	1.1	0.42	1026|1050|3065|4170|7029|7515|23429	CDKN1A|CEBPA|HDAC1|MCL1|TFDP2|XRCC1|RYBP	MyList
Reactome Gene Sets	6	R-HSA-5654738	Signaling by FGFR2		-3.1	4.6	4.5	30169	73	633	7	1.1	0.42	2253|3178|3265|3845|7314|8569|8817	FGF8|HNRNPA1|HRAS|KRAS|UBB|MKNK1|FGF18	MyList
GO Biological Processes	19	GO:0031349	positive regulation of defense response	19_GO:0048518 positive regulation of biological process	-3.1	2.5	3.8	30169	307	633	16	2.5	0.62	354|1050|1535|2150|2896|3320|4363|5743|7098|7941|10614|27250|64127|83666|114548|730249	KLK3|CEBPA|CYBA|F2RL1|GRN|HSP90AA1|ABCC1|PTGS2|TLR3|PLA2G7|HEXIM1|PDCD4|NOD2|PARP9|NLRP3|ACOD1	MyList
GO Biological Processes	19	GO:0010720	positive regulation of cell development	19_GO:0032502 developmental process	-3.1	2.5	3.8	30169	307	633	16	2.5	0.62	652|3065|3280|3815|3845|4617|4739|5080|5270|6387|6794|7852|9148|10109|11141|50848	BMP4|HDAC1|HES1|KIT|KRAS|MYF5|NEDD9|PAX6|SERPINE2|CXCL12|STK11|CXCR4|NEURL1|ARPC2|IL1RAPL1|F11R	MyList
GO Biological Processes	19	GO:0014074	response to purine-containing compound	19_GO:0050896 response to stimulus	-3.1	3.4	4.1	30169	142	633	10	1.6	0.5	135|328|682|1277|2203|2353|2623|5327|5743|6263	ADORA2A|APEX1|BSG|COL1A1|FBP1|FOS|GATA1|PLAT|PTGS2|RYR3	MyList
GO Biological Processes	19	GO:0099515	actin filament-based transport	19_GO:0051179 localization	-3.1	9.1	5.4	30169	21	633	4	0.63	0.31	4430|4642|4643|4645	MYO1B|MYO1D|MYO1E|MYO5B	MyList
GO Biological Processes	19	GO:0072273	metanephric nephron morphogenesis	19_GO:0032502 developmental process	-3.1	9.1	5.4	30169	21	633	4	0.63	0.31	652|3280|3975|388585	BMP4|HES1|LHX1|HES5	MyList
GO Biological Processes	19	GO:0002089	lens morphogenesis in camera-type eye	19_GO:0032502 developmental process	-3.1	9.1	5.4	30169	21	633	4	0.63	0.31	357|652|1969|4211	SHROOM2|BMP4|EPHA2|MEIS1	MyList
GO Biological Processes	19	GO:0006670	sphingosine metabolic process	19_GO:0008152 metabolic process	-3.1	9.1	5.4	30169	21	633	4	0.63	0.31	427|8612|55304|125981	ASAH1|PLPP2|SPTLC3|ACER1	MyList
GO Biological Processes	19	GO:0090189	regulation of branching involved in ureteric bud morphogenesis	19_GO:0032502 developmental process	-3.1	9.1	5.4	30169	21	633	4	0.63	0.31	652|3217|3975|9241	BMP4|HOXB7|LHX1|NOG	MyList
GO Biological Processes	19	GO:0044090	positive regulation of vacuole organization	19_GO:0048518 positive regulation of biological process	-3.1	9.1	5.4	30169	21	633	4	0.63	0.31	302|2896|51100|57535	ANXA2|GRN|SH3GLB1|ELAPOR1	MyList
Canonical Pathways	11	M155	PID S1P META PATHWAY		-3.1	9.1	5.4	30169	21	633	4	0.63	0.31	2769|2770|4363|9630	GNA15|GNAI1|ABCC1|GNA14	MyList
GO Biological Processes	19	GO:0002718	regulation of cytokine production involved in immune response	19_GO:0002376 immune system process	-3.1	3.6	4.2	30169	118	633	9	1.4	0.47	2150|3105|3586|3815|7098|8764|9516|64127|114548	F2RL1|HLA-A|IL10|KIT|TLR3|TNFRSF14|LITAF|NOD2|NLRP3	MyList
GO Biological Processes	19	GO:0043200	response to amino acid	19_GO:0050896 response to stimulus	-3.1	3.6	4.2	30169	118	633	9	1.4	0.47	598|824|836|1277|1535|1728|6750|9148|143686	BCL2L1|CAPN2|CASP3|COL1A1|CYBA|NQO1|SST|NEURL1|SESN3	MyList
GO Biological Processes	19	GO:0098727	maintenance of cell number	19_GO:0032502 developmental process	-3.1	3.6	4.2	30169	118	633	9	1.4	0.47	2309|3280|3815|5396|6926|7178|9241|63978|388585	FOXO3|HES1|KIT|PRRX1|TBX3|TPT1|NOG|PRDM14|HES5	MyList
GO Biological Processes	19	GO:1905332	positive regulation of morphogenesis of an epithelium	19_GO:0032502 developmental process	-3.1	6.6	4.9	30169	36	633	5	0.79	0.35	652|3217|3975|9241|219736	BMP4|HOXB7|LHX1|NOG|STOX1	MyList
GO Biological Processes	19	GO:1900407	regulation of cellular response to oxidative stress	19_GO:0050896 response to stimulus	-3.1	4	4.3	30169	95	633	8	1.3	0.44	240|2309|3315|3586|4170|7295|27429|55074	ALOX5|FOXO3|HSPB1|IL10|MCL1|TXN|HTRA2|OXR1	MyList
GO Biological Processes	19	GO:0090287	regulation of cellular response to growth factor stimulus	19_GO:0050896 response to stimulus	-3.1	2.4	3.8	30169	338	633	17	2.7	0.64	652|3065|3280|3303|4487|6386|6794|8516|8817|9241|9573|10140|63978|64094|90993|199699|388585	BMP4|HDAC1|HES1|HSPA1A|MSX1|SDCBP|STK11|ITGA8|FGF18|NOG|GDF3|TOB1|PRDM14|SMOC2|CREB3L1|DAND5|HES5	MyList
GO Biological Processes	19	GO:0042391	regulation of membrane potential	19_GO:0065007 biological regulation	-3.1	2.2	3.7	30169	431	633	20	3.2	0.7	135|598|664|1136|2769|2904|3775|6324|6329|6910|7314|8671|9424|9630|54207|55186|80025|83875|219736|375611	ADORA2A|BCL2L1|BNIP3|CHRNA3|GNA15|GRIN2B|KCNK1|SCN1B|SCN4A|TBX5|UBB|SLC4A4|KCNK6|GNA14|KCNK10|SLC25A36|PANK2|BCO2|STOX1|SLC26A5	MyList
GO Biological Processes	19	GO:0062012	regulation of small molecule metabolic process	19_GO:0008152 metabolic process	-3	2.4	3.8	30169	339	633	17	2.7	0.64	37|117|205|301|338|1407|2203|3815|5743|6615|6794|8660|8671|26330|80025|157506|340895	ACADVL|ADCYAP1R1|AK4|ANXA1|APOB|CRY1|FBP1|KIT|PTGS2|SNAI1|STK11|IRS2|SLC4A4|GAPDHS|PANK2|RDH10|MALRD1	MyList
GO Biological Processes	19	GO:0030857	negative regulation of epithelial cell differentiation	19_GO:0032502 developmental process	-3	5.3	4.6	30169	54	633	6	0.95	0.39	2487|3280|3845|6926|9573|388585	FRZB|HES1|KRAS|TBX3|GDF3|HES5	MyList
GO Biological Processes	19	GO:0007568	aging	19_GO:0032502 developmental process	-3	3.1	4	30169	169	633	11	1.7	0.52	268|328|1728|2309|2353|3586|5743|7054|8932|27230|27429	AMH|APEX1|NQO1|FOXO3|FOS|IL10|PTGS2|TH|MBD2|SERP1|HTRA2	MyList
KEGG Pathway	24	hsa05208	Chemical carcinogenesis - reactive oxygen species		-3	2.8	3.9	30169	223	633	13	2.1	0.56	1340|1535|1728|2052|2309|2353|2941|3265|3725|3845|4259|9817|10861	COX6B1|CYBA|NQO1|EPHX1|FOXO3|FOS|GSTA4|HRAS|JUN|KRAS|MGST3|KEAP1|SLC26A1	MyList
GO Biological Processes	19	GO:0006720	isoprenoid metabolic process	19_GO:0008152 metabolic process	-3	3.6	4.2	30169	119	633	9	1.4	0.47	1557|1592|7054|7276|8608|9249|27429|83875|157506	CYP2C19|CYP26A1|TH|TTR|RDH16|DHRS3|HTRA2|BCO2|RDH10	MyList
WikiPathways	27	WP4658	Small cell lung cancer		-3	4	4.3	30169	96	633	8	1.3	0.44	598|836|1026|1643|3655|3918|4616|5743	BCL2L1|CASP3|CDKN1A|DDB2|ITGA6|LAMC2|GADD45B|PTGS2	MyList
GO Biological Processes	19	GO:0016485	protein processing	19_GO:0008152 metabolic process	-3	2.9	3.9	30169	196	633	12	1.9	0.54	354|649|824|836|1512|1514|1803|5327|7941|8532|27429|64065	KLK3|BMP1|CAPN2|CASP3|CTSH|CTSL|DPP4|PLAT|PLA2G7|CPZ|HTRA2|PERP	MyList
GO Biological Processes	19	GO:0045862	positive regulation of proteolysis	19_GO:0048518 positive regulation of biological process	-3	2.3	3.7	30169	372	633	18	2.8	0.66	302|1050|1364|1509|1512|1654|2896|2904|3303|4210|9817|27429|51667|64065|84236|112399|114548|431705	ANXA2|CEBPA|CLDN4|CTSD|CTSH|DDX3X|GRN|GRIN2B|HSPA1A|MEFV|KEAP1|HTRA2|NUB1|PERP|RHBDD1|EGLN3|NLRP3|ASTL	MyList
GO Biological Processes	19	GO:0009113	purine nucleobase biosynthetic process	19_GO:0008152 metabolic process	-3	14	6.2	30169	10	633	3	0.47	0.27	353|3251|5471	APRT|HPRT1|PPAT	MyList
GO Biological Processes	19	GO:0035878	nail development	19_GO:0032502 developmental process	-3	14	6.2	30169	10	633	3	0.47	0.27	3655|4487|5564	ITGA6|MSX1|PRKAB1	MyList
GO Biological Processes	19	GO:0061626	pharyngeal arch artery morphogenesis	19_GO:0032502 developmental process	-3	14	6.2	30169	10	633	3	0.47	0.27	652|3280|9241	BMP4|HES1|NOG	MyList
Reactome Gene Sets	6	R-HSA-9617629	Regulation of FOXO transcriptional activity by acetylation		-3	14	6.2	30169	10	633	3	0.47	0.27	2309|7295|10628	FOXO3|TXN|TXNIP	MyList
GO Biological Processes	19	GO:0003266	regulation of secondary heart field cardioblast proliferation	19_GO:0032502 developmental process	-3	14	6.2	30169	10	633	3	0.47	0.27	3280|6910|9464	HES1|TBX5|HAND2	MyList
GO Biological Processes	19	GO:0097201	negative regulation of transcription from RNA polymerase II promoter in response to stress	19_GO:0048519 negative regulation of biological process	-3	14	6.2	30169	10	633	3	0.47	0.27	3725|8440|9531	JUN|NCK2|BAG3	MyList
GO Biological Processes	19	GO:0060536	cartilage morphogenesis	19_GO:0032502 developmental process	-3	14	6.2	30169	10	633	3	0.47	0.27	4487|6615|9464	MSX1|SNAI1|HAND2	MyList
GO Biological Processes	19	GO:0031016	pancreas development	19_GO:0032502 developmental process	-3	4.4	4.4	30169	75	633	7	1.1	0.42	301|652|3172|3280|5080|79971|168620	ANXA1|BMP4|HNF4A|HES1|PAX6|WLS|BHLHA15	MyList
GO Biological Processes	19	GO:0019233	sensory perception of pain	19_GO:0032501 multicellular organismal process	-3	4.4	4.4	30169	75	633	7	1.1	0.42	3231|5743|6387|7345|7852|8508|8989	HOXD1|PTGS2|CXCL12|UCHL1|CXCR4|NIPSNAP1|TRPA1	MyList
GO Biological Processes	19	GO:0015695	organic cation transport	19_GO:0051179 localization	-3	6.4	4.8	30169	37	633	5	0.79	0.35	6581|23428|55244|80704|85413	SLC22A3|SLC7A8|SLC47A1|SLC19A3|SLC22A16	MyList
KEGG Pathway	24	hsa05216	Thyroid cancer		-3	6.4	4.8	30169	37	633	5	0.79	0.35	1026|1643|3265|3845|4616	CDKN1A|DDB2|HRAS|KRAS|GADD45B	MyList
GO Biological Processes	19	GO:0010923	negative regulation of phosphatase activity	19_GO:0048519 negative regulation of biological process	-3	6.4	4.8	30169	37	633	5	0.79	0.35	3958|4249|6992|23645|57718	LGALS3|MGAT5|PPP1R11|PPP1R15A|PPP4R4	MyList
GO Biological Processes	19	GO:0031076	embryonic camera-type eye development	19_GO:0032502 developmental process	-3	6.4	4.8	30169	37	633	5	0.79	0.35	5080|6496|7054|23552|157506	PAX6|SIX3|TH|CDK20|RDH10	MyList
GO Biological Processes	19	GO:0003230	cardiac atrium development	19_GO:0032502 developmental process	-3	6.4	4.8	30169	37	633	5	0.79	0.35	90|6910|7481|9241|199699	ACVR1|TBX5|WNT11|NOG|DAND5	MyList
GO Biological Processes	19	GO:0033157	regulation of intracellular protein transport	19_GO:0051179 localization	-3	2.8	3.9	30169	225	633	13	2.1	0.56	652|2040|3265|3305|3320|5743|7295|8536|9531|27429|51100|51569|55754	BMP4|STOM|HRAS|HSPA1L|HSP90AA1|PTGS2|TXN|CAMK1|BAG3|HTRA2|SH3GLB1|UFM1|TMEM30A	MyList
WikiPathways	27	WP5224	2q37 copy number variation syndrome		-3	3.3	4	30169	145	633	10	1.6	0.5	3280|3725|5510|6387|7852|10203|11132|51281|84557|375316	HES1|JUN|PPP1R7|CXCL12|CXCR4|CALCRL|CAPN10|ANKMY1|MAP1LC3A|RBM44	MyList
GO Biological Processes	19	GO:0036294	cellular response to decreased oxygen levels	19_GO:0050896 response to stimulus	-3	3.3	4	30169	145	633	10	1.6	0.5	205|664|846|2309|2353|5743|10449|54583|112399|219736	AK4|BNIP3|CASR|FOXO3|FOS|PTGS2|ACAA2|EGLN1|EGLN3|STOX1	MyList
GO Biological Processes	19	GO:0043525	positive regulation of neuron apoptotic process	19_GO:0048518 positive regulation of biological process	-3	5.2	4.6	30169	55	633	6	0.95	0.39	836|1649|1728|2309|2896|4170	CASP3|DDIT3|NQO1|FOXO3|GRN|MCL1	MyList
Reactome Gene Sets	6	R-HSA-3371497	HSP90 chaperone cycle for steroid hormone receptors (SHR) in the presence of ligand		-3	5.2	4.6	30169	55	633	6	0.95	0.39	2288|3303|3305|3320|3337|11258	FKBP4|HSPA1A|HSPA1L|HSP90AA1|DNAJB1|DCTN3	MyList
GO Biological Processes	19	GO:0034030	ribonucleoside bisphosphate biosynthetic process	19_GO:0008152 metabolic process	-3	5.2	4.6	30169	55	633	6	0.95	0.39	9374|9524|10861|25874|51703|80025	PPT2|TECR|SLC26A1|MPC2|ACSL5|PANK2	MyList
GO Biological Processes	19	GO:2000107	negative regulation of leukocyte apoptotic process	19_GO:0048519 negative regulation of biological process	-3	5.2	4.6	30169	55	633	6	0.95	0.39	598|602|652|6387|8660|64127	BCL2L1|BCL3|BMP4|CXCL12|IRS2|NOD2	MyList
GO Biological Processes	19	GO:0034033	purine nucleoside bisphosphate biosynthetic process	19_GO:0008152 metabolic process	-3	5.2	4.6	30169	55	633	6	0.95	0.39	9374|9524|10861|25874|51703|80025	PPT2|TECR|SLC26A1|MPC2|ACSL5|PANK2	MyList
GO Biological Processes	19	GO:0071385	cellular response to glucocorticoid stimulus	19_GO:0050896 response to stimulus	-3	5.2	4.6	30169	55	633	6	0.95	0.39	90|301|2309|5106|5327|114907	ACVR1|ANXA1|FOXO3|PCK2|PLAT|FBXO32	MyList
WikiPathways	27	WP560	TGF-beta receptor signaling		-3	5.2	4.6	30169	55	633	6	0.95	0.39	652|2353|3265|3725|7044|9241	BMP4|FOS|HRAS|JUN|LEFTY2|NOG	MyList
GO Biological Processes	19	GO:0033866	nucleoside bisphosphate biosynthetic process	19_GO:0008152 metabolic process	-3	5.2	4.6	30169	55	633	6	0.95	0.39	9374|9524|10861|25874|51703|80025	PPT2|TECR|SLC26A1|MPC2|ACSL5|PANK2	MyList
GO Biological Processes	19	GO:0060349	bone morphogenesis	19_GO:0032502 developmental process	-3	3.9	4.2	30169	97	633	8	1.3	0.44	652|871|1277|4487|8817|9249|54928|55512	BMP4|SERPINH1|COL1A1|MSX1|FGF18|DHRS3|BPNT2|SMPD3	MyList
KEGG Pathway	24	hsa04141	Protein processing in endoplasmic reticulum		-3	3.1	4	30169	171	633	11	1.7	0.52	824|1649|3303|3305|3320|3337|5610|6048|7353|10808|23645	CAPN2|DDIT3|HSPA1A|HSPA1L|HSP90AA1|DNAJB1|EIF2AK2|RNF5|UFD1|HSPH1|PPP1R15A	MyList
GO Biological Processes	19	GO:0006091	generation of precursor metabolites and energy	19_GO:0008152 metabolic process	-3	2.2	3.7	30169	405	633	19	3	0.68	37|229|1050|1340|1535|2538|3417|3421|4129|5860|7167|8608|8974|9249|26330|79660|80025|80201|93058	ACADVL|ALDOB|CEBPA|COX6B1|CYBA|G6PC1|IDH1|IDH3G|MAOB|QDPR|TPI1|RDH16|P4HA2|DHRS3|GAPDHS|PPP1R3B|PANK2|HKDC1|COQ10A	MyList
Reactome Gene Sets	6	R-HSA-5654712	FRS-mediated FGFR4 signaling		-3	8.7	5.3	30169	22	633	4	0.63	0.31	2253|3265|3845|8817	FGF8|HRAS|KRAS|FGF18	MyList
WikiPathways	27	WP5194	Synthesis of ceramides and 1-deoxyceramides		-3	8.7	5.3	30169	22	633	4	0.63	0.31	427|7357|7368|84002	ASAH1|UGCG|UGT8|B3GNT5	MyList
GO Biological Processes	19	GO:0003228	atrial cardiac muscle tissue development	19_GO:0032502 developmental process	-3	8.7	5.3	30169	22	633	4	0.63	0.31	652|6910|6926|9241	BMP4|TBX5|TBX3|NOG	MyList
Reactome Gene Sets	6	R-HSA-5365859	RA biosynthesis pathway		-3	8.7	5.3	30169	22	633	4	0.63	0.31	1592|8608|9249|157506	CYP26A1|RDH16|DHRS3|RDH10	MyList
WikiPathways	27	WP3599	Transcription factor regulation in adipogenesis		-3	8.7	5.3	30169	22	633	4	0.63	0.31	1050|5106|8204|8660	CEBPA|PCK2|NRIP1|IRS2	MyList
GO Biological Processes	19	GO:0051131	chaperone-mediated protein complex assembly	19_GO:0009987 cellular process	-3	8.7	5.3	30169	22	633	4	0.63	0.31	3303|3308|3320|100885848	HSPA1A|HSPA4|HSP90AA1|PTGES3L	MyList
Reactome Gene Sets	6	R-HSA-5655332	Signaling by FGFR3 in disease		-3	8.7	5.3	30169	22	633	4	0.63	0.31	2253|3265|3845|8817	FGF8|HRAS|KRAS|FGF18	MyList
GO Biological Processes	19	GO:1905475	regulation of protein localization to membrane	19_GO:0051179 localization	-3	3	3.9	30169	172	633	11	1.7	0.52	598|1969|2040|2633|3265|3958|6526|6810|11079|26060|131578	BCL2L1|EPHA2|STOM|GBP1|HRAS|LGALS3|SLC5A3|STX4|RER1|APPL1|LRRC15	MyList
GO Biological Processes	19	GO:0032642	regulation of chemokine production	19_GO:0032501 multicellular organismal process	-3	3.9	4.2	30169	98	633	8	1.3	0.44	1654|1969|2150|3586|4210|5610|7098|64127	DDX3X|EPHA2|F2RL1|IL10|MEFV|EIF2AK2|TLR3|NOD2	MyList
KEGG Pathway	24	hsa05231	Choline metabolism in cancer		-3	3.9	4.2	30169	98	633	8	1.3	0.44	2353|3265|3725|3845|5900|6581|8612|160851	FOS|HRAS|JUN|KRAS|RALGDS|SLC22A3|PLPP2|DGKH	MyList
KEGG Pathway	24	hsa05220	Chronic myeloid leukemia		-3	4.4	4.3	30169	76	633	7	1.1	0.42	598|1026|1643|3065|3265|3845|4616	BCL2L1|CDKN1A|DDB2|HDAC1|HRAS|KRAS|GADD45B	MyList
GO Biological Processes	19	GO:0002237	response to molecule of bacterial origin	19_GO:0044419 biological process involved in interspecies interaction between organisms	-3	2.3	3.7	30169	345	633	17	2.7	0.64	338|824|836|2353|2623|3248|3586|4129|5106|5743|7054|9516|27250|64127|114548|149233|730249	APOB|CAPN2|CASP3|FOS|GATA1|HPGD|IL10|MAOB|PCK2|PTGS2|TH|LITAF|PDCD4|NOD2|NLRP3|IL23R|ACOD1	MyList
GO Biological Processes	19	GO:0050863	regulation of T cell activation	19_GO:0002376 immune system process	-3	2.3	3.7	30169	376	633	18	2.8	0.66	135|301|652|836|1803|2309|3105|3280|3586|3958|8440|8764|10457|10808|64127|80381|114548|149233	ADORA2A|ANXA1|BMP4|CASP3|DPP4|FOXO3|HLA-A|HES1|IL10|LGALS3|NCK2|TNFRSF14|GPNMB|HSPH1|NOD2|CD276|NLRP3|IL23R	MyList
Reactome Gene Sets	6	R-HSA-9006936	Signaling by TGFB family members		-3	3.5	4.1	30169	122	633	9	1.4	0.47	268|3065|4904|7029|7314|8516|9241|23645|50848	AMH|HDAC1|YBX1|TFDP2|UBB|ITGA8|NOG|PPP1R15A|F11R	MyList
GO Biological Processes	19	GO:0055082	cellular chemical homeostasis	19_GO:0065007 biological regulation	-3	2	3.6	30169	537	633	23	3.6	0.74	664|846|1317|1535|2309|2896|5106|6263|6387|7054|7178|8660|8671|8989|9497|25932|28982|54583|64710|65266|80201|94033|147007	BNIP3|CASR|SLC31A1|CYBA|FOXO3|GRN|PCK2|RYR3|CXCL12|TH|TPT1|IRS2|SLC4A4|TRPA1|SLC4A7|CLIC4|FLVCR1|EGLN1|NUCKS1|WNK4|HKDC1|FTMT|TMEM199	MyList
GO Biological Processes	19	GO:0120254	olefinic compound metabolic process	19_GO:0008152 metabolic process	-3	3.2	4	30169	147	633	10	1.6	0.5	240|1557|1583|2052|5743|7276|8608|9249|83875|157506	ALOX5|CYP2C19|CYP11A1|EPHX1|PTGS2|TTR|RDH16|DHRS3|BCO2|RDH10	MyList
KEGG Pathway	24	hsa03040	Spliceosome		-3	3.2	4	30169	147	633	10	1.6	0.5	3178|3190|3303|3305|6629|6635|7307|9128|11338|84321	HNRNPA1|HNRNPK|HSPA1A|HSPA1L|SNRPB2|SNRPE|U2AF1|PRPF4|U2AF2|THOC3	MyList
GO Biological Processes	19	GO:0007584	response to nutrient	19_GO:0050896 response to stimulus	-3	3.2	4	30169	147	633	10	1.6	0.5	2|846|1277|1592|1728|5743|6750|7392|28960|64127	A2M|CASR|COL1A1|CYP26A1|NQO1|PTGS2|SST|USF2|DCPS|NOD2	MyList
Canonical Pathways	11	M229	PID P38 ALPHA BETA DOWNSTREAM PATHWAY		-2.9	6.3	4.8	30169	38	633	5	0.79	0.35	1649|3315|3725|5743|8569	DDIT3|HSPB1|JUN|PTGS2|MKNK1	MyList
WikiPathways	27	WP3614	Photodynamic therapy-induced HIF-1 survival signaling		-2.9	6.3	4.8	30169	38	633	5	0.79	0.35	598|664|4170|5743|54583	BCL2L1|BNIP3|MCL1|PTGS2|EGLN1	MyList
GO Biological Processes	19	GO:1902229	regulation of intrinsic apoptotic signaling pathway in response to DNA damage	19_GO:0023052 signaling	-2.9	6.3	4.8	30169	38	633	5	0.79	0.35	598|3190|6387|6615|7178	BCL2L1|HNRNPK|CXCL12|SNAI1|TPT1	MyList
GO Biological Processes	19	GO:0031214	biomineral tissue development	19_GO:0110148 biomineralization	-2.9	3.9	4.2	30169	99	633	8	1.3	0.44	1277|2623|5743|7481|54084|55512|79971|121340	COL1A1|GATA1|PTGS2|WNT11|TSPEAR|SMPD3|WLS|SP7	MyList
GO Biological Processes	19	GO:0006672	ceramide metabolic process	19_GO:0008152 metabolic process	-2.9	3.9	4.2	30169	99	633	8	1.3	0.44	427|7357|7368|8612|27429|55304|55512|125981	ASAH1|UGCG|UGT8|PLPP2|HTRA2|SPTLC3|SMPD3|ACER1	MyList
GO Biological Processes	19	GO:0030029	actin filament-based process	19_GO:0009987 cellular process	-2.9	2	3.5	30169	606	633	25	3.9	0.77	301|357|2275|3815|3845|4430|4642|4643|4645|4739|6324|6386|8440|9050|9181|9754|9788|10109|10398|11132|23189|29993|50848|64236|64423	ANXA1|SHROOM2|FHL3|KIT|KRAS|MYO1B|MYO1D|MYO1E|MYO5B|NEDD9|SCN1B|SDCBP|NCK2|PSTPIP2|ARHGEF2|STARD8|MTSS1|ARPC2|MYL9|CAPN10|KANK1|PACSIN1|F11R|PDLIM2|INF2	MyList
GO Biological Processes	19	GO:0045824	negative regulation of innate immune response	19_GO:0044419 biological process involved in interspecies interaction between organisms	-2.9	4.3	4.3	30169	77	633	7	1.1	0.42	2|2896|3105|6737|8815|387837|730249	A2M|GRN|HLA-A|TRIM21|BANF1|CLEC12B|ACOD1	MyList
GO Biological Processes	19	GO:0032729	positive regulation of interferon-gamma production	19_GO:0048518 positive regulation of biological process	-2.9	4.3	4.3	30169	77	633	7	1.1	0.42	602|2150|3105|3265|7098|80381|149233	BCL3|F2RL1|HLA-A|HRAS|TLR3|CD276|IL23R	MyList
GO Biological Processes	19	GO:0034121	regulation of toll-like receptor signaling pathway	19_GO:0002376 immune system process	-2.9	4.3	4.3	30169	77	633	7	1.1	0.42	1535|1654|2150|7098|26060|64127|730249	CYBA|DDX3X|F2RL1|TLR3|APPL1|NOD2|ACOD1	MyList
GO Biological Processes	19	GO:0055088	lipid homeostasis	19_GO:0065007 biological regulation	-2.9	3	3.9	30169	174	633	11	1.7	0.52	338|1050|1654|2538|3172|7392|8660|9420|10577|84647|340895	APOB|CEBPA|DDX3X|G6PC1|HNF4A|USF2|IRS2|CYP7B1|NPC2|PLA2G12B|MALRD1	MyList
GO Biological Processes	19	GO:0046887	positive regulation of hormone secretion	19_GO:0051179 localization	-2.9	3.5	4	30169	123	633	9	1.4	0.47	846|2746|5106|6810|8660|11132|25874|27230|286676	CASR|GLUD1|PCK2|STX4|IRS2|CAPN10|MPC2|SERP1|ILDR1	MyList
GO Biological Processes	19	GO:0060350	endochondral bone morphogenesis	19_GO:0032502 developmental process	-2.9	5	4.4	30169	57	633	6	0.95	0.39	652|871|1277|8817|54928|55512	BMP4|SERPINH1|COL1A1|FGF18|BPNT2|SMPD3	MyList
GO Biological Processes	19	GO:0033209	tumor necrosis factor-mediated signaling pathway	19_GO:0023052 signaling	-2.9	5	4.4	30169	57	633	6	0.95	0.39	1984|2309|3875|8764|29965|84817	EIF5A|FOXO3|KRT18|TNFRSF14|CDIP1|TXNDC17	MyList
WikiPathways	27	WP4879	Overlap between signal transduction pathways contributing to LMNA laminopathies		-2.9	5	4.4	30169	57	633	6	0.95	0.39	1026|1050|3065|3280|4129|388585	CDKN1A|CEBPA|HDAC1|HES1|MAOB|HES5	MyList
KEGG Pathway	24	hsa01212	Fatty acid metabolism		-2.9	5	4.4	30169	57	633	6	0.95	0.39	37|1892|9374|9524|10449|51703	ACADVL|ECHS1|PPT2|TECR|ACAA2|ACSL5	MyList
KEGG Pathway	24	hsa00480	Glutathione metabolism		-2.9	5	4.4	30169	57	633	6	0.95	0.39	2878|2941|3417|4259|9027|50484	GPX3|GSTA4|IDH1|MGST3|NAT8|RRM2B	MyList
GO Biological Processes	19	GO:0050920	regulation of chemotaxis	19_GO:0040011 locomotion	-2.9	2.7	3.8	30169	230	633	13	2.1	0.56	846|1803|2150|3315|4739|6387|6810|7852|7941|8817|64094|64127|158747	CASR|DPP4|F2RL1|HSPB1|NEDD9|CXCL12|STX4|CXCR4|PLA2G7|FGF18|SMOC2|NOD2|MOSPD2	MyList
GO Biological Processes	19	GO:0006721	terpenoid metabolic process	19_GO:0008152 metabolic process	-2.9	3.8	4.1	30169	100	633	8	1.3	0.44	1557|1592|7276|8608|9249|27429|83875|157506	CYP2C19|CYP26A1|TTR|RDH16|DHRS3|HTRA2|BCO2|RDH10	MyList
Reactome Gene Sets	6	R-HSA-8956321	Nucleotide salvage		-2.9	8.3	5.1	30169	23	633	4	0.63	0.31	270|271|353|3251	AMPD1|AMPD2|APRT|HPRT1	MyList
GO Biological Processes	19	GO:0003283	atrial septum development	19_GO:0032502 developmental process	-2.9	8.3	5.1	30169	23	633	4	0.63	0.31	90|6910|7481|199699	ACVR1|TBX5|WNT11|DAND5	MyList
Reactome Gene Sets	6	R-HSA-5654699	SHC-mediated cascade:FGFR2		-2.9	8.3	5.1	30169	23	633	4	0.63	0.31	2253|3265|3845|8817	FGF8|HRAS|KRAS|FGF18	MyList
GO Biological Processes	19	GO:0097150	neuronal stem cell population maintenance	19_GO:0032502 developmental process	-2.9	8.3	5.1	30169	23	633	4	0.63	0.31	2309|3280|5396|388585	FOXO3|HES1|PRRX1|HES5	MyList
GO Biological Processes	19	GO:0034312	diol biosynthetic process	19_GO:0008152 metabolic process	-2.9	8.3	5.1	30169	23	633	4	0.63	0.31	427|5860|55304|125981	ASAH1|QDPR|SPTLC3|ACER1	MyList
GO Biological Processes	19	GO:0003272	endocardial cushion formation	19_GO:0032502 developmental process	-2.9	8.3	5.1	30169	23	633	4	0.63	0.31	2253|4487|6615|6926	FGF8|MSX1|SNAI1|TBX3	MyList
GO Biological Processes	19	GO:0046519	sphingoid metabolic process	19_GO:0008152 metabolic process	-2.9	8.3	5.1	30169	23	633	4	0.63	0.31	427|8612|55304|125981	ASAH1|PLPP2|SPTLC3|ACER1	MyList
GO Biological Processes	19	GO:0048025	negative regulation of mRNA splicing, via spliceosome	19_GO:0048519 negative regulation of biological process	-2.9	8.3	5.1	30169	23	633	4	0.63	0.31	3190|3191|4869|11338	HNRNPK|HNRNPL|NPM1|U2AF2	MyList
KEGG Pathway	24	hsa04964	Proximal tubule bicarbonate reclamation		-2.9	8.3	5.1	30169	23	633	4	0.63	0.31	2746|5106|8671|10991	GLUD1|PCK2|SLC4A4|SLC38A3	MyList
GO Biological Processes	19	GO:0001890	placenta development	19_GO:0032502 developmental process	-2.9	3.2	3.9	30169	149	633	10	1.6	0.5	682|1050|3280|3586|5340|5743|6615|54583|79805|150921	BSG|CEBPA|HES1|IL10|PLG|PTGS2|SNAI1|EGLN1|VASH2|TCF23	MyList
GO Biological Processes	19	GO:2000377	regulation of reactive oxygen species metabolic process	19_GO:0008152 metabolic process	-2.9	3.2	3.9	30169	149	633	10	1.6	0.5	240|664|1026|1535|2150|2309|6526|10193|83875|730249	ALOX5|BNIP3|CDKN1A|CYBA|F2RL1|FOXO3|SLC5A3|RNF41|BCO2|ACOD1	MyList
GO Biological Processes	19	GO:0050796	regulation of insulin secretion	19_GO:0051179 localization	-2.9	3.2	3.9	30169	149	633	10	1.6	0.5	240|846|2746|3172|5106|6810|8660|11132|25874|27230	ALOX5|CASR|GLUD1|HNF4A|PCK2|STX4|IRS2|CAPN10|MPC2|SERP1	MyList
KEGG Pathway	24	hsa04612	Antigen processing and presentation		-2.9	4.3	4.2	30169	78	633	7	1.1	0.42	1514|3105|3303|3305|3308|3320|4261	CTSL|HLA-A|HSPA1A|HSPA1L|HSPA4|HSP90AA1|CIITA	MyList
GO Biological Processes	19	GO:0032570	response to progesterone	19_GO:0050896 response to stimulus	-2.9	6.1	4.7	30169	39	633	5	0.79	0.35	1364|2353|10628|23558|730249	CLDN4|FOS|TXNIP|WBP2|ACOD1	MyList
GO Biological Processes	19	GO:0051145	smooth muscle cell differentiation	19_GO:0032502 developmental process	-2.9	6.1	4.7	30169	39	633	5	0.79	0.35	90|652|3280|6926|8516	ACVR1|BMP4|HES1|TBX3|ITGA8	MyList
Reactome Gene Sets	6	R-HSA-5689896	Ovarian tumor domain proteases		-2.9	6.1	4.7	30169	39	633	5	0.79	0.35	7314|54764|55611|64127|79589	UBB|ZRANB1|OTUB1|NOD2|RNF128	MyList
GO Biological Processes	19	GO:0010634	positive regulation of epithelial cell migration	19_GO:0040011 locomotion	-2.9	3	3.9	30169	176	633	11	1.7	0.52	301|306|652|1512|2896|3315|3725|5743|8660|8817|64094	ANXA1|ANXA3|BMP4|CTSH|GRN|HSPB1|JUN|PTGS2|IRS2|FGF18|SMOC2	MyList
GO Biological Processes	19	GO:0030099	myeloid cell differentiation	19_GO:0002376 immune system process	-2.9	2.6	3.7	30169	260	633	14	2.2	0.58	302|652|836|1050|1969|2150|2353|2623|3217|3725|3815|3930|4211|28982	ANXA2|BMP4|CASP3|CEBPA|EPHA2|F2RL1|FOS|GATA1|HOXB7|JUN|KIT|LBR|MEIS1|FLVCR1	MyList
GO Biological Processes	19	GO:0010821	regulation of mitochondrion organization	19_GO:0050789 regulation of biological process	-2.9	3.2	3.9	30169	150	633	10	1.6	0.5	598|664|3303|6742|10193|10449|27429|64423|192111|219736	BCL2L1|BNIP3|HSPA1A|SSBP1|RNF41|ACAA2|HTRA2|INF2|PGAM5|STOX1	MyList
GO Biological Processes	19	GO:0009914	hormone transport	19_GO:0051179 localization	-2.9	3.8	4.1	30169	101	633	8	1.3	0.44	301|6926|7276|23428|27230|55512|65266|286676	ANXA1|TBX3|TTR|SLC7A8|SERP1|SMPD3|WNK4|ILDR1	MyList
Reactome Gene Sets	6	R-HSA-9633012	Response of EIF2AK4 (GCN2) to amino acid deficiency		-2.9	3.8	4.1	30169	101	633	8	1.3	0.44	467|1649|6128|6129|6158|6202|6203|6231	ATF3|DDIT3|RPL6|RPL7|RPL28|RPS8|RPS9|RPS26	MyList
GO Biological Processes	19	GO:0090092	regulation of transmembrane receptor protein serine/threonine kinase signaling pathway	19_GO:0023052 signaling	-2.9	2.5	3.7	30169	290	633	15	2.4	0.6	90|652|3065|3280|3303|4487|6386|6794|7044|8516|9241|9573|10140|199699|388585	ACVR1|BMP4|HDAC1|HES1|HSPA1A|MSX1|SDCBP|STK11|LEFTY2|ITGA8|NOG|GDF3|TOB1|DAND5|HES5	MyList
GO Biological Processes	19	GO:0016042	lipid catabolic process	19_GO:0008152 metabolic process	-2.9	2.5	3.7	30169	290	633	15	2.4	0.6	37|338|427|1592|1593|1892|5106|7941|9784|10449|51171|55512|83875|84647|125981	ACADVL|APOB|ASAH1|CYP26A1|CYP27A1|ECHS1|PCK2|PLA2G7|SNX17|ACAA2|HSD17B14|SMPD3|BCO2|PLA2G12B|ACER1	MyList
KEGG Pathway	24	hsa05171	Coronavirus disease - COVID-19		-2.9	2.7	3.7	30169	232	633	13	2.1	0.56	730|2353|3725|5610|6128|6129|6158|6202|6203|6231|7098|51187|114548	C7|FOS|JUN|EIF2AK2|RPL6|RPL7|RPL28|RPS8|RPS9|RPS26|TLR3|RSL24D1|NLRP3	MyList
GO Biological Processes	19	GO:0007188	adenylate cyclase-modulating G protein-coupled receptor signaling pathway	19_GO:0023052 signaling	-2.9	2.7	3.7	30169	232	633	13	2.1	0.56	117|135|846|976|1132|2769|2770|5746|9630|10203|23284|60626|122042	ADCYAP1R1|ADORA2A|CASR|ADGRE5|CHRM4|GNA15|GNAI1|PTH2R|GNA14|CALCRL|ADGRL3|RIC8A|RXFP2	MyList
GO Biological Processes	19	GO:0050678	regulation of epithelial cell proliferation	19_GO:0050789 regulation of biological process	-2.9	2.2	3.6	30169	414	633	19	3	0.68	240|652|1535|2896|3265|3280|3586|3725|5017|5080|6387|6794|8660|9241|9420|9788|64127|79805|388585	ALOX5|BMP4|CYBA|GRN|HRAS|HES1|IL10|JUN|OVOL1|PAX6|CXCL12|STK11|IRS2|NOG|CYP7B1|MTSS1|NOD2|VASH2|HES5	MyList
Reactome Gene Sets	6	R-HSA-186797	Signaling by PDGF		-2.9	4.9	4.4	30169	58	633	6	0.95	0.39	3265|3845|5327|5340|7058|8440	HRAS|KRAS|PLAT|PLG|THBS2|NCK2	MyList
KEGG Pathway	24	hsa05213	Endometrial cancer		-2.9	4.9	4.4	30169	58	633	6	0.95	0.39	1026|1643|2309|3265|3845|4616	CDKN1A|DDB2|FOXO3|HRAS|KRAS|GADD45B	MyList
GO Biological Processes	19	GO:0021903	rostrocaudal neural tube patterning	19_GO:0032502 developmental process	-2.9	13	5.8	30169	11	633	3	0.47	0.27	2253|3280|5080	FGF8|HES1|PAX6	MyList
GO Biological Processes	19	GO:0002759	regulation of antimicrobial humoral response	19_GO:0044419 biological process involved in interspecies interaction between organisms	-2.9	13	5.8	30169	11	633	3	0.47	0.27	354|64127|730249	KLK3|NOD2|ACOD1	MyList
GO Biological Processes	19	GO:0015808	L-alanine transport	19_GO:0051179 localization	-2.9	13	5.8	30169	11	633	3	0.47	0.27	6520|10991|23428	SLC3A2|SLC38A3|SLC7A8	MyList
GO Biological Processes	19	GO:0106049	regulation of cellular response to osmotic stress	19_GO:0050896 response to stimulus	-2.9	13	5.8	30169	11	633	3	0.47	0.27	5743|9181|80303	PTGS2|ARHGEF2|EFHD1	MyList
WikiPathways	27	WP2854	Gene regulatory network modelling somitogenesis		-2.9	13	5.8	30169	11	633	3	0.47	0.27	2253|3280|84667	FGF8|HES1|HES7	MyList
GO Biological Processes	19	GO:0048505	regulation of timing of cell differentiation	19_GO:0032502 developmental process	-2.9	13	5.8	30169	11	633	3	0.47	0.27	3280|5080|5270	HES1|PAX6|SERPINE2	MyList
Reactome Gene Sets	6	R-HSA-9634285	Constitutive Signaling by Overexpressed ERBB2		-2.9	13	5.8	30169	11	633	3	0.47	0.27	3265|3320|3845	HRAS|HSP90AA1|KRAS	MyList
GO Biological Processes	19	GO:1990440	positive regulation of transcription from RNA polymerase II promoter in response to endoplasmic reticulum stress	19_GO:0048518 positive regulation of biological process	-2.9	13	5.8	30169	11	633	3	0.47	0.27	467|1649|90993	ATF3|DDIT3|CREB3L1	MyList
GO Biological Processes	19	GO:0032525	somite rostral/caudal axis specification	19_GO:0032502 developmental process	-2.9	13	5.8	30169	11	633	3	0.47	0.27	3975|9573|92129	LHX1|GDF3|RIPPLY1	MyList
GO Biological Processes	19	GO:0051099	positive regulation of binding	19_GO:0065007 biological regulation	-2.9	3	3.8	30169	177	633	11	1.7	0.52	302|652|3191|3280|5080|6737|7295|8721|8932|9464|83666	ANXA2|BMP4|HNRNPL|HES1|PAX6|TRIM21|TXN|EDF1|MBD2|HAND2|PARP9	MyList
GO Biological Processes	19	GO:0051051	negative regulation of transport	19_GO:0051179 localization	-2.9	2.1	3.5	30169	479	633	21	3.3	0.71	301|302|1407|1595|3280|3958|4129|5270|5743|6236|6386|7295|8660|9531|11141|26060|28954|29993|51569|65266|375611	ANXA1|ANXA2|CRY1|CYP51A1|HES1|LGALS3|MAOB|SERPINE2|PTGS2|RRAD|SDCBP|TXN|IRS2|BAG3|IL1RAPL1|APPL1|REM1|PACSIN1|UFM1|WNK4|SLC26A5	MyList
GO Biological Processes	19	GO:0002720	positive regulation of cytokine production involved in immune response	19_GO:0002376 immune system process	-2.9	4.2	4.2	30169	79	633	7	1.1	0.42	2150|3105|3815|7098|8764|64127|114548	F2RL1|HLA-A|KIT|TLR3|TNFRSF14|NOD2|NLRP3	MyList
GO Biological Processes	19	GO:0031346	positive regulation of cell projection organization	19_GO:0048518 positive regulation of biological process	-2.9	2.3	3.6	30169	352	633	17	2.7	0.64	2150|2896|3265|3320|3655|3815|4739|6324|6387|6794|8536|9148|10109|11141|29993|55754|84299	F2RL1|GRN|HRAS|HSP90AA1|ITGA6|KIT|NEDD9|SCN1B|CXCL12|STK11|CAMK1|NEURL1|ARPC2|IL1RAPL1|PACSIN1|TMEM30A|MIEN1	MyList
GO Biological Processes	19	GO:0031099	regeneration	19_GO:0032502 developmental process	-2.9	3.2	3.9	30169	151	633	10	1.6	0.5	301|306|1026|2623|3586|3725|5340|6387|9215|51156	ANXA1|ANXA3|CDKN1A|GATA1|IL10|JUN|PLG|CXCL12|LARGE1|SERPINA10	MyList
WikiPathways	27	WP4666	Hepatitis B infection		-2.9	3.2	3.9	30169	151	633	10	1.6	0.5	836|1026|1643|1654|2353|3265|3725|3845|7098|90993	CASP3|CDKN1A|DDB2|DDX3X|FOS|HRAS|JUN|KRAS|TLR3|CREB3L1	MyList
GO Biological Processes	19	GO:2000027	regulation of animal organ morphogenesis	19_GO:0032502 developmental process	-2.9	3.4	4	30169	126	633	9	1.4	0.47	652|2253|3217|3975|4487|7481|9241|84133|219736	BMP4|FGF8|HOXB7|LHX1|MSX1|WNT11|NOG|ZNRF3|STOX1	MyList
WikiPathways	27	WP411	mRNA processing		-2.9	3.4	4	30169	126	633	9	1.4	0.47	3178|3190|3191|4904|6629|6635|7307|9128|11338	HNRNPA1|HNRNPK|HNRNPL|YBX1|SNRPB2|SNRPE|U2AF1|PRPF4|U2AF2	MyList
GO Biological Processes	19	GO:0034341	response to interferon-gamma	19_GO:0044419 biological process involved in interspecies interaction between organisms	-2.9	3.4	4	30169	126	633	9	1.4	0.47	2633|4210|4261|6737|6810|7098|51667|149233|730249	GBP1|MEFV|CIITA|TRIM21|STX4|TLR3|NUB1|IL23R|ACOD1	MyList
GO Biological Processes	19	GO:0022409	positive regulation of cell-cell adhesion	19_GO:0048518 positive regulation of biological process	-2.9	2.4	3.6	30169	322	633	16	2.5	0.62	240|301|1803|2309|2526|3105|3280|3586|8440|8764|10808|50848|64127|80381|114548|149233	ALOX5|ANXA1|DPP4|FOXO3|FUT4|HLA-A|HES1|IL10|NCK2|TNFRSF14|HSPH1|F11R|NOD2|CD276|NLRP3|IL23R	MyList
GO Biological Processes	19	GO:0030097	hemopoiesis	19_GO:0002376 immune system process	-2.8	1.9	3.4	30169	649	633	26	4.1	0.79	301|302|602|652|836|1050|1514|1938|1969|2150|2353|2623|3217|3586|3725|3815|3930|4211|4291|4643|4783|6794|7173|28982|55512|121340	ANXA1|ANXA2|BCL3|BMP4|CASP3|CEBPA|CTSL|EEF2|EPHA2|F2RL1|FOS|GATA1|HOXB7|IL10|JUN|KIT|LBR|MEIS1|MLF1|MYO1E|NFIL3|STK11|TPO|FLVCR1|SMPD3|SP7	MyList
Canonical Pathways	11	M41	PID ER NONGENOMIC PATHWAY		-2.8	6	4.6	30169	40	633	5	0.79	0.35	2769|2770|3265|3845|9630	GNA15|GNAI1|HRAS|KRAS|GNA14	MyList
GO Biological Processes	19	GO:0046883	regulation of hormone secretion	19_GO:0051179 localization	-2.8	2.6	3.7	30169	234	633	13	2.1	0.56	240|301|846|1407|2746|3172|5106|6810|8660|11132|25874|27230|286676	ALOX5|ANXA1|CASR|CRY1|GLUD1|HNF4A|PCK2|STX4|IRS2|CAPN10|MPC2|SERP1|ILDR1	MyList
GO Biological Processes	19	GO:0042445	hormone metabolic process	19_GO:0008152 metabolic process	-2.8	2.8	3.7	30169	206	633	12	1.9	0.54	1514|1583|1592|1803|3284|7173|7276|7941|8608|9249|83875|157506	CTSL|CYP11A1|CYP26A1|DPP4|HSD3B2|TPO|TTR|PLA2G7|RDH16|DHRS3|BCO2|RDH10	MyList
GO Biological Processes	19	GO:0003309	type B pancreatic cell differentiation	19_GO:0032502 developmental process	-2.8	7.9	5	30169	24	633	4	0.63	0.31	652|3172|5080|168620	BMP4|HNF4A|PAX6|BHLHA15	MyList
GO Biological Processes	19	GO:0035458	cellular response to interferon-beta	19_GO:0050896 response to stimulus	-2.8	7.9	5	30169	24	633	4	0.63	0.31	824|7098|27429|730249	CAPN2|TLR3|HTRA2|ACOD1	MyList
WikiPathways	27	WP4925	Unfolded protein response		-2.8	7.9	5	30169	24	633	4	0.63	0.31	1649|8795|10628|23645	DDIT3|TNFRSF10B|TXNIP|PPP1R15A	MyList
GO Biological Processes	19	GO:0006972	hyperosmotic response	19_GO:0050896 response to stimulus	-2.8	7.9	5	30169	24	633	4	0.63	0.31	2203|6750|7098|9181	FBP1|SST|TLR3|ARHGEF2	MyList
GO Biological Processes	19	GO:0043666	regulation of phosphoprotein phosphatase activity	19_GO:0008152 metabolic process	-2.8	4.8	4.3	30169	59	633	6	0.95	0.39	1827|3958|4249|6992|23645|57718	RCAN1|LGALS3|MGAT5|PPP1R11|PPP1R15A|PPP4R4	MyList
WikiPathways	27	WP4816	TGF-beta receptor signaling in skeletal dysplasias		-2.8	4.8	4.3	30169	59	633	6	0.95	0.39	652|2353|3265|3725|7044|9241	BMP4|FOS|HRAS|JUN|LEFTY2|NOG	MyList
GO Biological Processes	19	GO:0071709	membrane assembly	19_GO:0009987 cellular process	-2.8	4.8	4.3	30169	59	633	6	0.95	0.39	302|1104|6810|7357|8815|11141	ANXA2|RCC1|STX4|UGCG|BANF1|IL1RAPL1	MyList
GO Biological Processes	19	GO:0051289	protein homotetramerization	19_GO:0009987 cellular process	-2.8	4.8	4.3	30169	59	633	6	0.95	0.39	1491|3251|6263|6742|8989|25776	CTH|HPRT1|RYR3|SSBP1|TRPA1|CBY1	MyList
Reactome Gene Sets	6	R-HSA-2142753	Arachidonic acid metabolism		-2.8	4.8	4.3	30169	59	633	6	0.95	0.39	240|1557|3248|4363|5445|5743	ALOX5|CYP2C19|HPGD|ABCC1|PON2|PTGS2	MyList
GO Biological Processes	19	GO:1903201	regulation of oxidative stress-induced cell death	19_GO:0050896 response to stimulus	-2.8	4.2	4.2	30169	80	633	7	1.1	0.42	2309|3315|3586|4170|7295|27429|55074	FOXO3|HSPB1|IL10|MCL1|TXN|HTRA2|OXR1	MyList
GO Biological Processes	19	GO:0090276	regulation of peptide hormone secretion	19_GO:0051179 localization	-2.8	2.9	3.8	30169	179	633	11	1.7	0.52	240|846|2746|3172|5106|6810|8660|11132|25874|27230|286676	ALOX5|CASR|GLUD1|HNF4A|PCK2|STX4|IRS2|CAPN10|MPC2|SERP1|ILDR1	MyList
GO Biological Processes	19	GO:1903076	regulation of protein localization to plasma membrane	19_GO:0051179 localization	-2.8	3.7	4	30169	103	633	8	1.3	0.44	598|1969|2633|3958|6810|11079|26060|131578	BCL2L1|EPHA2|GBP1|LGALS3|STX4|RER1|APPL1|LRRC15	MyList
GO Biological Processes	19	GO:0032677	regulation of interleukin-8 production	19_GO:0032501 multicellular organismal process	-2.8	3.7	4	30169	103	633	8	1.3	0.44	301|602|1649|2150|3303|3586|7098|64127	ANXA1|BCL3|DDIT3|F2RL1|HSPA1A|IL10|TLR3|NOD2	MyList
KEGG Pathway	24	hsa04010	MAPK signaling pathway		-2.8	2.4	3.6	30169	294	633	15	2.4	0.6	836|1649|1969|2253|2353|3265|3303|3305|3315|3725|3815|3845|4616|8569|8817	CASP3|DDIT3|EPHA2|FGF8|FOS|HRAS|HSPA1A|HSPA1L|HSPB1|JUN|KIT|KRAS|GADD45B|MKNK1|FGF18	MyList
GO Biological Processes	19	GO:0051146	striated muscle cell differentiation	19_GO:0032502 developmental process	-2.8	2.8	3.7	30169	207	633	12	1.9	0.54	90|652|824|836|1827|2274|3845|6910|6926|7478|10398|25776	ACVR1|BMP4|CAPN2|CASP3|RCAN1|FHL2|KRAS|TBX5|TBX3|WNT8A|MYL9|CBY1	MyList
GO Biological Processes	19	GO:0031647	regulation of protein stability	19_GO:0065007 biological regulation	-2.8	2.3	3.6	30169	325	633	16	2.5	0.62	836|1512|2896|3303|3320|3845|4487|4869|6048|6737|6926|9531|29974|51100|64747|79589	CASP3|CTSH|GRN|HSPA1A|HSP90AA1|KRAS|MSX1|NPM1|RNF5|TRIM21|TBX3|BAG3|A1CF|SH3GLB1|MFSD1|RNF128	MyList
GO Biological Processes	19	GO:0023061	signal release	19_GO:0051179 localization	-2.8	2.9	3.8	30169	180	633	11	1.7	0.52	301|5743|5864|6810|6926|27230|55327|55512|65266|79971|286676	ANXA1|PTGS2|RAB3A|STX4|TBX3|SERP1|LIN7C|SMPD3|WNK4|WLS|ILDR1	MyList
GO Biological Processes	19	GO:0043484	regulation of RNA splicing	19_GO:0008152 metabolic process	-2.8	2.9	3.8	30169	180	633	11	1.7	0.52	1153|3178|3190|3191|3303|4869|6231|11338|55234|64863|286676	CIRBP|HNRNPA1|HNRNPK|HNRNPL|HSPA1A|NPM1|RPS26|U2AF2|SMU1|METTL4|ILDR1	MyList
GO Biological Processes	19	GO:0046683	response to organophosphorus	19_GO:0050896 response to stimulus	-2.8	3.4	3.9	30169	128	633	9	1.4	0.47	328|682|1277|2203|2353|2623|5327|5743|6263	APEX1|BSG|COL1A1|FBP1|FOS|GATA1|PLAT|PTGS2|RYR3	MyList
GO Biological Processes	19	GO:0030879	mammary gland development	19_GO:0032502 developmental process	-2.8	3.4	3.9	30169	128	633	9	1.4	0.47	353|652|1969|4487|6926|7392|8660|9148|84876	APRT|BMP4|EPHA2|MSX1|TBX3|USF2|IRS2|NEURL1|ORAI1	MyList
GO Biological Processes	19	GO:0071322	cellular response to carbohydrate stimulus	19_GO:0050896 response to stimulus	-2.8	3.7	4	30169	104	633	8	1.3	0.44	846|1535|2203|2309|5106|7054|8660|10203	CASR|CYBA|FBP1|FOXO3|PCK2|TH|IRS2|CALCRL	MyList
GO Biological Processes	19	GO:0030148	sphingolipid biosynthetic process	19_GO:0008152 metabolic process	-2.8	3.7	4	30169	104	633	8	1.3	0.44	221|427|7357|7368|8612|9215|55304|125981	ALDH3B1|ASAH1|UGCG|UGT8|PLPP2|LARGE1|SPTLC3|ACER1	MyList
GO Biological Processes	19	GO:0051092	positive regulation of NF-kappaB transcription factor activity	19_GO:0008152 metabolic process	-2.8	3.1	3.8	30169	154	633	10	1.6	0.5	268|1491|3303|4869|5610|6737|7098|9181|64127|114548	AMH|CTH|HSPA1A|NPM1|EIF2AK2|TRIM21|TLR3|ARHGEF2|NOD2|NLRP3	MyList
GO Biological Processes	19	GO:0046939	nucleotide phosphorylation	19_GO:0008152 metabolic process	-2.8	4.8	4.3	30169	60	633	6	0.95	0.39	205|229|7167|22978|26330|80201	AK4|ALDOB|TPI1|NT5C2|GAPDHS|HKDC1	MyList
GO Biological Processes	19	GO:0060395	SMAD protein signal transduction	19_GO:0023052 signaling	-2.8	4.8	4.3	30169	60	633	6	0.95	0.39	652|2353|3172|3725|7044|9573	BMP4|FOS|HNF4A|JUN|LEFTY2|GDF3	MyList
GO Biological Processes	19	GO:0050730	regulation of peptidyl-tyrosine phosphorylation	19_GO:0008152 metabolic process	-2.8	2.5	3.6	30169	266	633	14	2.2	0.58	90|2253|2623|3280|3815|4739|8440|8764|9148|9181|64127|83666|149233|388585	ACVR1|FGF8|GATA1|HES1|KIT|NEDD9|NCK2|TNFRSF14|NEURL1|ARHGEF2|NOD2|PARP9|IL23R|HES5	MyList
GO Biological Processes	19	GO:0051091	positive regulation of DNA-binding transcription factor activity	19_GO:0008152 metabolic process	-2.8	2.5	3.6	30169	266	633	14	2.2	0.58	268|306|1491|1649|3303|3586|3815|4869|5610|6737|7098|9181|64127|114548	AMH|ANXA3|CTH|DDIT3|HSPA1A|IL10|KIT|NPM1|EIF2AK2|TRIM21|TLR3|ARHGEF2|NOD2|NLRP3	MyList
KEGG Pathway	24	hsa05012	Parkinson disease		-2.8	2.5	3.6	30169	266	633	14	2.2	0.58	135|598|836|1340|1649|2770|4129|6263|7054|7295|7314|7345|9817|27429	ADORA2A|BCL2L1|CASP3|COX6B1|DDIT3|GNAI1|MAOB|RYR3|TH|TXN|UBB|UCHL1|KEAP1|HTRA2	MyList
GO Biological Processes	19	GO:1901987	regulation of cell cycle phase transition	19_GO:0050789 regulation of biological process	-2.8	2.1	3.5	30169	453	633	20	3.2	0.7	90|301|328|900|1026|1407|1654|4291|4869|5017|5977|6496|10217|10361|10457|26060|50484|54465|58190|219736	ACVR1|ANXA1|APEX1|CCNG1|CDKN1A|CRY1|DDX3X|MLF1|NPM1|OVOL1|DPF2|SIX3|CTDSPL|NPM2|GPNMB|APPL1|RRM2B|ETAA1|CTDSP1|STOX1	MyList
KEGG Pathway	24	hsa04216	Ferroptosis		-2.8	5.8	4.5	30169	41	633	5	0.79	0.35	6303|6520|51703|84557|94033	SAT1|SLC3A2|ACSL5|MAP1LC3A|FTMT	MyList
GO Biological Processes	19	GO:0045454	cell redox homeostasis	19_GO:0050789 regulation of biological process	-2.8	5.8	4.5	30169	41	633	5	0.79	0.35	328|1649|1728|7295|51027	APEX1|DDIT3|NQO1|TXN|BOLA1	MyList
GO Biological Processes	19	GO:0051090	regulation of DNA-binding transcription factor activity	19_GO:0008152 metabolic process	-2.8	2.1	3.5	30169	454	633	20	3.2	0.7	268|306|602|1491|1649|3280|3303|3586|3815|4869|5610|6737|7098|9181|9464|9817|54583|64127|114548|730249	AMH|ANXA3|BCL3|CTH|DDIT3|HES1|HSPA1A|IL10|KIT|NPM1|EIF2AK2|TRIM21|TLR3|ARHGEF2|HAND2|KEAP1|EGLN1|NOD2|NLRP3|ACOD1	MyList
KEGG Pathway	24	hsa04934	Cushing syndrome		-2.8	3.1	3.8	30169	155	633	10	1.6	0.5	1026|1583|2770|3284|7478|7481|50940|51655|84876|90993	CDKN1A|CYP11A1|GNAI1|HSD3B2|WNT8A|WNT11|PDE11A|RASD1|ORAI1|CREB3L1	MyList
Canonical Pathways	11	M164	PID ERBB1 DOWNSTREAM PATHWAY		-2.8	3.6	4	30169	105	633	8	1.3	0.44	598|824|2353|3265|3725|3845|5900|10109	BCL2L1|CAPN2|FOS|HRAS|JUN|KRAS|RALGDS|ARPC2	MyList
GO Biological Processes	19	GO:0032479	regulation of type I interferon production	19_GO:0032501 multicellular organismal process	-2.8	3.6	4	30169	105	633	8	1.3	0.44	1654|3320|3586|6737|7098|7353|8815|730249	DDX3X|HSP90AA1|IL10|TRIM21|TLR3|UFD1|BANF1|ACOD1	MyList
GO Biological Processes	19	GO:1990748	cellular detoxification	19_GO:0098754 detoxification	-2.8	3.6	4	30169	105	633	8	1.3	0.44	1728|2878|4259|5743|7173|7295|84293|84817	NQO1|GPX3|MGST3|PTGS2|TPO|TXN|PRXL2A|TXNDC17	MyList
GO Biological Processes	19	GO:0002791	regulation of peptide secretion	19_GO:0051179 localization	-2.8	2.9	3.7	30169	182	633	11	1.7	0.52	240|846|2746|3172|5106|6810|8660|11132|25874|27230|286676	ALOX5|CASR|GLUD1|HNF4A|PCK2|STX4|IRS2|CAPN10|MPC2|SERP1|ILDR1	MyList
GO Biological Processes	19	GO:2000736	regulation of stem cell differentiation	19_GO:0032502 developmental process	-2.8	4.1	4.1	30169	82	633	7	1.1	0.42	3065|3280|5610|6910|6926|121340|388585	HDAC1|HES1|EIF2AK2|TBX5|TBX3|SP7|HES5	MyList
GO Biological Processes	19	GO:1905897	regulation of response to endoplasmic reticulum stress	19_GO:0050896 response to stimulus	-2.8	4.1	4.1	30169	82	633	7	1.1	0.42	240|598|1649|3303|8440|23645|90993	ALOX5|BCL2L1|DDIT3|HSPA1A|NCK2|PPP1R15A|CREB3L1	MyList
GO Biological Processes	19	GO:0042475	odontogenesis of dentin-containing tooth	19_GO:0032502 developmental process	-2.8	4.1	4.1	30169	82	633	7	1.1	0.42	652|682|3065|4487|9464|55512|64065	BMP4|BSG|HDAC1|MSX1|HAND2|SMPD3|PERP	MyList
GO Biological Processes	19	GO:0060326	cell chemotaxis	19_GO:0040011 locomotion	-2.8	2.7	3.7	30169	210	633	12	1.9	0.54	240|301|682|1969|3586|3815|3958|4363|6288|6387|7852|9420	ALOX5|ANXA1|BSG|EPHA2|IL10|KIT|LGALS3|ABCC1|SAA1|CXCL12|CXCR4|CYP7B1	MyList
GO Biological Processes	19	GO:0050686	negative regulation of mRNA processing	19_GO:0048519 negative regulation of biological process	-2.8	7.6	4.9	30169	25	633	4	0.63	0.31	3190|3191|4869|11338	HNRNPK|HNRNPL|NPM1|U2AF2	MyList
Reactome Gene Sets	6	R-HSA-1643713	Signaling by EGFR in Cancer		-2.8	7.6	4.9	30169	25	633	4	0.63	0.31	3265|3320|3845|7314	HRAS|HSP90AA1|KRAS|UBB	MyList
GO Biological Processes	19	GO:0045662	negative regulation of myoblast differentiation	19_GO:0032502 developmental process	-2.8	7.6	4.9	30169	25	633	4	0.63	0.31	652|1649|6926|9573	BMP4|DDIT3|TBX3|GDF3	MyList
GO Biological Processes	19	GO:0042026	protein refolding	19_GO:0009987 cellular process	-2.8	7.6	4.9	30169	25	633	4	0.63	0.31	3303|3305|3315|3320	HSPA1A|HSPA1L|HSPB1|HSP90AA1	MyList
Reactome Gene Sets	6	R-HSA-5654700	FRS-mediated FGFR2 signaling		-2.8	7.6	4.9	30169	25	633	4	0.63	0.31	2253|3265|3845|8817	FGF8|HRAS|KRAS|FGF18	MyList
Reactome Gene Sets	6	R-HSA-5654708	Downstream signaling of activated FGFR3		-2.8	7.6	4.9	30169	25	633	4	0.63	0.31	2253|3265|3845|8817	FGF8|HRAS|KRAS|FGF18	MyList
GO Biological Processes	19	GO:0032874	positive regulation of stress-activated MAPK cascade	19_GO:0023052 signaling	-2.8	3.3	3.8	30169	130	633	9	1.4	0.47	652|2150|3265|4616|5610|6386|7098|9464|64127	BMP4|F2RL1|HRAS|GADD45B|EIF2AK2|SDCBP|TLR3|HAND2|NOD2	MyList
GO Biological Processes	19	GO:0006767	water-soluble vitamin metabolic process	19_GO:0008152 metabolic process	-2.8	4.7	4.2	30169	61	633	6	0.95	0.39	4363|6948|8566|80025|80704|113278	ABCC1|TCN2|PDXK|PANK2|SLC19A3|SLC52A3	MyList
GO Biological Processes	19	GO:0009746	response to hexose	19_GO:0050896 response to stimulus	-2.8	3.1	3.8	30169	156	633	10	1.6	0.5	836|846|1535|2309|3172|5106|5743|7054|8660|10628	CASP3|CASR|CYBA|FOXO3|HNF4A|PCK2|PTGS2|TH|IRS2|TXNIP	MyList
GO Biological Processes	19	GO:0040034	regulation of development, heterochronic	19_GO:0032502 developmental process	-2.8	12	5.5	30169	12	633	3	0.47	0.27	3280|5080|5270	HES1|PAX6|SERPINE2	MyList
GO Biological Processes	19	GO:0003264	regulation of cardioblast proliferation	19_GO:0032502 developmental process	-2.8	12	5.5	30169	12	633	3	0.47	0.27	3280|6910|9464	HES1|TBX5|HAND2	MyList
GO Biological Processes	19	GO:0003198	epithelial to mesenchymal transition involved in endocardial cushion formation	19_GO:0032502 developmental process	-2.8	12	5.5	30169	12	633	3	0.47	0.27	2253|4487|6615	FGF8|MSX1|SNAI1	MyList
GO Biological Processes	19	GO:0003163	sinoatrial node development	19_GO:0032502 developmental process	-2.8	12	5.5	30169	12	633	3	0.47	0.27	652|6910|6926	BMP4|TBX5|TBX3	MyList
Reactome Gene Sets	6	R-HSA-1296346	Tandem pore domain potassium channels		-2.8	12	5.5	30169	12	633	3	0.47	0.27	3775|9424|54207	KCNK1|KCNK6|KCNK10	MyList
GO Biological Processes	19	GO:0002831	regulation of response to biotic stimulus	19_GO:0050896 response to stimulus	-2.7	2.2	3.5	30169	361	633	17	2.7	0.64	2|354|1535|2150|2896|3105|3320|6737|7353|8815|10614|26060|64127|83666|149233|387837|730249	A2M|KLK3|CYBA|F2RL1|GRN|HLA-A|HSP90AA1|TRIM21|UFD1|BANF1|HEXIM1|APPL1|NOD2|PARP9|IL23R|CLEC12B|ACOD1	MyList
Reactome Gene Sets	6	R-HSA-211945	Phase I - Functionalization of compounds		-2.7	3.6	3.9	30169	106	633	8	1.3	0.44	1557|1583|1592|1593|1595|2052|4129|9420	CYP2C19|CYP11A1|CYP26A1|CYP27A1|CYP51A1|EPHX1|MAOB|CYP7B1	MyList
GO Biological Processes	19	GO:1904894	positive regulation of receptor signaling pathway via STAT	19_GO:0023052 signaling	-2.7	5.7	4.4	30169	42	633	5	0.79	0.35	3280|3586|3815|4249|388585	HES1|IL10|KIT|MGAT5|HES5	MyList
Canonical Pathways	11	M181	PID BMP PATHWAY		-2.7	5.7	4.4	30169	42	633	5	0.79	0.35	652|9241|10217|23645|58190	BMP4|NOG|CTDSPL|PPP1R15A|CTDSP1	MyList
Reactome Gene Sets	6	R-HSA-2173782	Binding and Uptake of Ligands by Scavenger Receptors		-2.7	5.7	4.4	30169	42	633	5	0.79	0.35	338|1277|3320|6288|10808	APOB|COL1A1|HSP90AA1|SAA1|HSPH1	MyList
GO Biological Processes	19	GO:0006790	sulfur compound metabolic process	19_GO:0008152 metabolic process	-2.7	2.3	3.5	30169	330	633	16	2.5	0.62	1491|2941|3417|4166|9027|9374|9469|9524|9953|10678|10861|25874|51027|51703|54928|80704	CTH|GSTA4|IDH1|CHST6|NAT8|PPT2|CHST3|TECR|HS3ST3B1|B3GNT2|SLC26A1|MPC2|BOLA1|ACSL5|BPNT2|SLC19A3	MyList
GO Biological Processes	19	GO:0009581	detection of external stimulus	19_GO:0050896 response to stimulus	-2.7	3.3	3.8	30169	131	633	9	1.4	0.47	2793|3815|5270|5995|6387|7852|8989|80036|221391	GNGT2|KIT|SERPINE2|RGR|CXCL12|CXCR4|TRPA1|TRPM3|OPN5	MyList
GO Biological Processes	19	GO:0090316	positive regulation of intracellular protein transport	19_GO:0051179 localization	-2.7	3	3.7	30169	157	633	10	1.6	0.5	2040|3265|3305|3320|5743|8536|9531|27429|51100|55754	STOM|HRAS|HSPA1L|HSP90AA1|PTGS2|CAMK1|BAG3|HTRA2|SH3GLB1|TMEM30A	MyList
KEGG Pathway	24	hsa04514	Cell adhesion molecules		-2.7	3	3.7	30169	157	633	10	1.6	0.5	214|1364|3105|3655|8516|9074|26047|50848|80381|137075	ALCAM|CLDN4|HLA-A|ITGA6|ITGA8|CLDN6|CNTNAP2|F11R|CD276|CLDN23	MyList
GO Biological Processes	19	GO:0050728	negative regulation of inflammatory response	19_GO:0048519 negative regulation of biological process	-2.7	2.8	3.7	30169	184	633	11	1.7	0.52	135|240|2896|3586|4210|6288|8993|10203|64127|114548|730249	ADORA2A|ALOX5|GRN|IL10|MEFV|SAA1|PGLYRP1|CALCRL|NOD2|NLRP3|ACOD1	MyList
GO Biological Processes	19	GO:0090087	regulation of peptide transport	19_GO:0051179 localization	-2.7	2.8	3.7	30169	184	633	11	1.7	0.52	240|846|2746|3172|5106|6810|8660|11132|25874|27230|286676	ALOX5|CASR|GLUD1|HNF4A|PCK2|STX4|IRS2|CAPN10|MPC2|SERP1|ILDR1	MyList
WikiPathways	27	WP5180	DYRK1A		-2.7	4.6	4.2	30169	62	633	6	0.95	0.39	836|3020|3280|7029|84335|388585	CASP3|H3-3A|HES1|TFDP2|AKT1S1|HES5	MyList
GO Biological Processes	19	GO:0009179	purine ribonucleoside diphosphate metabolic process	19_GO:0008152 metabolic process	-2.7	4.6	4.2	30169	62	633	6	0.95	0.39	205|229|7167|26330|50808|80201	AK4|ALDOB|TPI1|GAPDHS|AK3|HKDC1	MyList
GO Biological Processes	19	GO:0006090	pyruvate metabolic process	19_GO:0008152 metabolic process	-2.7	4.6	4.2	30169	62	633	6	0.95	0.39	229|5106|7167|25874|26330|80201	ALDOB|PCK2|TPI1|MPC2|GAPDHS|HKDC1	MyList
GO Biological Processes	19	GO:0009135	purine nucleoside diphosphate metabolic process	19_GO:0008152 metabolic process	-2.7	4.6	4.2	30169	62	633	6	0.95	0.39	205|229|7167|26330|50808|80201	AK4|ALDOB|TPI1|GAPDHS|AK3|HKDC1	MyList
GO Biological Processes	19	GO:0060393	regulation of pathway-restricted SMAD protein phosphorylation	19_GO:0023052 signaling	-2.7	4.6	4.2	30169	62	633	6	0.95	0.39	90|652|6386|7044|9241|9573	ACVR1|BMP4|SDCBP|LEFTY2|NOG|GDF3	MyList
GO Biological Processes	19	GO:0044282	small molecule catabolic process	19_GO:0008152 metabolic process	-2.7	2.2	3.5	30169	363	633	17	2.7	0.64	37|221|229|1592|1593|1892|2526|2746|5053|5106|5860|7167|9784|10449|11164|27294|54928	ACADVL|ALDH3B1|ALDOB|CYP26A1|CYP27A1|ECHS1|FUT4|GLUD1|PAH|PCK2|QDPR|TPI1|SNX17|ACAA2|NUDT5|DHDH|BPNT2	MyList
GO Biological Processes	19	GO:2000045	regulation of G1/S transition of mitotic cell cycle	19_GO:0050789 regulation of biological process	-2.7	2.8	3.7	30169	185	633	11	1.7	0.52	90|301|328|1026|1654|5977|10217|10457|26060|58190|219736	ACVR1|ANXA1|APEX1|CDKN1A|DDX3X|DPF2|CTDSPL|GPNMB|APPL1|CTDSP1|STOX1	MyList
GO Biological Processes	19	GO:0048738	cardiac muscle tissue development	19_GO:0032502 developmental process	-2.7	2.8	3.7	30169	185	633	11	1.7	0.52	90|652|2274|4487|6910|6926|7478|9241|25776|54583|85366	ACVR1|BMP4|FHL2|MSX1|TBX5|TBX3|WNT8A|NOG|CBY1|EGLN1|MYLK2	MyList
GO Biological Processes	19	GO:1902806	regulation of cell cycle G1/S phase transition	19_GO:0050789 regulation of biological process	-2.7	2.7	3.6	30169	213	633	12	1.9	0.54	90|301|328|1026|1654|4291|5977|10217|10457|26060|58190|219736	ACVR1|ANXA1|APEX1|CDKN1A|DDX3X|MLF1|DPF2|CTDSPL|GPNMB|APPL1|CTDSP1|STOX1	MyList
GO Biological Processes	19	GO:0098754	detoxification	19_GO:0098754 detoxification	-2.7	3.2	3.8	30169	132	633	9	1.4	0.47	1728|2878|4259|5743|7173|7295|55244|84293|84817	NQO1|GPX3|MGST3|PTGS2|TPO|TXN|SLC47A1|PRXL2A|TXNDC17	MyList
GO Biological Processes	19	GO:0070304	positive regulation of stress-activated protein kinase signaling cascade	19_GO:0023052 signaling	-2.7	3.2	3.8	30169	132	633	9	1.4	0.47	652|2150|3265|4616|5610|6386|7098|9464|64127	BMP4|F2RL1|HRAS|GADD45B|EIF2AK2|SDCBP|TLR3|HAND2|NOD2	MyList
GO Biological Processes	19	GO:0006576	cellular biogenic amine metabolic process	19_GO:0008152 metabolic process	-2.7	4	4	30169	84	633	7	1.1	0.42	3251|4129|5053|6303|6581|7054|9464	HPRT1|MAOB|PAH|SAT1|SLC22A3|TH|HAND2	MyList
GO Biological Processes	19	GO:0044106	cellular amine metabolic process	19_GO:0008152 metabolic process	-2.7	4	4	30169	84	633	7	1.1	0.42	3251|4129|5053|6303|6581|7054|9464	HPRT1|MAOB|PAH|SAT1|SLC22A3|TH|HAND2	MyList
GO Biological Processes	19	GO:0052548	regulation of endopeptidase activity	19_GO:0008152 metabolic process	-2.7	2.1	3.4	30169	428	633	19	3	0.68	2|135|302|871|1471|1509|1512|1654|2904|3065|4210|5270|5743|27429|51156|64065|112399|114548|327657	A2M|ADORA2A|ANXA2|SERPINH1|CST3|CTSD|CTSH|DDX3X|GRIN2B|HDAC1|MEFV|SERPINE2|PTGS2|HTRA2|SERPINA10|PERP|EGLN3|NLRP3|SERPINA9	MyList
KEGG Pathway	24	hsa04950	Maturity onset diabetes of the young		-2.7	7.3	4.7	30169	26	633	4	0.63	0.31	3172|3280|5080|168620	HNF4A|HES1|PAX6|BHLHA15	MyList
WikiPathways	27	WP4726	Sphingolipid metabolism: integrated pathway		-2.7	7.3	4.7	30169	26	633	4	0.63	0.31	427|7357|7368|8612	ASAH1|UGCG|UGT8|PLPP2	MyList
GO Biological Processes	19	GO:0060441	epithelial tube branching involved in lung morphogenesis	19_GO:0032502 developmental process	-2.7	7.3	4.7	30169	26	633	4	0.63	0.31	652|1512|3845|157506	BMP4|CTSH|KRAS|RDH10	MyList
GO Biological Processes	19	GO:0050951	sensory perception of temperature stimulus	19_GO:0032501 multicellular organismal process	-2.7	7.3	4.7	30169	26	633	4	0.63	0.31	6387|7852|8989|80036	CXCL12|CXCR4|TRPA1|TRPM3	MyList
GO Biological Processes	19	GO:0009712	catechol-containing compound metabolic process	19_GO:0008152 metabolic process	-2.7	5.5	4.4	30169	43	633	5	0.79	0.35	3251|4129|5053|7054|9464	HPRT1|MAOB|PAH|TH|HAND2	MyList
GO Biological Processes	19	GO:0046365	monosaccharide catabolic process	19_GO:0008152 metabolic process	-2.7	5.5	4.4	30169	43	633	5	0.79	0.35	229|2526|7167|11164|27294	ALDOB|FUT4|TPI1|NUDT5|DHDH	MyList
GO Biological Processes	19	GO:0006584	catecholamine metabolic process	19_GO:0008152 metabolic process	-2.7	5.5	4.4	30169	43	633	5	0.79	0.35	3251|4129|5053|7054|9464	HPRT1|MAOB|PAH|TH|HAND2	MyList
GO Biological Processes	19	GO:0001709	cell fate determination	19_GO:0032502 developmental process	-2.7	5.5	4.4	30169	43	633	5	0.79	0.35	652|3280|4170|5080|5396	BMP4|HES1|MCL1|PAX6|PRRX1	MyList
GO Biological Processes	19	GO:0032868	response to insulin	19_GO:0050896 response to stimulus	-2.7	2.7	3.6	30169	214	633	12	1.9	0.54	353|1277|1407|2203|2353|3586|5106|8660|11132|26060|121340|143686	APRT|COL1A1|CRY1|FBP1|FOS|IL10|PCK2|IRS2|CAPN10|APPL1|SP7|SESN3	MyList
GO Biological Processes	19	GO:0006816	calcium ion transport	19_GO:0051179 localization	-2.7	2.5	3.6	30169	243	633	13	2.1	0.56	302|846|1649|2904|6263|6520|7178|8989|10203|57338|80036|84876|168620	ANXA2|CASR|DDIT3|GRIN2B|RYR3|SLC3A2|TPT1|TRPA1|CALCRL|JPH3|TRPM3|ORAI1|BHLHA15	MyList
GO Biological Processes	19	GO:0007605	sensory perception of sound	19_GO:0032501 multicellular organismal process	-2.7	3	3.7	30169	159	633	10	1.6	0.5	836|1277|1649|3815|7054|7275|54084|93035|113278|375611	CASP3|COL1A1|DDIT3|KIT|TH|TUB|TSPEAR|PKHD1L1|SLC52A3|SLC26A5	MyList
Reactome Gene Sets	6	R-HSA-425393	Transport of inorganic cations/anions and amino acids/oligopeptides		-2.7	3.5	3.9	30169	108	633	8	1.3	0.44	6520|8671|9057|9497|10861|10991|11136|23428	SLC3A2|SLC4A4|SLC7A6|SLC4A7|SLC26A1|SLC38A3|SLC7A9|SLC7A8	MyList
Canonical Pathways	11	M8	PID ENDOTHELIN PATHWAY		-2.7	4.5	4.1	30169	63	633	6	0.95	0.39	2353|2769|2770|3265|3725|9630	FOS|GNA15|GNAI1|HRAS|JUN|GNA14	MyList
Canonical Pathways	11	M254	PID MYC REPRESS PATHWAY		-2.7	4.5	4.1	30169	63	633	6	0.95	0.39	1026|1050|1649|2309|3065|3655	CDKN1A|CEBPA|DDIT3|FOXO3|HDAC1|ITGA6	MyList
GO Biological Processes	19	GO:2001244	positive regulation of intrinsic apoptotic signaling pathway	19_GO:0023052 signaling	-2.7	4.5	4.1	30169	63	633	6	0.95	0.39	1649|1984|4170|4487|7314|8440	DDIT3|EIF5A|MCL1|MSX1|UBB|NCK2	MyList
GO Biological Processes	19	GO:0044091	membrane biogenesis	19_GO:0009987 cellular process	-2.7	4.5	4.1	30169	63	633	6	0.95	0.39	302|1104|6810|7357|8815|11141	ANXA2|RCC1|STX4|UGCG|BANF1|IL1RAPL1	MyList
KEGG Pathway	24	hsa05217	Basal cell carcinoma		-2.7	4.5	4.1	30169	63	633	6	0.95	0.39	652|1026|1643|4616|7478|7481	BMP4|CDKN1A|DDB2|GADD45B|WNT8A|WNT11	MyList
GO Biological Processes	19	GO:0001657	ureteric bud development	19_GO:0032502 developmental process	-2.7	3.9	4	30169	85	633	7	1.1	0.42	652|2253|3280|3975|7481|9241|9953	BMP4|FGF8|HES1|LHX1|WNT11|NOG|HS3ST3B1	MyList
GO Biological Processes	19	GO:0007517	muscle organ development	19_GO:0032502 developmental process	-2.7	2.4	3.5	30169	304	633	15	2.4	0.6	467|1827|2275|2353|3845|4487|4617|9148|9215|9241|27230|54583|85366|146862|150921	ATF3|RCAN1|FHL3|FOS|KRAS|MSX1|MYF5|NEURL1|LARGE1|NOG|SERP1|EGLN1|MYLK2|UNC45B|TCF23	MyList
GO Biological Processes	19	GO:0002700	regulation of production of molecular mediator of immune response	19_GO:0002376 immune system process	-2.7	2.8	3.6	30169	187	633	11	1.7	0.52	354|2150|3105|3586|3815|6810|7098|8764|9516|64127|114548	KLK3|F2RL1|HLA-A|IL10|KIT|STX4|TLR3|TNFRSF14|LITAF|NOD2|NLRP3	MyList
GO Biological Processes	19	GO:0051147	regulation of muscle cell differentiation	19_GO:0032502 developmental process	-2.7	3	3.7	30169	160	633	10	1.6	0.5	652|1491|3815|4487|4617|4904|8536|27250|150921|168620	BMP4|CTH|KIT|MSX1|MYF5|YBX1|CAMK1|PDCD4|TCF23|BHLHA15	MyList
GO Biological Processes	19	GO:0009582	detection of abiotic stimulus	19_GO:0050896 response to stimulus	-2.7	3.2	3.7	30169	134	633	9	1.4	0.47	2793|3815|5270|5995|6387|7852|8989|80036|221391	GNGT2|KIT|SERPINE2|RGR|CXCL12|CXCR4|TRPA1|TRPM3|OPN5	MyList
GO Biological Processes	19	GO:1903039	positive regulation of leukocyte cell-cell adhesion	19_GO:0048518 positive regulation of biological process	-2.7	2.4	3.5	30169	275	633	14	2.2	0.58	240|301|1803|2309|2526|3105|3280|8440|8764|10808|64127|80381|114548|149233	ALOX5|ANXA1|DPP4|FOXO3|FUT4|HLA-A|HES1|NCK2|TNFRSF14|HSPH1|NOD2|CD276|NLRP3|IL23R	MyList
GO Biological Processes	19	GO:0006518	peptide metabolic process	19_GO:0008152 metabolic process	-2.7	2	3.3	30169	532	633	22	3.5	0.73	1512|1514|1654|1803|1917|1938|1984|2941|3417|5610|6128|6129|6158|6202|6203|6231|7458|7941|8532|9027|51187|64127	CTSH|CTSL|DDX3X|DPP4|EEF1A2|EEF2|EIF5A|GSTA4|IDH1|EIF2AK2|RPL6|RPL7|RPL28|RPS8|RPS9|RPS26|EIF4H|PLA2G7|CPZ|NAT8|RSL24D1|NOD2	MyList
Canonical Pathways	11	M175	PID ERBB2 ERBB3 PATHWAY		-2.7	5.4	4.3	30169	44	633	5	0.79	0.35	2353|3265|3725|3845|10193	FOS|HRAS|JUN|KRAS|RNF41	MyList
GO Biological Processes	19	GO:0014075	response to amine	19_GO:0050896 response to stimulus	-2.7	5.4	4.3	30169	44	633	5	0.79	0.35	135|1728|3251|7054|50484	ADORA2A|NQO1|HPRT1|TH|RRM2B	MyList
Canonical Pathways	11	M285	PID HNF3A PATHWAY		-2.7	5.4	4.3	30169	44	633	5	0.79	0.35	338|354|2353|3725|8204	APOB|KLK3|FOS|JUN|NRIP1	MyList
GO Biological Processes	19	GO:0044344	cellular response to fibroblast growth factor stimulus	19_GO:0050896 response to stimulus	-2.7	3.9	3.9	30169	86	633	7	1.1	0.42	1277|2253|3975|8817|9241|63978|91612	COL1A1|FGF8|LHX1|FGF18|NOG|PRDM14|CHURC1	MyList
GO Biological Processes	19	GO:0045921	positive regulation of exocytosis	19_GO:0051179 localization	-2.7	3.9	3.9	30169	86	633	7	1.1	0.42	302|2150|2623|5864|6386|6810|55512	ANXA2|F2RL1|GATA1|RAB3A|SDCBP|STX4|SMPD3	MyList
GO Biological Processes	19	GO:0001892	embryonic placenta development	19_GO:0032502 developmental process	-2.7	3.9	3.9	30169	86	633	7	1.1	0.42	1050|3280|3586|5340|6615|54583|79805	CEBPA|HES1|IL10|PLG|SNAI1|EGLN1|VASH2	MyList
GO Biological Processes	19	GO:0030901	midbrain development	19_GO:0032502 developmental process	-2.7	3.9	3.9	30169	86	633	7	1.1	0.42	1340|2020|2746|3280|4129|4487|79971	COX6B1|EN2|GLUD1|HES1|MAOB|MSX1|WLS	MyList
GO Biological Processes	19	GO:0010232	vascular transport	19_GO:0051179 localization	-2.7	3.9	3.9	30169	86	633	7	1.1	0.42	4363|6526|6581|8671|10396|10991|23428	ABCC1|SLC5A3|SLC22A3|SLC4A4|ATP8A1|SLC38A3|SLC7A8	MyList
GO Biological Processes	19	GO:0072164	mesonephric tubule development	19_GO:0032502 developmental process	-2.7	3.9	3.9	30169	86	633	7	1.1	0.42	652|2253|3280|3975|7481|9241|9953	BMP4|FGF8|HES1|LHX1|WNT11|NOG|HS3ST3B1	MyList
GO Biological Processes	19	GO:0150104	transport across blood-brain barrier	19_GO:0051179 localization	-2.7	3.9	3.9	30169	86	633	7	1.1	0.42	4363|6526|6581|8671|10396|10991|23428	ABCC1|SLC5A3|SLC22A3|SLC4A4|ATP8A1|SLC38A3|SLC7A8	MyList
GO Biological Processes	19	GO:0072163	mesonephric epithelium development	19_GO:0032502 developmental process	-2.7	3.9	3.9	30169	86	633	7	1.1	0.42	652|2253|3280|3975|7481|9241|9953	BMP4|FGF8|HES1|LHX1|WNT11|NOG|HS3ST3B1	MyList
GO Biological Processes	19	GO:0071384	cellular response to corticosteroid stimulus	19_GO:0050896 response to stimulus	-2.7	4.5	4.1	30169	64	633	6	0.95	0.39	90|301|2309|5106|5327|114907	ACVR1|ANXA1|FOXO3|PCK2|PLAT|FBXO32	MyList
WikiPathways	27	WP43	Oxidation by cytochrome P450		-2.7	4.5	4.1	30169	64	633	6	0.95	0.39	1557|1583|1592|1593|1595|9420	CYP2C19|CYP11A1|CYP26A1|CYP27A1|CYP51A1|CYP7B1	MyList
GO Biological Processes	19	GO:0045605	negative regulation of epidermal cell differentiation	19_GO:0032502 developmental process	-2.6	11	5.3	30169	13	633	3	0.47	0.27	3280|9573|388585	HES1|GDF3|HES5	MyList
WikiPathways	27	WP4792	Purine metabolism		-2.6	11	5.3	30169	13	633	3	0.47	0.27	270|353|3251	AMPD1|APRT|HPRT1	MyList
Reactome Gene Sets	6	R-HSA-171007	p38MAPK events		-2.6	11	5.3	30169	13	633	3	0.47	0.27	3265|3845|5900	HRAS|KRAS|RALGDS	MyList
WikiPathways	27	WP2436	Dopamine metabolism		-2.6	11	5.3	30169	13	633	3	0.47	0.27	1728|4129|7054	NQO1|MAOB|TH	MyList
GO Biological Processes	19	GO:0045683	negative regulation of epidermis development	19_GO:0032502 developmental process	-2.6	11	5.3	30169	13	633	3	0.47	0.27	3280|9573|388585	HES1|GDF3|HES5	MyList
GO Biological Processes	19	GO:0021978	telencephalon regionalization	19_GO:0032502 developmental process	-2.6	11	5.3	30169	13	633	3	0.47	0.27	652|5080|6496	BMP4|PAX6|SIX3	MyList
GO Biological Processes	19	GO:0051348	negative regulation of transferase activity	19_GO:0065007 biological regulation	-2.6	2.4	3.5	30169	276	633	14	2.2	0.58	135|652|836|1026|1050|3315|4616|4869|7345|8660|10614|27250|65266|84335	ADORA2A|BMP4|CASP3|CDKN1A|CEBPA|HSPB1|GADD45B|NPM1|UCHL1|IRS2|HEXIM1|PDCD4|WNK4|AKT1S1	MyList
GO Biological Processes	19	GO:0006974	cellular response to DNA damage stimulus	19_GO:0050896 response to stimulus	-2.6	1.8	3.2	30169	742	633	28	4.4	0.82	328|598|602|836|900|1026|1407|1643|1649|1969|2309|2967|4170|4869|6794|7515|23645|27429|29965|50484|51567|54465|55284|55611|64710|79728|83666|112399	APEX1|BCL2L1|BCL3|CASP3|CCNG1|CDKN1A|CRY1|DDB2|DDIT3|EPHA2|FOXO3|GTF2H3|MCL1|NPM1|STK11|XRCC1|PPP1R15A|HTRA2|CDIP1|RRM2B|TDP2|ETAA1|UBE2W|OTUB1|NUCKS1|PALB2|PARP9|EGLN3	MyList
Reactome Gene Sets	6	R-HSA-500792	GPCR ligand binding		-2.6	2	3.3	30169	467	633	20	3.2	0.7	117|135|301|846|976|1132|2150|2793|5746|5995|6288|6387|6750|7478|7481|7852|10203|79948|122042|221391	ADCYAP1R1|ADORA2A|ANXA1|CASR|ADGRE5|CHRM4|F2RL1|GNGT2|PTH2R|RGR|SAA1|CXCL12|SST|WNT8A|WNT11|CXCR4|CALCRL|PLPPR3|RXFP2|OPN5	MyList
Reactome Gene Sets	6	R-HSA-9648002	RAS processing		-2.6	7.1	4.6	30169	27	633	4	0.63	0.31	598|3265|3845|7314	BCL2L1|HRAS|KRAS|UBB	MyList
WikiPathways	27	WP4767	FGFR3 signaling in chondrocyte proliferation and terminal differentiation		-2.6	7.1	4.6	30169	27	633	4	0.63	0.31	652|1026|6615|8817	BMP4|CDKN1A|SNAI1|FGF18	MyList
Reactome Gene Sets	6	R-HSA-5654716	Downstream signaling of activated FGFR4		-2.6	7.1	4.6	30169	27	633	4	0.63	0.31	2253|3265|3845|8817	FGF8|HRAS|KRAS|FGF18	MyList
KEGG Pathway	24	hsa00062	Fatty acid elongation		-2.6	7.1	4.6	30169	27	633	4	0.63	0.31	1892|9374|9524|10449	ECHS1|PPT2|TECR|ACAA2	MyList
Reactome Gene Sets	6	R-HSA-211976	Endogenous sterols		-2.6	7.1	4.6	30169	27	633	4	0.63	0.31	1583|1593|1595|9420	CYP11A1|CYP27A1|CYP51A1|CYP7B1	MyList
GO Biological Processes	19	GO:0002063	chondrocyte development	19_GO:0032502 developmental process	-2.6	7.1	4.6	30169	27	633	4	0.63	0.31	871|8817|54928|55512	SERPINH1|FGF18|BPNT2|SMPD3	MyList
GO Biological Processes	19	GO:0032682	negative regulation of chemokine production	19_GO:0048519 negative regulation of biological process	-2.6	7.1	4.6	30169	27	633	4	0.63	0.31	1969|2150|3586|4210	EPHA2|F2RL1|IL10|MEFV	MyList
KEGG Pathway	24	hsa05161	Hepatitis B		-2.6	2.9	3.6	30169	162	633	10	1.6	0.5	836|1026|1643|1654|2353|3265|3725|3845|7098|90993	CASP3|CDKN1A|DDB2|DDX3X|FOS|HRAS|JUN|KRAS|TLR3|CREB3L1	MyList
KEGG Pathway	24	hsa04810	Regulation of actin cytoskeleton		-2.6	2.6	3.5	30169	218	633	12	1.9	0.54	1132|2253|3265|3655|3845|6387|7852|8516|8817|10109|10398|85366	CHRM4|FGF8|HRAS|ITGA6|KRAS|CXCL12|CXCR4|ITGA8|FGF18|ARPC2|MYL9|MYLK2	MyList
GO Biological Processes	19	GO:0007623	circadian rhythm	19_GO:0048511 rhythmic process	-2.6	3.2	3.7	30169	136	633	9	1.4	0.47	1364|1407|3065|3191|3615|4783|7054|8204|148523	CLDN4|CRY1|HDAC1|HNRNPL|IMPDH2|NFIL3|TH|NRIP1|CIART	MyList
GO Biological Processes	19	GO:0007162	negative regulation of cell adhesion	19_GO:0048519 negative regulation of biological process	-2.6	2.3	3.4	30169	308	633	15	2.4	0.6	135|301|652|836|1277|2633|3586|3958|5270|5340|6387|7045|8764|10457|23189	ADORA2A|ANXA1|BMP4|CASP3|COL1A1|GBP1|IL10|LGALS3|SERPINE2|PLG|CXCL12|TGFBI|TNFRSF14|GPNMB|KANK1	MyList
GO Biological Processes	19	GO:0043433	negative regulation of DNA-binding transcription factor activity	19_GO:0008152 metabolic process	-2.6	2.8	3.6	30169	190	633	11	1.7	0.52	602|1649|3280|3586|6737|9464|9817|54583|64127|114548|730249	BCL3|DDIT3|HES1|IL10|TRIM21|HAND2|KEAP1|EGLN1|NOD2|NLRP3|ACOD1	MyList
GO Biological Processes	19	GO:1904892	regulation of receptor signaling pathway via STAT	19_GO:0023052 signaling	-2.6	3.8	3.9	30169	87	633	7	1.1	0.42	602|3280|3586|3815|4249|387837|388585	BCL3|HES1|IL10|KIT|MGAT5|CLEC12B|HES5	MyList
Reactome Gene Sets	6	R-HSA-190236	Signaling by FGFR		-2.6	3.8	3.9	30169	87	633	7	1.1	0.42	2253|3178|3265|3845|7314|8569|8817	FGF8|HNRNPA1|HRAS|KRAS|UBB|MKNK1|FGF18	MyList
GO Biological Processes	19	GO:0048812	neuron projection morphogenesis	19_GO:0032502 developmental process	-2.6	2	3.3	30169	469	633	20	3.2	0.7	135|214|682|1969|3251|3320|3918|3975|5080|5864|6324|6387|6794|7314|7345|7368|9241|10678|26047|29993	ADORA2A|ALCAM|BSG|EPHA2|HPRT1|HSP90AA1|LAMC2|LHX1|PAX6|RAB3A|SCN1B|CXCL12|STK11|UBB|UCHL1|UGT8|NOG|B3GNT2|CNTNAP2|PACSIN1	MyList
Reactome Gene Sets	6	R-HSA-977225	Amyloid fiber formation		-2.6	3.4	3.8	30169	111	633	8	1.3	0.44	1471|3020|4240|6288|7045|7276|7314|9027	CST3|H3-3A|MFGE8|SAA1|TGFBI|TTR|UBB|NAT8	MyList
WikiPathways	27	WP710	DNA damage response (only ATM dependent)		-2.6	3.4	3.8	30169	111	633	8	1.3	0.44	1026|2309|2538|3265|3725|3845|5106|7481	CDKN1A|FOXO3|G6PC1|HRAS|JUN|KRAS|PCK2|WNT11	MyList
GO Biological Processes	19	GO:1901222	regulation of NIK/NF-kappaB signaling	19_GO:0023052 signaling	-2.6	3.4	3.8	30169	111	633	8	1.3	0.44	602|1654|5610|7098|9516|27250|64127|114548	BCL3|DDX3X|EIF2AK2|TLR3|LITAF|PDCD4|NOD2|NLRP3	MyList
GO Biological Processes	19	GO:0030510	regulation of BMP signaling pathway	19_GO:0023052 signaling	-2.6	3.4	3.8	30169	111	633	8	1.3	0.44	652|3280|4487|9241|9573|10140|199699|388585	BMP4|HES1|MSX1|NOG|GDF3|TOB1|DAND5|HES5	MyList
GO Biological Processes	19	GO:0002067	glandular epithelial cell differentiation	19_GO:0032502 developmental process	-2.6	4.4	4	30169	65	633	6	0.95	0.39	652|2253|3172|3280|5080|168620	BMP4|FGF8|HNF4A|HES1|PAX6|BHLHA15	MyList
GO Biological Processes	19	GO:1903311	regulation of mRNA metabolic process	19_GO:0008152 metabolic process	-2.6	2.3	3.4	30169	309	633	15	2.4	0.6	328|1153|3178|3190|3191|4869|4904|10140|11338|22794|26135|28960|29974|54855|55234	APEX1|CIRBP|HNRNPA1|HNRNPK|HNRNPL|NPM1|YBX1|TOB1|U2AF2|CASC3|SERBP1|DCPS|A1CF|TENT5C|SMU1	MyList
GO Biological Processes	19	GO:0062208	positive regulation of pattern recognition receptor signaling pathway	19_GO:0002376 immune system process	-2.6	5.3	4.2	30169	45	633	5	0.79	0.35	1535|1654|2150|3303|7098	CYBA|DDX3X|F2RL1|HSPA1A|TLR3	MyList
WikiPathways	27	WP534	Glycolysis and gluconeogenesis		-2.6	5.3	4.2	30169	45	633	5	0.79	0.35	229|2203|2538|7167|25874	ALDOB|FBP1|G6PC1|TPI1|MPC2	MyList
GO Biological Processes	19	GO:0044242	cellular lipid catabolic process	19_GO:0008152 metabolic process	-2.6	2.7	3.5	30169	191	633	11	1.7	0.52	37|338|427|1592|1892|5106|7941|10449|55512|83875|125981	ACADVL|APOB|ASAH1|CYP26A1|ECHS1|PCK2|PLA2G7|ACAA2|SMPD3|BCO2|ACER1	MyList
GO Biological Processes	19	GO:0014706	striated muscle tissue development	19_GO:0032502 developmental process	-2.6	2.7	3.5	30169	191	633	11	1.7	0.52	90|652|2274|4487|6910|6926|7478|9241|25776|54583|85366	ACVR1|BMP4|FHL2|MSX1|TBX5|TBX3|WNT8A|NOG|CBY1|EGLN1|MYLK2	MyList
GO Biological Processes	19	GO:0051962	positive regulation of nervous system development	19_GO:0032502 developmental process	-2.6	2.4	3.4	30169	279	633	14	2.2	0.58	3065|3280|3815|3845|5080|5270|6387|6794|7058|7852|9148|11141|54674|64084	HDAC1|HES1|KIT|KRAS|PAX6|SERPINE2|CXCL12|STK11|THBS2|CXCR4|NEURL1|IL1RAPL1|LRRN3|CLSTN2	MyList
GO Biological Processes	19	GO:0007601	visual perception	19_GO:0032501 multicellular organismal process	-2.6	2.6	3.5	30169	220	633	12	1.9	0.54	1277|5080|5145|5995|6004|6496|7045|7054|9249|30062|157506|221391	COL1A1|PAX6|PDE6A|RGR|RGS16|SIX3|TGFBI|TH|DHRS3|RAX|RDH10|OPN5	MyList
GO Biological Processes	19	GO:0034284	response to monosaccharide	19_GO:0050896 response to stimulus	-2.6	2.9	3.6	30169	164	633	10	1.6	0.5	836|846|1535|2309|3172|5106|5743|7054|8660|10628	CASP3|CASR|CYBA|FOXO3|HNF4A|PCK2|PTGS2|TH|IRS2|TXNIP	MyList
GO Biological Processes	19	GO:0051603	proteolysis involved in protein catabolic process	19_GO:0008152 metabolic process	-2.6	1.9	3.2	30169	642	633	25	3.9	0.77	824|1512|1514|1519|1649|6048|6992|7314|7345|7353|9817|10193|10612|26091|51667|54764|55284|57478|79589|84133|84236|92369|92714|143384|223082	CAPN2|CTSH|CTSL|CTSO|DDIT3|RNF5|PPP1R11|UBB|UCHL1|UFD1|KEAP1|RNF41|TRIM3|HERC4|NUB1|ZRANB1|UBE2W|USP31|RNF128|ZNRF3|RHBDD1|SPSB4|ARRDC1|CACUL1|ZNRF2	MyList
KEGG Pathway	24	hsa04668	TNF signaling pathway		-2.6	3.4	3.7	30169	112	633	8	1.3	0.44	602|836|2353|3725|5743|64127|90993|192111	BCL3|CASP3|FOS|JUN|PTGS2|NOD2|CREB3L1|PGAM5	MyList
GO Biological Processes	19	GO:0001678	cellular glucose homeostasis	19_GO:0065007 biological regulation	-2.6	3.4	3.7	30169	112	633	8	1.3	0.44	846|1535|2309|5106|7054|8660|64710|80201	CASR|CYBA|FOXO3|PCK2|TH|IRS2|NUCKS1|HKDC1	MyList
GO Biological Processes	19	GO:0055007	cardiac muscle cell differentiation	19_GO:0032502 developmental process	-2.6	3.8	3.8	30169	88	633	7	1.1	0.42	90|652|2274|6910|6926|7478|25776	ACVR1|BMP4|FHL2|TBX5|TBX3|WNT8A|CBY1	MyList
WikiPathways	27	WP5098	T-cell activation SARS-CoV-2		-2.6	3.8	3.8	30169	88	633	7	1.1	0.42	598|1026|2309|2353|3265|3725|149233	BCL2L1|CDKN1A|FOXO3|FOS|HRAS|JUN|IL23R	MyList
GO Biological Processes	19	GO:0051249	regulation of lymphocyte activation	19_GO:0002376 immune system process	-2.6	1.9	3.2	30169	573	633	23	3.6	0.74	135|301|652|836|1026|1803|2309|3105|3280|3586|3958|4739|8440|8660|8764|8993|10193|10457|10808|64127|80381|114548|149233	ADORA2A|ANXA1|BMP4|CASP3|CDKN1A|DPP4|FOXO3|HLA-A|HES1|IL10|LGALS3|NEDD9|NCK2|IRS2|TNFRSF14|PGLYRP1|RNF41|GPNMB|HSPH1|NOD2|CD276|NLRP3|IL23R	MyList
GO Biological Processes	19	GO:0006897	endocytosis	19_GO:0051179 localization	-2.6	2	3.2	30169	506	633	21	3.3	0.71	432|598|1174|1175|1514|1803|3265|4240|4643|6855|7275|9685|9784|10203|23307|26985|29924|29993|51435|57403|286676	ASGR1|BCL2L1|AP1S1|AP2S1|CTSL|DPP4|HRAS|MFGE8|MYO1E|SYP|TUB|CLINT1|SNX17|CALCRL|FKBP15|AP3M1|EPN1|PACSIN1|SCARA3|RAB22A|ILDR1	MyList
Canonical Pathways	11	M18	PID INTEGRIN1 PATHWAY		-2.6	4.3	4	30169	66	633	6	0.95	0.39	1277|3655|3918|7045|7058|8516	COL1A1|ITGA6|LAMC2|TGFBI|THBS2|ITGA8	MyList
WikiPathways	27	WP2032	Thyroid stimulating hormone (TSH) signaling pathway		-2.6	4.3	4	30169	66	633	6	0.95	0.39	328|2353|2770|3265|3725|5900	APEX1|FOS|GNAI1|HRAS|JUN|RALGDS	MyList
Reactome Gene Sets	6	R-HSA-211897	Cytochrome P450 - arranged by substrate type		-2.6	4.3	4	30169	66	633	6	0.95	0.39	1557|1583|1592|1593|1595|9420	CYP2C19|CYP11A1|CYP26A1|CYP27A1|CYP51A1|CYP7B1	MyList
GO Biological Processes	19	GO:0035116	embryonic hindlimb morphogenesis	19_GO:0032502 developmental process	-2.6	6.8	4.5	30169	28	633	4	0.63	0.31	652|2253|4487|6926	BMP4|FGF8|MSX1|TBX3	MyList
Canonical Pathways	11	M235	PID TCR CALCIUM PATHWAY		-2.6	6.8	4.5	30169	28	633	4	0.63	0.31	1827|2353|3725|5743	RCAN1|FOS|JUN|PTGS2	MyList
GO Biological Processes	19	GO:0003338	metanephros morphogenesis	19_GO:0032502 developmental process	-2.6	6.8	4.5	30169	28	633	4	0.63	0.31	652|3280|3975|388585	BMP4|HES1|LHX1|HES5	MyList
WikiPathways	27	WP5121	Sphingolipid metabolism in senescence		-2.6	6.8	4.5	30169	28	633	4	0.63	0.31	427|1026|7357|55512	ASAH1|CDKN1A|UGCG|SMPD3	MyList
KEGG Pathway	24	hsa04725	Cholinergic synapse		-2.6	3.4	3.7	30169	113	633	8	1.3	0.44	1132|1136|2353|2770|2793|3265|3845|90993	CHRM4|CHRNA3|FOS|GNAI1|GNGT2|HRAS|KRAS|CREB3L1	MyList
WikiPathways	27	WP5055	Burn wound healing		-2.6	3.4	3.7	30169	113	633	8	1.3	0.44	836|871|1277|6387|7098|7178|7852|64127	CASP3|SERPINH1|COL1A1|CXCL12|TLR3|TPT1|CXCR4|NOD2	MyList
GO Biological Processes	19	GO:0097237	cellular response to toxic substance	19_GO:0050896 response to stimulus	-2.6	3.4	3.7	30169	113	633	8	1.3	0.44	1728|2878|4259|5743|7173|7295|84293|84817	NQO1|GPX3|MGST3|PTGS2|TPO|TXN|PRXL2A|TXNDC17	MyList
GO Biological Processes	19	GO:0048701	embryonic cranial skeleton morphogenesis	19_GO:0032502 developmental process	-2.6	5.2	4.2	30169	46	633	5	0.79	0.35	652|2253|3975|5396|157506	BMP4|FGF8|LHX1|PRRX1|RDH10	MyList
GO Biological Processes	19	GO:2001239	regulation of extrinsic apoptotic signaling pathway in absence of ligand	19_GO:0023052 signaling	-2.6	5.2	4.2	30169	46	633	5	0.79	0.35	598|2623|3303|4170|27429	BCL2L1|GATA1|HSPA1A|MCL1|HTRA2	MyList
GO Biological Processes	19	GO:0120039	plasma membrane bounded cell projection morphogenesis	19_GO:0032502 developmental process	-2.6	2	3.2	30169	474	633	20	3.2	0.7	135|214|682|1969|3251|3320|3918|3975|5080|5864|6324|6387|6794|7314|7345|7368|9241|10678|26047|29993	ADORA2A|ALCAM|BSG|EPHA2|HPRT1|HSP90AA1|LAMC2|LHX1|PAX6|RAB3A|SCN1B|CXCL12|STK11|UBB|UCHL1|UGT8|NOG|B3GNT2|CNTNAP2|PACSIN1	MyList
GO Biological Processes	19	GO:0034644	cellular response to UV	19_GO:0050896 response to stimulus	-2.6	3.7	3.8	30169	89	633	7	1.1	0.42	1026|1643|4869|5743|6794|84236|221391	CDKN1A|DDB2|NPM1|PTGS2|STK11|RHBDD1|OPN5	MyList
Reactome Gene Sets	6	R-HSA-156902	Peptide chain elongation		-2.6	3.7	3.8	30169	89	633	7	1.1	0.42	1938|6128|6129|6158|6202|6203|6231	EEF2|RPL6|RPL7|RPL28|RPS8|RPS9|RPS26	MyList
Reactome Gene Sets	6	R-HSA-9679506	SARS-CoV Infections		-2.6	2.2	3.3	30169	376	633	17	2.7	0.64	1175|1514|2288|3065|3105|3320|3615|4249|6202|6203|6231|6635|7314|9817|64127|83666|114548	AP2S1|CTSL|FKBP4|HDAC1|HLA-A|HSP90AA1|IMPDH2|MGAT5|RPS8|RPS9|RPS26|SNRPE|UBB|KEAP1|NOD2|PARP9|NLRP3	MyList
GO Biological Processes	19	GO:0090407	organophosphate biosynthetic process	19_GO:0008152 metabolic process	-2.6	1.9	3.2	30169	542	633	22	3.5	0.73	205|270|271|353|3251|3615|5471|7167|8566|9374|9519|9524|10861|25874|50484|50808|51703|54928|80025|83666|129642|160851	AK4|AMPD1|AMPD2|APRT|HPRT1|IMPDH2|PPAT|TPI1|PDXK|PPT2|TBPL1|TECR|SLC26A1|MPC2|RRM2B|AK3|ACSL5|BPNT2|PANK2|PARP9|MBOAT2|DGKH	MyList
GO Biological Processes	19	GO:0044272	sulfur compound biosynthetic process	19_GO:0008152 metabolic process	-2.6	3.1	3.6	30169	139	633	9	1.4	0.47	1491|4166|9374|9469|9524|10678|10861|25874|51703	CTH|CHST6|PPT2|CHST3|TECR|B3GNT2|SLC26A1|MPC2|ACSL5	MyList
KEGG Pathway	24	hsa04371	Apelin signaling pathway		-2.6	3.1	3.6	30169	139	633	9	1.4	0.47	2770|2793|3265|3845|5327|5564|6263|84557|85366	GNAI1|GNGT2|HRAS|KRAS|PLAT|PRKAB1|RYR3|MAP1LC3A|MYLK2	MyList
GO Biological Processes	19	GO:0010952	positive regulation of peptidase activity	19_GO:0048518 positive regulation of biological process	-2.6	2.7	3.5	30169	194	633	11	1.7	0.52	1364|1509|1512|1654|2896|2904|4210|27429|64065|112399|114548	CLDN4|CTSD|CTSH|DDX3X|GRN|GRIN2B|MEFV|HTRA2|PERP|EGLN3|NLRP3	MyList
GO Biological Processes	19	GO:0007276	gamete generation	19_GO:0022414 reproductive process	-2.6	1.8	3.1	30169	753	633	28	4.4	0.82	90|117|268|338|598|652|1654|2309|3020|3248|3267|3815|5017|5743|6794|7314|7345|8204|9148|9519|10361|26091|63978|80025|84236|85413|91646|121355	ACVR1|ADCYAP1R1|AMH|APOB|BCL2L1|BMP4|DDX3X|FOXO3|H3-3A|HPGD|AGFG1|KIT|OVOL1|PTGS2|STK11|UBB|UCHL1|NRIP1|NEURL1|TBPL1|NPM2|HERC4|PRDM14|PANK2|RHBDD1|SLC22A16|TDRD12|GTSF1	MyList
GO Biological Processes	19	GO:0007005	mitochondrion organization	19_GO:0009987 cellular process	-2.6	2	3.3	30169	442	633	19	3	0.68	598|664|1050|3303|3308|3320|5864|6742|10449|10953|25994|27429|50484|51204|55186|55744|80025|84557|168620	BCL2L1|BNIP3|CEBPA|HSPA1A|HSPA4|HSP90AA1|RAB3A|SSBP1|ACAA2|TOMM34|HIGD1A|HTRA2|RRM2B|TACO1|SLC25A36|COA1|PANK2|MAP1LC3A|BHLHA15	MyList
Reactome Gene Sets	6	R-HSA-1650814	Collagen biosynthesis and modifying enzymes		-2.6	4.3	3.9	30169	67	633	6	0.95	0.39	649|871|1277|5033|5352|8974	BMP1|SERPINH1|COL1A1|P4HA1|PLOD2|P4HA2	MyList
GO Biological Processes	19	GO:0015807	L-amino acid transport	19_GO:0051179 localization	-2.6	4.3	3.9	30169	67	633	6	0.95	0.39	6520|9057|10991|11136|23428|55244	SLC3A2|SLC7A6|SLC38A3|SLC7A9|SLC7A8|SLC47A1	MyList
GO Biological Processes	19	GO:1902475	L-alpha-amino acid transmembrane transport	19_GO:0051179 localization	-2.6	4.3	3.9	30169	67	633	6	0.95	0.39	6520|9057|10991|11136|23428|55244	SLC3A2|SLC7A6|SLC38A3|SLC7A9|SLC7A8|SLC47A1	MyList
GO Biological Processes	19	GO:0043922	negative regulation by host of viral transcription	19_GO:0016032 viral process	-2.6	10	5	30169	14	633	3	0.47	0.27	3065|3725|64710	HDAC1|JUN|NUCKS1	MyList
GO Biological Processes	19	GO:0072350	tricarboxylic acid metabolic process	19_GO:0008152 metabolic process	-2.6	10	5	30169	14	633	3	0.47	0.27	2746|3417|3421	GLUD1|IDH1|IDH3G	MyList
GO Biological Processes	19	GO:0015801	aromatic amino acid transport	19_GO:0051179 localization	-2.6	10	5	30169	14	633	3	0.47	0.27	6520|10991|23428	SLC3A2|SLC38A3|SLC7A8	MyList
Reactome Gene Sets	6	R-HSA-9027284	Erythropoietin activates RAS		-2.6	10	5	30169	14	633	3	0.47	0.27	3265|3845|8660	HRAS|KRAS|IRS2	MyList
GO Biological Processes	19	GO:1901533	negative regulation of hematopoietic progenitor cell differentiation	19_GO:0002376 immune system process	-2.6	10	5	30169	14	633	3	0.47	0.27	3280|5977|388585	HES1|DPF2|HES5	MyList
GO Biological Processes	19	GO:0047484	regulation of response to osmotic stress	19_GO:0050896 response to stimulus	-2.6	10	5	30169	14	633	3	0.47	0.27	5743|9181|80303	PTGS2|ARHGEF2|EFHD1	MyList
GO Biological Processes	19	GO:0061043	regulation of vascular wound healing	19_GO:0032502 developmental process	-2.6	10	5	30169	14	633	3	0.47	0.27	240|7852|64094	ALOX5|CXCR4|SMOC2	MyList
GO Biological Processes	19	GO:0006167	AMP biosynthetic process	19_GO:0008152 metabolic process	-2.6	10	5	30169	14	633	3	0.47	0.27	353|3251|5471	APRT|HPRT1|PPAT	MyList
GO Biological Processes	19	GO:0006000	fructose metabolic process	19_GO:0008152 metabolic process	-2.6	10	5	30169	14	633	3	0.47	0.27	229|2203|5210	ALDOB|FBP1|PFKFB4	MyList
GO Biological Processes	19	GO:0050966	detection of mechanical stimulus involved in sensory perception of pain	19_GO:0032501 multicellular organismal process	-2.6	10	5	30169	14	633	3	0.47	0.27	6387|7852|8989	CXCL12|CXCR4|TRPA1	MyList
Canonical Pathways	11	M134	PID TCR RAS PATHWAY		-2.6	10	5	30169	14	633	3	0.47	0.27	2353|3265|3845	FOS|HRAS|KRAS	MyList
GO Biological Processes	19	GO:0010269	response to selenium ion	19_GO:0050896 response to stimulus	-2.6	10	5	30169	14	633	3	0.47	0.27	338|4129|84299	APOB|MAOB|MIEN1	MyList
GO Biological Processes	19	GO:0010658	striated muscle cell apoptotic process	19_GO:0009987 cellular process	-2.6	10	5	30169	14	633	3	0.47	0.27	664|3320|9531	BNIP3|HSP90AA1|BAG3	MyList
KEGG Pathway	24	hsa05022	Pathways of neurodegeneration - multiple diseases		-2.5	2	3.2	30169	476	633	20	3.2	0.7	598|824|836|1340|1649|2878|2904|3265|3845|5743|6263|7314|7345|7478|7481|11258|27429|83544|84557|196385	BCL2L1|CAPN2|CASP3|COX6B1|DDIT3|GPX3|GRIN2B|HRAS|KRAS|PTGS2|RYR3|UBB|UCHL1|WNT8A|WNT11|DCTN3|HTRA2|DNAL1|MAP1LC3A|DNAH10	MyList
GO Biological Processes	19	GO:0070665	positive regulation of leukocyte proliferation	19_GO:0048518 positive regulation of biological process	-2.5	2.9	3.5	30169	167	633	10	1.6	0.5	301|598|1026|3105|3280|3815|8440|8660|80381|149233	ANXA1|BCL2L1|CDKN1A|HLA-A|HES1|KIT|NCK2|IRS2|CD276|IL23R	MyList
GO Biological Processes	19	GO:0051591	response to cAMP	19_GO:0050896 response to stimulus	-2.5	3.7	3.8	30169	90	633	7	1.1	0.42	328|682|1277|2203|2353|2623|5327	APEX1|BSG|COL1A1|FBP1|FOS|GATA1|PLAT	MyList
GO Biological Processes	19	GO:0001823	mesonephros development	19_GO:0032502 developmental process	-2.5	3.7	3.8	30169	90	633	7	1.1	0.42	652|2253|3280|3975|7481|9241|9953	BMP4|FGF8|HES1|LHX1|WNT11|NOG|HS3ST3B1	MyList
GO Biological Processes	19	GO:0050679	positive regulation of epithelial cell proliferation	19_GO:0048518 positive regulation of biological process	-2.5	2.6	3.4	30169	224	633	12	1.9	0.54	652|1535|2896|3265|3586|3725|6387|8660|9241|9420|64127|79805	BMP4|CYBA|GRN|HRAS|IL10|JUN|CXCL12|IRS2|NOG|CYP7B1|NOD2|VASH2	MyList
GO Biological Processes	19	GO:0050953	sensory perception of light stimulus	19_GO:0032501 multicellular organismal process	-2.5	2.6	3.4	30169	224	633	12	1.9	0.54	1277|5080|5145|5995|6004|6496|7045|7054|9249|30062|157506|221391	COL1A1|PAX6|PDE6A|RGR|RGS16|SIX3|TGFBI|TH|DHRS3|RAX|RDH10|OPN5	MyList
Canonical Pathways	11	M87	PID LKB1 PATHWAY		-2.5	5.1	4.1	30169	47	633	5	0.79	0.35	1509|3320|5564|6794|84335	CTSD|HSP90AA1|PRKAB1|STK11|AKT1S1	MyList
GO Biological Processes	19	GO:0060711	labyrinthine layer development	19_GO:0032502 developmental process	-2.5	5.1	4.1	30169	47	633	5	0.79	0.35	3280|3586|5340|54583|79805	HES1|IL10|PLG|EGLN1|VASH2	MyList
KEGG Pathway	24	hsa01200	Carbon metabolism		-2.5	3.3	3.6	30169	115	633	8	1.3	0.44	229|1892|2203|2746|3417|3421|7167|80201	ALDOB|ECHS1|FBP1|GLUD1|IDH1|IDH3G|TPI1|HKDC1	MyList
Reactome Gene Sets	6	R-HSA-9615017	FOXO-mediated transcription of oxidative stress, metabolic and neuronal genes		-2.5	6.6	4.4	30169	29	633	4	0.63	0.31	2309|2538|3065|114907	FOXO3|G6PC1|HDAC1|FBXO32	MyList
WikiPathways	27	WP3972	PDGFR-beta pathway		-2.5	6.6	4.4	30169	29	633	4	0.63	0.31	2353|3265|3725|5610	FOS|HRAS|JUN|EIF2AK2	MyList
Canonical Pathways	11	M55	PID S1P S1P3 PATHWAY		-2.5	6.6	4.4	30169	29	633	4	0.63	0.31	2769|2770|7852|9630	GNA15|GNAI1|CXCR4|GNA14	MyList
GO Biological Processes	19	GO:0140467	integrated stress response signaling	19_GO:0050896 response to stimulus	-2.5	6.6	4.4	30169	29	633	4	0.63	0.31	1050|1649|2353|3725	CEBPA|DDIT3|FOS|JUN	MyList
GO Biological Processes	19	GO:0034123	positive regulation of toll-like receptor signaling pathway	19_GO:0002376 immune system process	-2.5	6.6	4.4	30169	29	633	4	0.63	0.31	1535|1654|2150|7098	CYBA|DDX3X|F2RL1|TLR3	MyList
Reactome Gene Sets	6	R-HSA-5654732	Negative regulation of FGFR3 signaling		-2.5	6.6	4.4	30169	29	633	4	0.63	0.31	2253|7314|8569|8817	FGF8|UBB|MKNK1|FGF18	MyList
Reactome Gene Sets	6	R-HSA-420029	Tight junction interactions		-2.5	6.6	4.4	30169	29	633	4	0.63	0.31	1364|9074|50848|137075	CLDN4|CLDN6|F11R|CLDN23	MyList
GO Biological Processes	19	GO:0015701	bicarbonate transport	19_GO:0051179 localization	-2.5	6.6	4.4	30169	29	633	4	0.63	0.31	8671|9497|10861|375611	SLC4A4|SLC4A7|SLC26A1|SLC26A5	MyList
Reactome Gene Sets	6	R-HSA-5213460	RIPK1-mediated regulated necrosis		-2.5	6.6	4.4	30169	29	633	4	0.63	0.31	3320|6386|7314|8795	HSP90AA1|SDCBP|UBB|TNFRSF10B	MyList
Reactome Gene Sets	6	R-HSA-5675482	Regulation of necroptotic cell death		-2.5	6.6	4.4	30169	29	633	4	0.63	0.31	3320|6386|7314|8795	HSP90AA1|SDCBP|UBB|TNFRSF10B	MyList
CORUM	33	CORUM:351	Spliceosome		-2.5	3	3.6	30169	141	633	9	1.4	0.47	1153|1654|6629|6635|7307|9128|11338|55234|84321	CIRBP|DDX3X|SNRPB2|SNRPE|U2AF1|PRPF4|U2AF2|SMU1|THOC3	MyList
GO Biological Processes	19	GO:0090090	negative regulation of canonical Wnt signaling pathway	19_GO:0023052 signaling	-2.5	3	3.6	30169	141	633	9	1.4	0.47	1649|2309|2487|3065|6794|7481|9241|25776|84133	DDIT3|FOXO3|FRZB|HDAC1|STK11|WNT11|NOG|CBY1|ZNRF3	MyList
WikiPathways	27	WP707	DNA damage response		-2.5	4.2	3.9	30169	68	633	6	0.95	0.39	836|1026|1643|4616|8795|50484	CASP3|CDKN1A|DDB2|GADD45B|TNFRSF10B|RRM2B	MyList
GO Biological Processes	19	GO:0045670	regulation of osteoclast differentiation	19_GO:0002376 immune system process	-2.5	4.2	3.9	30169	68	633	6	0.95	0.39	2353|4739|7098|10234|84293|149233	FOS|NEDD9|TLR3|LRRC17|PRXL2A|IL23R	MyList
GO Biological Processes	19	GO:0048858	cell projection morphogenesis	19_GO:0032502 developmental process	-2.5	2	3.2	30169	479	633	20	3.2	0.7	135|214|682|1969|3251|3320|3918|3975|5080|5864|6324|6387|6794|7314|7345|7368|9241|10678|26047|29993	ADORA2A|ALCAM|BSG|EPHA2|HPRT1|HSP90AA1|LAMC2|LHX1|PAX6|RAB3A|SCN1B|CXCL12|STK11|UBB|UCHL1|UGT8|NOG|B3GNT2|CNTNAP2|PACSIN1	MyList
GO Biological Processes	19	GO:0009617	response to bacterium	19_GO:0044419 biological process involved in interspecies interaction between organisms	-2.5	1.8	3.1	30169	758	633	28	4.4	0.82	306|338|602|664|824|836|1969|2353|2623|3105|3248|3586|4129|5106|5743|6048|6992|7054|7098|8764|8993|9516|10561|27250|64127|114548|149233|730249	ANXA3|APOB|BCL3|BNIP3|CAPN2|CASP3|EPHA2|FOS|GATA1|HLA-A|HPGD|IL10|MAOB|PCK2|PTGS2|RNF5|PPP1R11|TH|TLR3|TNFRSF14|PGLYRP1|LITAF|IFI44|PDCD4|NOD2|NLRP3|IL23R|ACOD1	MyList
Reactome Gene Sets	6	R-HSA-70326	Glucose metabolism		-2.5	3.7	3.7	30169	91	633	7	1.1	0.42	229|2203|2538|5106|5210|7167|26330	ALDOB|FBP1|G6PC1|PCK2|PFKFB4|TPI1|GAPDHS	MyList
Reactome Gene Sets	6	R-HSA-446728	Cell junction organization		-2.5	3.7	3.7	30169	91	633	7	1.1	0.42	1364|3655|3918|9074|50848|81607|137075	CLDN4|ITGA6|LAMC2|CLDN6|F11R|NECTIN4|CLDN23	MyList
GO Biological Processes	19	GO:0002832	negative regulation of response to biotic stimulus	19_GO:0048519 negative regulation of biological process	-2.5	3.3	3.6	30169	116	633	8	1.3	0.44	2|2896|3105|6737|7353|8815|387837|730249	A2M|GRN|HLA-A|TRIM21|UFD1|BANF1|CLEC12B|ACOD1	MyList
GO Biological Processes	19	GO:0050727	regulation of inflammatory response	19_GO:0050896 response to stimulus	-2.5	2.1	3.2	30169	414	633	18	2.8	0.66	135|240|301|1050|2896|3586|4210|4363|5743|6288|7098|7941|8993|10203|27250|64127|114548|730249	ADORA2A|ALOX5|ANXA1|CEBPA|GRN|IL10|MEFV|ABCC1|PTGS2|SAA1|TLR3|PLA2G7|PGLYRP1|CALCRL|PDCD4|NOD2|NLRP3|ACOD1	MyList
GO Biological Processes	19	GO:0046467	membrane lipid biosynthetic process	19_GO:0008152 metabolic process	-2.5	3	3.5	30169	142	633	9	1.4	0.47	221|427|7357|7368|8612|9215|55304|84002|125981	ALDH3B1|ASAH1|UGCG|UGT8|PLPP2|LARGE1|SPTLC3|B3GNT5|ACER1	MyList
GO Biological Processes	19	GO:0007018	microtubule-based movement	19_GO:0009987 cellular process	-2.5	2.1	3.2	30169	382	633	17	2.7	0.64	338|403|3315|5870|7275|7314|7345|9148|9531|10112|26330|26985|64147|79036|85413|196385|388389	APOB|ARL3|HSPB1|RAB6A|TUB|UBB|UCHL1|NEURL1|BAG3|KIF20A|GAPDHS|AP3M1|KIF9|KXD1|SLC22A16|DNAH10|CCDC103	MyList
GO Biological Processes	19	GO:0050804	modulation of chemical synaptic transmission	19_GO:0023052 signaling	-2.5	2	3.2	30169	448	633	19	3	0.68	135|1136|2904|3265|3815|3845|5270|5327|5743|5864|6810|6855|9148|9241|27253|54583|55784|57338|64084	ADORA2A|CHRNA3|GRIN2B|HRAS|KIT|KRAS|SERPINE2|PLAT|PTGS2|RAB3A|STX4|SYP|NEURL1|NOG|PCDH17|EGLN1|MCTP2|JPH3|CLSTN2	MyList
WikiPathways	27	WP306	Focal adhesion		-2.5	2.6	3.4	30169	198	633	11	1.7	0.52	824|1277|3265|3655|3725|3918|7058|8516|10398|55359|85366	CAPN2|COL1A1|HRAS|ITGA6|JUN|LAMC2|THBS2|ITGA8|MYL9|STYK1|MYLK2	MyList
GO Biological Processes	19	GO:0035305	negative regulation of dephosphorylation	19_GO:0048519 negative regulation of biological process	-2.5	5	4	30169	48	633	5	0.79	0.35	3958|4249|6992|23645|57718	LGALS3|MGAT5|PPP1R11|PPP1R15A|PPP4R4	MyList
Canonical Pathways	11	M141	PID PI3KCI PATHWAY		-2.5	5	4	30169	48	633	5	0.79	0.35	2309|3265|3320|3845|59339	FOXO3|HRAS|HSP90AA1|KRAS|PLEKHA2	MyList
WikiPathways	27	WP2848	Pluripotent stem cell differentiation pathway		-2.5	5	4	30169	48	633	5	0.79	0.35	652|2253|3815|7173|9241	BMP4|FGF8|KIT|TPO|NOG	MyList
Reactome Gene Sets	6	R-HSA-112399	IRS-mediated signalling		-2.5	5	4	30169	48	633	5	0.79	0.35	2253|3265|3845|8660|8817	FGF8|HRAS|KRAS|IRS2|FGF18	MyList
GO Biological Processes	19	GO:0022602	ovulation cycle process	19_GO:0048511 rhythmic process	-2.5	5	4	30169	48	633	5	0.79	0.35	2|268|836|2309|8204	A2M|AMH|CASP3|FOXO3|NRIP1	MyList
GO Biological Processes	19	GO:0015804	neutral amino acid transport	19_GO:0051179 localization	-2.5	5	4	30169	48	633	5	0.79	0.35	6520|10991|11136|23428|126321	SLC3A2|SLC38A3|SLC7A9|SLC7A8|MFSD12	MyList
GO Biological Processes	19	GO:0009791	post-embryonic development	19_GO:0032502 developmental process	-2.5	3.6	3.7	30169	92	633	7	1.1	0.42	338|652|3975|4643|5864|27230|54928	APOB|BMP4|LHX1|MYO1E|RAB3A|SERP1|BPNT2	MyList
GO Biological Processes	19	GO:0051402	neuron apoptotic process	19_GO:0009987 cellular process	-2.5	3.6	3.7	30169	92	633	7	1.1	0.42	598|664|836|2253|3265|3845|55074	BCL2L1|BNIP3|CASP3|FGF8|HRAS|KRAS|OXR1	MyList
KEGG Pathway	24	hsa05211	Renal cell carcinoma		-2.5	4.1	3.8	30169	69	633	6	0.95	0.39	1026|3265|3725|3845|54583|112399	CDKN1A|HRAS|JUN|KRAS|EGLN1|EGLN3	MyList
KEGG Pathway	24	hsa05204	Chemical carcinogenesis - DNA adducts		-2.5	4.1	3.8	30169	69	633	6	0.95	0.39	9|1557|2052|2941|4259|5743	NAT1|CYP2C19|EPHX1|GSTA4|MGST3|PTGS2	MyList
WikiPathways	27	WP176	Folate metabolism		-2.5	4.1	3.8	30169	69	633	6	0.95	0.39	338|1491|2878|5327|5340|6288	APOB|CTH|GPX3|PLAT|PLG|SAA1	MyList
KEGG Pathway	24	hsa04920	Adipocytokine signaling pathway		-2.5	4.1	3.8	30169	69	633	6	0.95	0.39	2538|5106|5564|6794|8660|51703	G6PC1|PCK2|PRKAB1|STK11|IRS2|ACSL5	MyList
Canonical Pathways	11	M121	PID MTOR 4PATHWAY		-2.5	4.1	3.8	30169	69	633	6	0.95	0.39	664|1938|3265|3845|27250|84335	BNIP3|EEF2|HRAS|KRAS|PDCD4|AKT1S1	MyList
GO Biological Processes	19	GO:0003143	embryonic heart tube morphogenesis	19_GO:0032502 developmental process	-2.5	4.1	3.8	30169	69	633	6	0.95	0.39	90|2253|3280|6926|9464|388389	ACVR1|FGF8|HES1|TBX3|HAND2|CCDC103	MyList
GO Biological Processes	19	GO:0099177	regulation of trans-synaptic signaling	19_GO:0023052 signaling	-2.5	2	3.2	30169	449	633	19	3	0.68	135|1136|2904|3265|3815|3845|5270|5327|5743|5864|6810|6855|9148|9241|27253|54583|55784|57338|64084	ADORA2A|CHRNA3|GRIN2B|HRAS|KIT|KRAS|SERPINE2|PLAT|PTGS2|RAB3A|STX4|SYP|NEURL1|NOG|PCDH17|EGLN1|MCTP2|JPH3|CLSTN2	MyList
GO Biological Processes	19	GO:2001056	positive regulation of cysteine-type endopeptidase activity	19_GO:0048518 positive regulation of biological process	-2.5	3	3.5	30169	143	633	9	1.4	0.47	1509|1512|1654|2904|4210|27429|64065|112399|114548	CTSD|CTSH|DDX3X|GRIN2B|MEFV|HTRA2|PERP|EGLN3|NLRP3	MyList
GO Biological Processes	19	GO:0002696	positive regulation of leukocyte activation	19_GO:0002376 immune system process	-2.5	2	3.2	30169	450	633	19	3	0.68	301|1026|1050|1803|2150|2309|2623|3105|3280|3586|6810|8440|8660|8764|10808|64127|80381|114548|149233	ANXA1|CDKN1A|CEBPA|DPP4|F2RL1|FOXO3|GATA1|HLA-A|HES1|IL10|STX4|NCK2|IRS2|TNFRSF14|HSPH1|NOD2|CD276|NLRP3|IL23R	MyList
GO Biological Processes	19	GO:1902230	negative regulation of intrinsic apoptotic signaling pathway in response to DNA damage	19_GO:0023052 signaling	-2.5	6.4	4.3	30169	30	633	4	0.63	0.31	598|6387|6615|7178	BCL2L1|CXCL12|SNAI1|TPT1	MyList
WikiPathways	27	WP2855	Dopaminergic neurogenesis		-2.5	6.4	4.3	30169	30	633	4	0.63	0.31	2020|2253|4487|7054	EN2|FGF8|MSX1|TH	MyList
GO Biological Processes	19	GO:1902914	regulation of protein polyubiquitination	19_GO:0008152 metabolic process	-2.5	6.4	4.3	30169	30	633	4	0.63	0.31	1654|55611|64127|92369	DDX3X|OTUB1|NOD2|SPSB4	MyList
Reactome Gene Sets	6	R-HSA-5654696	Downstream signaling of activated FGFR2		-2.5	6.4	4.3	30169	30	633	4	0.63	0.31	2253|3265|3845|8817	FGF8|HRAS|KRAS|FGF18	MyList
GO Biological Processes	19	GO:0002068	glandular epithelial cell development	19_GO:0032502 developmental process	-2.5	6.4	4.3	30169	30	633	4	0.63	0.31	652|3172|5080|168620	BMP4|HNF4A|PAX6|BHLHA15	MyList
GO Biological Processes	19	GO:0008045	motor neuron axon guidance	19_GO:0040011 locomotion	-2.5	6.4	4.3	30169	30	633	4	0.63	0.31	214|3918|3975|9241	ALCAM|LAMC2|LHX1|NOG	MyList
GO Biological Processes	19	GO:0110110	positive regulation of animal organ morphogenesis	19_GO:0032502 developmental process	-2.5	6.4	4.3	30169	30	633	4	0.63	0.31	652|2253|7481|219736	BMP4|FGF8|WNT11|STOX1	MyList
GO Biological Processes	19	GO:1901798	positive regulation of signal transduction by p53 class mediator	19_GO:0023052 signaling	-2.5	6.4	4.3	30169	30	633	4	0.63	0.31	1984|4487|7314|10614	EIF5A|MSX1|UBB|HEXIM1	MyList
GO Biological Processes	19	GO:0010464	regulation of mesenchymal cell proliferation	19_GO:0050789 regulation of biological process	-2.5	6.4	4.3	30169	30	633	4	0.63	0.31	652|5396|7481|8660	BMP4|PRRX1|WNT11|IRS2	MyList
GO Biological Processes	19	GO:0071480	cellular response to gamma radiation	19_GO:0050896 response to stimulus	-2.5	6.4	4.3	30169	30	633	4	0.63	0.31	598|1026|1535|3265	BCL2L1|CDKN1A|CYBA|HRAS	MyList
Reactome Gene Sets	6	R-HSA-170834	Signaling by TGF-beta Receptor Complex		-2.5	3.6	3.7	30169	93	633	7	1.1	0.42	3065|4904|7029|7314|8516|23645|50848	HDAC1|YBX1|TFDP2|UBB|ITGA8|PPP1R15A|F11R	MyList
GO Biological Processes	19	GO:0009308	amine metabolic process	19_GO:0008152 metabolic process	-2.5	3.6	3.7	30169	93	633	7	1.1	0.42	3251|4129|5053|6303|6581|7054|9464	HPRT1|MAOB|PAH|SAT1|SLC22A3|TH|HAND2	MyList
GO Biological Processes	19	GO:0003333	amino acid transmembrane transport	19_GO:0051179 localization	-2.5	3.6	3.7	30169	93	633	7	1.1	0.42	6520|9057|10991|11136|23428|55244|126321	SLC3A2|SLC7A6|SLC38A3|SLC7A9|SLC7A8|SLC47A1|MFSD12	MyList
GO Biological Processes	19	GO:2001028	positive regulation of endothelial cell chemotaxis	19_GO:0040011 locomotion	-2.5	9.5	4.8	30169	15	633	3	0.47	0.27	3315|8817|64094	HSPB1|FGF18|SMOC2	MyList
GO Biological Processes	19	GO:0090280	positive regulation of calcium ion import	19_GO:0051179 localization	-2.5	9.5	4.8	30169	15	633	3	0.47	0.27	846|3958|6387	CASR|LGALS3|CXCL12	MyList
Reactome Gene Sets	6	R-HSA-9648895	Response of EIF2AK1 (HRI) to heme deficiency		-2.5	9.5	4.8	30169	15	633	3	0.47	0.27	467|1649|23645	ATF3|DDIT3|PPP1R15A	MyList
Reactome Gene Sets	6	R-HSA-5637812	Signaling by EGFRvIII in Cancer		-2.5	9.5	4.8	30169	15	633	3	0.47	0.27	3265|3320|3845	HRAS|HSP90AA1|KRAS	MyList
GO Biological Processes	19	GO:0046512	sphingosine biosynthetic process	19_GO:0008152 metabolic process	-2.5	9.5	4.8	30169	15	633	3	0.47	0.27	427|55304|125981	ASAH1|SPTLC3|ACER1	MyList
GO Biological Processes	19	GO:0042074	cell migration involved in gastrulation	19_GO:0032502 developmental process	-2.5	9.5	4.8	30169	15	633	3	0.47	0.27	2253|7481|60626	FGF8|WNT11|RIC8A	MyList
GO Biological Processes	19	GO:0046520	sphingoid biosynthetic process	19_GO:0008152 metabolic process	-2.5	9.5	4.8	30169	15	633	3	0.47	0.27	427|55304|125981	ASAH1|SPTLC3|ACER1	MyList
Reactome Gene Sets	6	R-HSA-2214320	Anchoring fibril formation		-2.5	9.5	4.8	30169	15	633	3	0.47	0.27	649|1277|3918	BMP1|COL1A1|LAMC2	MyList
Reactome Gene Sets	6	R-HSA-5637810	Constitutive Signaling by EGFRvIII		-2.5	9.5	4.8	30169	15	633	3	0.47	0.27	3265|3320|3845	HRAS|HSP90AA1|KRAS	MyList
GO Biological Processes	19	GO:1904251	regulation of bile acid metabolic process	19_GO:0008152 metabolic process	-2.5	9.5	4.8	30169	15	633	3	0.47	0.27	3815|80025|340895	KIT|PANK2|MALRD1	MyList
GO Biological Processes	19	GO:0006805	xenobiotic metabolic process	19_GO:0050896 response to stimulus	-2.5	3.2	3.6	30169	118	633	8	1.3	0.44	9|1557|1592|1728|2052|2941|3172|4363	NAT1|CYP2C19|CYP26A1|NQO1|EPHX1|GSTA4|HNF4A|ABCC1	MyList
WikiPathways	27	WP5130	Th17 cell differentiation pathway		-2.5	4.1	3.8	30169	70	633	6	0.95	0.39	1407|2353|3320|3725|4783|149233	CRY1|FOS|HSP90AA1|JUN|NFIL3|IL23R	MyList
Canonical Pathways	11	M167	PID AP1 PATHWAY		-2.5	4.1	3.8	30169	70	633	6	0.95	0.39	467|2353|3105|3586|3725|7054	ATF3|FOS|HLA-A|IL10|JUN|TH	MyList
GO Biological Processes	19	GO:0010862	positive regulation of pathway-restricted SMAD protein phosphorylation	19_GO:0023052 signaling	-2.4	4.9	4	30169	49	633	5	0.79	0.35	90|652|6386|7044|9573	ACVR1|BMP4|SDCBP|LEFTY2|GDF3	MyList
Reactome Gene Sets	6	R-HSA-9012852	Signaling by NOTCH3		-2.4	4.9	4	30169	49	633	5	0.79	0.35	3280|4904|7314|9148|388585	HES1|YBX1|UBB|NEURL1|HES5	MyList
GO Biological Processes	19	GO:0018208	peptidyl-proline modification	19_GO:0008152 metabolic process	-2.4	4.9	4	30169	49	633	5	0.79	0.35	2288|5033|8974|54583|112399	FKBP4|P4HA1|P4HA2|EGLN1|EGLN3	MyList
GO Biological Processes	19	GO:0060828	regulation of canonical Wnt signaling pathway	19_GO:0023052 signaling	-2.4	2.4	3.3	30169	260	633	13	2.1	0.56	1277|1649|1654|2309|2487|3065|6794|7481|9241|23189|25776|79971|84133	COL1A1|DDIT3|DDX3X|FOXO3|FRZB|HDAC1|STK11|WNT11|NOG|KANK1|CBY1|WLS|ZNRF3	MyList
WikiPathways	27	WP3594	Circadian rhythm genes		-2.4	2.6	3.3	30169	201	633	11	1.7	0.52	135|1364|1407|1471|3065|3725|4783|6496|7054|8204|148523	ADORA2A|CLDN4|CRY1|CST3|HDAC1|JUN|NFIL3|SIX3|TH|NRIP1|CIART	MyList
GO Biological Processes	19	GO:0035304	regulation of protein dephosphorylation	19_GO:0008152 metabolic process	-2.4	3.5	3.6	30169	94	633	7	1.1	0.42	1827|3958|4249|5510|6992|23645|57718	RCAN1|LGALS3|MGAT5|PPP1R7|PPP1R11|PPP1R15A|PPP4R4	MyList
KEGG Pathway	24	hsa04071	Sphingolipid signaling pathway		-2.4	3.2	3.5	30169	119	633	8	1.3	0.44	427|1509|2770|3265|3845|4363|55304|125981	ASAH1|CTSD|GNAI1|HRAS|KRAS|ABCC1|SPTLC3|ACER1	MyList
GO Biological Processes	19	GO:0015698	inorganic anion transport	19_GO:0051179 localization	-2.4	2.8	3.4	30169	173	633	10	1.6	0.5	846|1364|4363|8671|9497|10861|25932|26266|65266|375611	CASR|CLDN4|ABCC1|SLC4A4|SLC4A7|SLC26A1|CLIC4|SLC13A4|WNK4|SLC26A5	MyList
Reactome Gene Sets	6	R-HSA-1280218	Adaptive Immune System		-2.4	1.7	3	30169	769	633	28	4.4	0.82	1174|1175|1277|1509|1512|1514|1519|1535|3105|3265|3845|6737|6810|7314|8764|9817|10112|10193|10477|11258|26091|26118|55284|84876|92369|114907|142685|223082	AP1S1|AP2S1|COL1A1|CTSD|CTSH|CTSL|CTSO|CYBA|HLA-A|HRAS|KRAS|TRIM21|STX4|UBB|TNFRSF14|KEAP1|KIF20A|RNF41|UBE2E3|DCTN3|HERC4|WSB1|UBE2W|ORAI1|SPSB4|FBXO32|ASB15|ZNRF2	MyList
GO Biological Processes	19	GO:0002699	positive regulation of immune effector process	19_GO:0002376 immune system process	-2.4	2.4	3.3	30169	261	633	13	2.1	0.56	301|354|2150|2623|3105|3586|3815|6810|7098|8764|64127|114548|149233	ANXA1|KLK3|F2RL1|GATA1|HLA-A|IL10|KIT|STX4|TLR3|TNFRSF14|NOD2|NLRP3|IL23R	MyList
GO Biological Processes	19	GO:0002685	regulation of leukocyte migration	19_GO:0040011 locomotion	-2.4	2.5	3.3	30169	231	633	12	1.9	0.54	301|1803|2150|2526|3958|4739|6387|7941|8764|55512|64127|158747	ANXA1|DPP4|F2RL1|FUT4|LGALS3|NEDD9|CXCL12|PLA2G7|TNFRSF14|SMPD3|NOD2|MOSPD2	MyList
GO Biological Processes	19	GO:0022408	negative regulation of cell-cell adhesion	19_GO:0048519 negative regulation of biological process	-2.4	2.6	3.3	30169	202	633	11	1.7	0.52	135|301|652|836|3586|3958|5270|5340|6387|8764|10457	ADORA2A|ANXA1|BMP4|CASP3|IL10|LGALS3|SERPINE2|PLG|CXCL12|TNFRSF14|GPNMB	MyList
Reactome Gene Sets	6	R-HSA-5654733	Negative regulation of FGFR4 signaling		-2.4	6.1	4.2	30169	31	633	4	0.63	0.31	2253|7314|8569|8817	FGF8|UBB|MKNK1|FGF18	MyList
GO Biological Processes	19	GO:0045216	cell-cell junction organization	19_GO:0009987 cellular process	-2.4	2.7	3.4	30169	174	633	10	1.6	0.5	1364|2150|3982|7368|7481|9074|9788|64065|137075|286676	CLDN4|F2RL1|LIM2|UGT8|WNT11|CLDN6|MTSS1|PERP|CLDN23|ILDR1	MyList
GO Biological Processes	19	GO:0021543	pallium development	19_GO:0032502 developmental process	-2.4	2.7	3.4	30169	174	633	10	1.6	0.5	306|664|836|2253|3065|3284|5080|7054|7515|26047	ANXA3|BNIP3|CASP3|FGF8|HDAC1|HSD3B2|PAX6|TH|XRCC1|CNTNAP2	MyList
KEGG Pathway	24	hsa00330	Arginine and proline metabolism		-2.4	4.8	3.9	30169	50	633	5	0.79	0.35	4129|5033|6303|8974|55748	MAOB|P4HA1|SAT1|P4HA2|CNDP2	MyList
Reactome Gene Sets	6	R-HSA-1227986	Signaling by ERBB2		-2.4	4.8	3.9	30169	50	633	5	0.79	0.35	3265|3320|3845|7314|10193	HRAS|HSP90AA1|KRAS|UBB|RNF41	MyList
GO Biological Processes	19	GO:0051960	regulation of nervous system development	19_GO:0032502 developmental process	-2.4	2	3.1	30169	456	633	19	3	0.68	302|3065|3280|3815|3845|5080|5270|6387|6794|7058|7852|9148|9241|11141|54674|58190|64084|84667|388585	ANXA2|HDAC1|HES1|KIT|KRAS|PAX6|SERPINE2|CXCL12|STK11|THBS2|CXCR4|NEURL1|NOG|IL1RAPL1|LRRN3|CTDSP1|CLSTN2|HES7|HES5	MyList
Reactome Gene Sets	6	R-HSA-373080	Class B/2 (Secretin family receptors)		-2.4	3.5	3.6	30169	95	633	7	1.1	0.42	117|976|2793|5746|7478|7481|10203	ADCYAP1R1|ADGRE5|GNGT2|PTH2R|WNT8A|WNT11|CALCRL	MyList
GO Biological Processes	19	GO:0032088	negative regulation of NF-kappaB transcription factor activity	19_GO:0008152 metabolic process	-2.4	3.5	3.6	30169	95	633	7	1.1	0.42	602|1649|3586|6737|64127|114548|730249	BCL3|DDIT3|IL10|TRIM21|NOD2|NLRP3|ACOD1	MyList
GO Biological Processes	19	GO:1903038	negative regulation of leukocyte cell-cell adhesion	19_GO:0048519 negative regulation of biological process	-2.4	2.9	3.4	30169	147	633	9	1.4	0.47	135|301|652|836|3586|3958|6387|8764|10457	ADORA2A|ANXA1|BMP4|CASP3|IL10|LGALS3|CXCL12|TNFRSF14|GPNMB	MyList
GO Biological Processes	19	GO:0051129	negative regulation of cellular component organization	19_GO:0048519 negative regulation of biological process	-2.4	1.8	3	30169	701	633	26	4.1	0.79	302|598|652|664|1471|1654|1803|2288|2904|3020|3178|3280|3303|3337|3958|4210|4869|6386|7515|8543|9181|10193|10449|23189|29993|50848	ANXA2|BCL2L1|BMP4|BNIP3|CST3|DDX3X|DPP4|FKBP4|GRIN2B|H3-3A|HNRNPA1|HES1|HSPA1A|DNAJB1|LGALS3|MEFV|NPM1|SDCBP|XRCC1|LMO4|ARHGEF2|RNF41|ACAA2|KANK1|PACSIN1|F11R	MyList
GO Biological Processes	19	GO:0006631	fatty acid metabolic process	19_GO:0008152 metabolic process	-2.4	2.2	3.2	30169	326	633	15	2.4	0.6	37|240|427|1557|1892|2052|3248|5106|5564|5743|7054|9524|10449|28965|51703	ACADVL|ALOX5|ASAH1|CYP2C19|ECHS1|EPHX1|HPGD|PCK2|PRKAB1|PTGS2|TH|TECR|ACAA2|SLC27A6|ACSL5	MyList
GO Biological Processes	19	GO:0006351	DNA-templated transcription	19_GO:0008152 metabolic process	-2.4	1.8	3	30169	595	633	23	3.6	0.74	302|652|2274|2275|2309|2353|2623|2967|2971|3172|3975|4291|4487|4783|5080|5396|5977|6910|6926|8204|9519|10138|23429	ANXA2|BMP4|FHL2|FHL3|FOXO3|FOS|GATA1|GTF2H3|GTF3A|HNF4A|LHX1|MLF1|MSX1|NFIL3|PAX6|PRRX1|DPF2|TBX5|TBX3|NRIP1|TBPL1|YAF2|RYBP	MyList
KEGG Pathway	24	hsa05223	Non-small cell lung cancer		-2.4	4	3.7	30169	72	633	6	0.95	0.39	1026|1643|2309|3265|3845|4616	CDKN1A|DDB2|FOXO3|HRAS|KRAS|GADD45B	MyList
GO Biological Processes	19	GO:1903317	regulation of protein maturation	19_GO:0008152 metabolic process	-2.4	4	3.7	30169	72	633	6	0.95	0.39	302|5270|5327|23552|84236|431705	ANXA2|SERPINE2|PLAT|CDK20|RHBDD1|ASTL	MyList
WikiPathways	27	WP2431	Spinal cord injury		-2.4	3.2	3.5	30169	121	633	8	1.3	0.44	301|328|836|900|2309|2353|3958|5743	ANXA1|APEX1|CASP3|CCNG1|FOXO3|FOS|LGALS3|PTGS2	MyList
Reactome Gene Sets	6	R-HSA-71387	Metabolism of carbohydrates		-2.4	2.3	3.2	30169	295	633	14	2.2	0.58	229|2203|2526|2538|4166|5106|5210|7167|7314|9469|9953|10678|10861|26330	ALDOB|FBP1|FUT4|G6PC1|CHST6|PCK2|PFKFB4|TPI1|UBB|CHST3|HS3ST3B1|B3GNT2|SLC26A1|GAPDHS	MyList
GO Biological Processes	19	GO:0030595	leukocyte chemotaxis	19_GO:0040011 locomotion	-2.4	2.9	3.4	30169	148	633	9	1.4	0.47	240|301|682|3586|3815|3958|6288|7852|9420	ALOX5|ANXA1|BSG|IL10|KIT|LGALS3|SAA1|CXCR4|CYP7B1	MyList
GO Biological Processes	19	GO:0097659	nucleic acid-templated transcription	19_GO:0008152 metabolic process	-2.4	1.8	3	30169	597	633	23	3.6	0.74	302|652|2274|2275|2309|2353|2623|2967|2971|3172|3975|4291|4487|4783|5080|5396|5977|6910|6926|8204|9519|10138|23429	ANXA2|BMP4|FHL2|FHL3|FOXO3|FOS|GATA1|GTF2H3|GTF3A|HNF4A|LHX1|MLF1|MSX1|NFIL3|PAX6|PRRX1|DPF2|TBX5|TBX3|NRIP1|TBPL1|YAF2|RYBP	MyList
KEGG Pathway	24	hsa00360	Phenylalanine metabolism		-2.4	8.9	4.6	30169	16	633	3	0.47	0.27	221|4129|5053	ALDH3B1|MAOB|PAH	MyList
GO Biological Processes	19	GO:1900044	regulation of protein K63-linked ubiquitination	19_GO:0008152 metabolic process	-2.4	8.9	4.6	30169	16	633	3	0.47	0.27	1654|55611|64127	DDX3X|OTUB1|NOD2	MyList
Reactome Gene Sets	6	R-HSA-9665348	Signaling by ERBB2 ECD mutants		-2.4	8.9	4.6	30169	16	633	3	0.47	0.27	3265|3320|3845	HRAS|HSP90AA1|KRAS	MyList
WikiPathways	27	WP4928	MAPK pathway in congenital thyroid cancer		-2.4	8.9	4.6	30169	16	633	3	0.47	0.27	2353|3725|3845	FOS|JUN|KRAS	MyList
Reactome Gene Sets	6	R-HSA-9614657	FOXO-mediated transcription of cell death genes		-2.4	8.9	4.6	30169	16	633	3	0.47	0.27	1649|2309|6794	DDIT3|FOXO3|STK11	MyList
GO Biological Processes	19	GO:0001913	T cell mediated cytotoxicity	19_GO:0002376 immune system process	-2.4	8.9	4.6	30169	16	633	3	0.47	0.27	1512|3105|3251	CTSH|HLA-A|HPRT1	MyList
GO Biological Processes	19	GO:0061101	neuroendocrine cell differentiation	19_GO:0032502 developmental process	-2.4	8.9	4.6	30169	16	633	3	0.47	0.27	2253|3280|7481	FGF8|HES1|WNT11	MyList
GO Biological Processes	19	GO:0035729	cellular response to hepatocyte growth factor stimulus	19_GO:0050896 response to stimulus	-2.4	8.9	4.6	30169	16	633	3	0.47	0.27	846|3586|26060	CASR|IL10|APPL1	MyList
GO Biological Processes	19	GO:0072176	nephric duct development	19_GO:0032502 developmental process	-2.4	8.9	4.6	30169	16	633	3	0.47	0.27	652|3975|7481	BMP4|LHX1|WNT11	MyList
GO Biological Processes	19	GO:0010657	muscle cell apoptotic process	19_GO:0009987 cellular process	-2.4	8.9	4.6	30169	16	633	3	0.47	0.27	664|3320|9531	BNIP3|HSP90AA1|BAG3	MyList
GO Biological Processes	19	GO:0002730	regulation of dendritic cell cytokine production	19_GO:0002376 immune system process	-2.4	8.9	4.6	30169	16	633	3	0.47	0.27	3815|7098|64127	KIT|TLR3|NOD2	MyList
GO Biological Processes	19	GO:0060033	anatomical structure regression	19_GO:0032502 developmental process	-2.4	8.9	4.6	30169	16	633	3	0.47	0.27	268|7054|221391	AMH|TH|OPN5	MyList
GO Biological Processes	19	GO:0060249	anatomical structure homeostasis	19_GO:0065007 biological regulation	-2.4	2.3	3.2	30169	296	633	14	2.2	0.58	1512|2623|3315|3845|5340|5743|6794|7275|9215|9531|50848|63978|64127|286676	CTSH|GATA1|HSPB1|KRAS|PLG|PTGS2|STK11|TUB|LARGE1|BAG3|F11R|PRDM14|NOD2|ILDR1	MyList
Reactome Gene Sets	6	R-HSA-397014	Muscle contraction		-2.4	2.6	3.3	30169	205	633	11	1.7	0.52	301|302|3775|6263|6324|6329|6910|9424|10398|54207|84876	ANXA1|ANXA2|KCNK1|RYR3|SCN1B|SCN4A|TBX5|KCNK6|MYL9|KCNK10|ORAI1	MyList
GO Biological Processes	19	GO:0050982	detection of mechanical stimulus	19_GO:0050896 response to stimulus	-2.4	4.7	3.8	30169	51	633	5	0.79	0.35	3815|5270|6387|7852|8989	KIT|SERPINE2|CXCL12|CXCR4|TRPA1	MyList
GO Biological Processes	19	GO:2000116	regulation of cysteine-type endopeptidase activity	19_GO:0008152 metabolic process	-2.4	2.4	3.2	30169	235	633	12	1.9	0.54	135|1471|1509|1512|1654|2904|4210|5743|27429|64065|112399|114548	ADORA2A|CST3|CTSD|CTSH|DDX3X|GRIN2B|MEFV|PTGS2|HTRA2|PERP|EGLN3|NLRP3	MyList
GO Biological Processes	19	GO:1904888	cranial skeletal system development	19_GO:0032502 developmental process	-2.4	3.9	3.7	30169	73	633	6	0.95	0.39	652|2253|3975|5396|9241|157506	BMP4|FGF8|LHX1|PRRX1|NOG|RDH10	MyList
GO Biological Processes	19	GO:0071677	positive regulation of mononuclear cell migration	19_GO:0040011 locomotion	-2.4	3.9	3.7	30169	73	633	6	0.95	0.39	3958|4739|6387|7941|8764|158747	LGALS3|NEDD9|CXCL12|PLA2G7|TNFRSF14|MOSPD2	MyList
KEGG Pathway	24	hsa01524	Platinum drug resistance		-2.4	3.9	3.7	30169	73	633	6	0.95	0.39	598|836|1026|1317|2941|4259	BCL2L1|CASP3|CDKN1A|SLC31A1|GSTA4|MGST3	MyList
GO Biological Processes	19	GO:0035456	response to interferon-beta	19_GO:0050896 response to stimulus	-2.4	6	4.1	30169	32	633	4	0.63	0.31	824|7098|27429|730249	CAPN2|TLR3|HTRA2|ACOD1	MyList
GO Biological Processes	19	GO:0051085	chaperone cofactor-dependent protein refolding	19_GO:0009987 cellular process	-2.4	6	4.1	30169	32	633	4	0.63	0.31	3303|3305|3337|10808	HSPA1A|HSPA1L|DNAJB1|HSPH1	MyList
Reactome Gene Sets	6	R-HSA-2871796	FCERI mediated MAPK activation		-2.4	6	4.1	30169	32	633	4	0.63	0.31	2353|3265|3725|3845	FOS|HRAS|JUN|KRAS	MyList
GO Biological Processes	19	GO:0021532	neural tube patterning	19_GO:0032502 developmental process	-2.4	6	4.1	30169	32	633	4	0.63	0.31	652|2253|3280|5080	BMP4|FGF8|HES1|PAX6	MyList
GO Biological Processes	19	GO:0035115	embryonic forelimb morphogenesis	19_GO:0032502 developmental process	-2.4	6	4.1	30169	32	633	4	0.63	0.31	4487|6910|6926|157506	MSX1|TBX5|TBX3|RDH10	MyList
GO Biological Processes	19	GO:0050873	brown fat cell differentiation	19_GO:0032502 developmental process	-2.4	6	4.1	30169	32	633	4	0.63	0.31	664|1050|5743|10124	BNIP3|CEBPA|PTGS2|ARL4A	MyList
GO Biological Processes	19	GO:0048710	regulation of astrocyte differentiation	19_GO:0032502 developmental process	-2.4	6	4.1	30169	32	633	4	0.63	0.31	3280|5270|9241|388585	HES1|SERPINE2|NOG|HES5	MyList
GO Biological Processes	19	GO:0061037	negative regulation of cartilage development	19_GO:0032502 developmental process	-2.4	6	4.1	30169	32	633	4	0.63	0.31	652|2487|7481|9241	BMP4|FRZB|WNT11|NOG	MyList
Canonical Pathways	11	M165	PID SYNDECAN 4 PATHWAY		-2.4	6	4.1	30169	32	633	4	0.63	0.31	5340|6386|6387|7852	PLG|SDCBP|CXCL12|CXCR4	MyList
GO Biological Processes	19	GO:0032946	positive regulation of mononuclear cell proliferation	19_GO:0048518 positive regulation of biological process	-2.4	2.9	3.4	30169	149	633	9	1.4	0.47	301|598|1026|3105|3280|8440|8660|80381|149233	ANXA1|BCL2L1|CDKN1A|HLA-A|HES1|NCK2|IRS2|CD276|IL23R	MyList
KEGG Pathway	24	hsa05226	Gastric cancer		-2.4	2.9	3.4	30169	149	633	9	1.4	0.47	1026|1643|2253|3265|3845|4616|7478|7481|8817	CDKN1A|DDB2|FGF8|HRAS|KRAS|GADD45B|WNT8A|WNT11|FGF18	MyList
KEGG Pathway	24	hsa04713	Circadian entrainment		-2.4	3.4	3.5	30169	97	633	7	1.1	0.42	117|2353|2770|2793|2904|6263|51655	ADCYAP1R1|FOS|GNAI1|GNGT2|GRIN2B|RYR3|RASD1	MyList
KEGG Pathway	24	hsa05215	Prostate cancer		-2.4	3.4	3.5	30169	97	633	7	1.1	0.42	354|1026|3265|3320|3845|5327|90993	KLK3|CDKN1A|HRAS|HSP90AA1|KRAS|PLAT|CREB3L1	MyList
GO Biological Processes	19	GO:0030168	platelet activation	19_GO:0032501 multicellular organismal process	-2.4	3.4	3.5	30169	97	633	7	1.1	0.42	2623|3315|5270|6288|10398|83706|160851	GATA1|HSPB1|SERPINE2|SAA1|MYL9|FERMT3|DGKH	MyList
GO Biological Processes	19	GO:0008593	regulation of Notch signaling pathway	19_GO:0023052 signaling	-2.4	3.4	3.5	30169	97	633	7	1.1	0.42	3280|3815|9148|54084|64127|92714|388585	HES1|KIT|NEURL1|TSPEAR|NOD2|ARRDC1|HES5	MyList
GO Biological Processes	19	GO:0003158	endothelium development	19_GO:0032502 developmental process	-2.4	3.4	3.5	30169	97	633	7	1.1	0.42	90|652|2150|7852|8721|25932|50848	ACVR1|BMP4|F2RL1|CXCR4|EDF1|CLIC4|F11R	MyList
GO Biological Processes	19	GO:0009141	nucleoside triphosphate metabolic process	19_GO:0008152 metabolic process	-2.4	2.5	3.3	30169	206	633	11	1.7	0.52	205|229|3303|3615|7167|9519|11164|26330|50484|50808|80201	AK4|ALDOB|HSPA1A|IMPDH2|TPI1|TBPL1|NUDT5|GAPDHS|RRM2B|AK3|HKDC1	MyList
Reactome Gene Sets	6	R-HSA-2132295	MHC class II antigen presentation		-2.3	3.1	3.4	30169	123	633	8	1.3	0.44	1174|1175|1509|1512|1514|1519|10112|11258	AP1S1|AP2S1|CTSD|CTSH|CTSL|CTSO|KIF20A|DCTN3	MyList
Reactome Gene Sets	6	R-HSA-2428928	IRS-related events triggered by IGF1R		-2.3	4.6	3.8	30169	52	633	5	0.79	0.35	2253|3265|3845|8660|8817	FGF8|HRAS|KRAS|IRS2|FGF18	MyList
WikiPathways	27	WP4747	Netrin-UNC5B signaling pathway		-2.3	4.6	3.8	30169	52	633	5	0.79	0.35	836|1277|3586|3725|4617	CASP3|COL1A1|IL10|JUN|MYF5	MyList
GO Biological Processes	19	GO:0031638	zymogen activation	19_GO:0008152 metabolic process	-2.3	4.6	3.8	30169	52	633	5	0.79	0.35	354|1512|1514|5327|64065	KLK3|CTSH|CTSL|PLAT|PERP	MyList
GO Biological Processes	19	GO:0010823	negative regulation of mitochondrion organization	19_GO:0048519 negative regulation of biological process	-2.3	4.6	3.8	30169	52	633	5	0.79	0.35	598|664|3303|10193|10449	BCL2L1|BNIP3|HSPA1A|RNF41|ACAA2	MyList
GO Biological Processes	19	GO:0043392	negative regulation of DNA binding	19_GO:0065007 biological regulation	-2.3	4.6	3.8	30169	52	633	5	0.79	0.35	1649|2623|3725|4487|9464	DDIT3|GATA1|JUN|MSX1|HAND2	MyList
Reactome Gene Sets	6	R-HSA-174824	Plasma lipoprotein assembly, remodeling, and clearance		-2.3	3.9	3.6	30169	74	633	6	0.95	0.39	2|338|649|1175|7314|10577	A2M|APOB|BMP1|AP2S1|UBB|NPC2	MyList
GO Biological Processes	19	GO:2000628	regulation of miRNA metabolic process	19_GO:0008152 metabolic process	-2.3	3.9	3.6	30169	74	633	6	0.95	0.39	652|2309|2353|3265|3586|3725	BMP4|FOXO3|FOS|HRAS|IL10|JUN	MyList
GO Biological Processes	19	GO:0032732	positive regulation of interleukin-1 production	19_GO:0048518 positive regulation of biological process	-2.3	3.9	3.6	30169	74	633	6	0.95	0.39	2150|3315|4210|6288|64127|114548	F2RL1|HSPB1|MEFV|SAA1|NOD2|NLRP3	MyList
WikiPathways	27	WP1530	miRNA regulation of DNA damage response		-2.3	3.4	3.5	30169	98	633	7	1.1	0.42	836|900|1026|1643|4616|8795|50484	CASP3|CCNG1|CDKN1A|DDB2|GADD45B|TNFRSF10B|RRM2B	MyList
GO Biological Processes	19	GO:0051924	regulation of calcium ion transport	19_GO:0051179 localization	-2.3	2.3	3.2	30169	268	633	13	2.1	0.56	117|135|846|1535|3280|3958|5743|6236|6387|7852|28954|57338|84876	ADCYAP1R1|ADORA2A|CASR|CYBA|HES1|LGALS3|PTGS2|RRAD|CXCL12|CXCR4|REM1|JPH3|ORAI1	MyList
GO Biological Processes	19	GO:0061564	axon development	19_GO:0032502 developmental process	-2.3	2	3.1	30169	397	633	17	2.7	0.64	214|682|836|1969|3320|3725|3918|3975|5080|5864|6324|6387|6794|7345|9241|10678|79805	ALCAM|BSG|CASP3|EPHA2|HSP90AA1|JUN|LAMC2|LHX1|PAX6|RAB3A|SCN1B|CXCL12|STK11|UCHL1|NOG|B3GNT2|VASH2	MyList
Reactome Gene Sets	6	R-HSA-196849	Metabolism of water-soluble vitamins and cofactors		-2.3	3.1	3.4	30169	124	633	8	1.3	0.44	4363|5743|6948|8566|80025|80704|83666|113278	ABCC1|PTGS2|TCN2|PDXK|PANK2|SLC19A3|PARP9|SLC52A3	MyList
GO Biological Processes	19	GO:0009749	response to glucose	19_GO:0050896 response to stimulus	-2.3	2.8	3.3	30169	151	633	9	1.4	0.47	836|846|1535|2309|3172|5106|7054|8660|10628	CASP3|CASR|CYBA|FOXO3|HNF4A|PCK2|TH|IRS2|TXNIP	MyList
Reactome Gene Sets	6	R-HSA-1980145	Signaling by NOTCH2		-2.3	5.8	4	30169	33	633	4	0.63	0.31	3280|7314|9148|388585	HES1|UBB|NEURL1|HES5	MyList
GO Biological Processes	19	GO:0045736	negative regulation of cyclin-dependent protein serine/threonine kinase activity	19_GO:0048519 negative regulation of biological process	-2.3	5.8	4	30169	33	633	4	0.63	0.31	836|1026|1050|10614	CASP3|CDKN1A|CEBPA|HEXIM1	MyList
WikiPathways	27	WP2817	Mammary gland development pathway - Pregnancy and lactation (Stage 3 of 4)		-2.3	5.8	4	30169	33	633	4	0.63	0.31	598|1050|7392|84876	BCL2L1|CEBPA|USF2|ORAI1	MyList
GO Biological Processes	19	GO:0090279	regulation of calcium ion import	19_GO:0051179 localization	-2.3	5.8	4	30169	33	633	4	0.63	0.31	846|3280|3958|6387	CASR|HES1|LGALS3|CXCL12	MyList
GO Biological Processes	19	GO:0072210	metanephric nephron development	19_GO:0032502 developmental process	-2.3	5.8	4	30169	33	633	4	0.63	0.31	652|3280|3975|388585	BMP4|HES1|LHX1|HES5	MyList
GO Biological Processes	19	GO:0090183	regulation of kidney development	19_GO:0032502 developmental process	-2.3	5.8	4	30169	33	633	4	0.63	0.31	652|3217|3975|9241	BMP4|HOXB7|LHX1|NOG	MyList
WikiPathways	27	WP244	Alpha 6 beta 4 signaling pathway		-2.3	5.8	4	30169	33	633	4	0.63	0.31	3265|3655|3918|8660	HRAS|ITGA6|LAMC2|IRS2	MyList
Reactome Gene Sets	6	R-HSA-392518	Signal amplification		-2.3	5.8	4	30169	33	633	4	0.63	0.31	2769|2770|2793|9630	GNA15|GNAI1|GNGT2|GNA14	MyList
GO Biological Processes	19	GO:1904030	negative regulation of cyclin-dependent protein kinase activity	19_GO:0048519 negative regulation of biological process	-2.3	5.8	4	30169	33	633	4	0.63	0.31	836|1026|1050|10614	CASP3|CDKN1A|CEBPA|HEXIM1	MyList
CORUM	33	CORUM:2755	17S U2 snRNP		-2.3	5.8	4	30169	33	633	4	0.63	0.31	6629|6635|7307|11338	SNRPB2|SNRPE|U2AF1|U2AF2	MyList
KEGG Pathway	24	hsa01230	Biosynthesis of amino acids		-2.3	3.8	3.6	30169	75	633	6	0.95	0.39	229|1491|3417|3421|5053|7167	ALDOB|CTH|IDH1|IDH3G|PAH|TPI1	MyList
KEGG Pathway	24	hsa05214	Glioma		-2.3	3.8	3.6	30169	75	633	6	0.95	0.39	1026|1643|3265|3845|4616|8536	CDKN1A|DDB2|HRAS|KRAS|GADD45B|CAMK1	MyList
Reactome Gene Sets	6	R-HSA-5663202	Diseases of signal transduction by growth factor receptors and second messengers		-2.3	2	3	30169	433	633	18	2.8	0.66	598|1026|2253|2309|3065|3265|3280|3320|3815|3845|4869|7314|8660|8817|9148|23189|84335|388585	BCL2L1|CDKN1A|FGF8|FOXO3|HDAC1|HRAS|HES1|HSP90AA1|KIT|KRAS|NPM1|UBB|IRS2|FGF18|NEURL1|KANK1|AKT1S1|HES5	MyList
GO Biological Processes	19	GO:0050867	positive regulation of cell activation	19_GO:0048518 positive regulation of biological process	-2.3	1.9	3	30169	467	633	19	3	0.68	301|1026|1050|1803|2150|2309|2623|3105|3280|3586|6810|8440|8660|8764|10808|64127|80381|114548|149233	ANXA1|CDKN1A|CEBPA|DPP4|F2RL1|FOXO3|GATA1|HLA-A|HES1|IL10|STX4|NCK2|IRS2|TNFRSF14|HSPH1|NOD2|CD276|NLRP3|IL23R	MyList
GO Biological Processes	19	GO:2000677	regulation of transcription regulatory region DNA binding	19_GO:0065007 biological regulation	-2.3	4.5	3.7	30169	53	633	5	0.79	0.35	1649|2623|4487|5080|9464	DDIT3|GATA1|MSX1|PAX6|HAND2	MyList
Reactome Gene Sets	6	R-HSA-2428924	IGF1R signaling cascade		-2.3	4.5	3.7	30169	53	633	5	0.79	0.35	2253|3265|3845|8660|8817	FGF8|HRAS|KRAS|IRS2|FGF18	MyList
GO Biological Processes	19	GO:0009409	response to cold	19_GO:0050896 response to stimulus	-2.3	4.5	3.7	30169	53	633	5	0.79	0.35	37|1153|2353|3320|8989	ACADVL|CIRBP|FOS|HSP90AA1|TRPA1	MyList
Canonical Pathways	11	M151	PID AR TF PATHWAY		-2.3	4.5	3.7	30169	53	633	5	0.79	0.35	354|1050|3065|3320|3725	KLK3|CEBPA|HDAC1|HSP90AA1|JUN	MyList
GO Biological Processes	19	GO:0036342	post-anal tail morphogenesis	19_GO:0032502 developmental process	-2.3	8.4	4.5	30169	17	633	3	0.47	0.27	1969|79728|84667	EPHA2|PALB2|HES7	MyList
GO Biological Processes	19	GO:0030322	stabilization of membrane potential	19_GO:0065007 biological regulation	-2.3	8.4	4.5	30169	17	633	3	0.47	0.27	3775|9424|54207	KCNK1|KCNK6|KCNK10	MyList
GO Biological Processes	19	GO:0033194	response to hydroperoxide	19_GO:0050896 response to stimulus	-2.3	8.4	4.5	30169	17	633	3	0.47	0.27	2878|7515|55074	GPX3|XRCC1|OXR1	MyList
GO Biological Processes	19	GO:1902358	sulfate transmembrane transport	19_GO:0051179 localization	-2.3	8.4	4.5	30169	17	633	3	0.47	0.27	10861|26266|375611	SLC26A1|SLC13A4|SLC26A5	MyList
GO Biological Processes	19	GO:1903729	regulation of plasma membrane organization	19_GO:0050789 regulation of biological process	-2.3	8.4	4.5	30169	17	633	3	0.47	0.27	302|5864|51100	ANXA2|RAB3A|SH3GLB1	MyList
GO Biological Processes	19	GO:0007379	segment specification	19_GO:0032502 developmental process	-2.3	8.4	4.5	30169	17	633	3	0.47	0.27	92129|343930|388585	RIPPLY1|MSGN1|HES5	MyList
KEGG Pathway	24	hsa00910	Nitrogen metabolism		-2.3	8.4	4.5	30169	17	633	3	0.47	0.27	2746|23632|377677	GLUD1|CA14|CA13	MyList
GO Biological Processes	19	GO:0016045	detection of bacterium	19_GO:0044419 biological process involved in interspecies interaction between organisms	-2.3	8.4	4.5	30169	17	633	3	0.47	0.27	3105|8993|64127	HLA-A|PGLYRP1|NOD2	MyList
Reactome Gene Sets	6	R-HSA-9018677	Biosynthesis of DHA-derived SPMs		-2.3	8.4	4.5	30169	17	633	3	0.47	0.27	240|3248|5743	ALOX5|HPGD|PTGS2	MyList
GO Biological Processes	19	GO:0032328	alanine transport	19_GO:0051179 localization	-2.3	8.4	4.5	30169	17	633	3	0.47	0.27	6520|10991|23428	SLC3A2|SLC38A3|SLC7A8	MyList
GO Biological Processes	19	GO:1902916	positive regulation of protein polyubiquitination	19_GO:0048518 positive regulation of biological process	-2.3	8.4	4.5	30169	17	633	3	0.47	0.27	1654|64127|92369	DDX3X|NOD2|SPSB4	MyList
GO Biological Processes	19	GO:0042481	regulation of odontogenesis	19_GO:0032502 developmental process	-2.3	8.4	4.5	30169	17	633	3	0.47	0.27	652|2253|4487	BMP4|FGF8|MSX1	MyList
GO Biological Processes	19	GO:0045088	regulation of innate immune response	19_GO:0044419 biological process involved in interspecies interaction between organisms	-2.3	2.4	3.1	30169	240	633	12	1.9	0.54	2|2896|3105|3320|6737|8815|10614|26060|64127|83666|387837|730249	A2M|GRN|HLA-A|HSP90AA1|TRIM21|BANF1|HEXIM1|APPL1|NOD2|PARP9|CLEC12B|ACOD1	MyList
[truncated: 264 more rows]

## Sheet: 16h_down
Category	CategoryID	GO	Description	PARENT_GO	LogP	Enrichment	Z-score	#TotalGeneInLibrary	#GeneInGO	#GeneInHitList	#GeneInGOAndHitList	%InGO	STDV %InGO	GeneID	Hits	GeneList
[truncated: 1,824 more rows]

[truncated: 2 more sheets: 22h_up, 22h_down]
