# Supplementary material for: Cpeb1b-mediated cytoplasmic polyadenylation of shha mRNA modulates zebrafish definitive hematopoiesis
Source: Proc Natl Acad Sci U S A. 2023 Feb 6;120(7):e2212212120. doi: 10.1073/pnas.2212212120 (PMC9964029; doi:10.1073/pnas.2212212120)
Supplement: Supplementary file 3 — Dataset S02 (XLSX) [file pnas.2212212120.sd02.xlsx]

## Sheet: Sheet1
The enrichment of Cpeb1b target genes
ENSEMBLE ID	Gene name	Enrichment
ENSDARG00000089790	efna5a	7.22892
ENSDARG00000078415	lrrc3	5.88664
ENSDARG00000043077	nisch	6.34921
ENSDARG00000009881	ier5	10.6914
ENSDARG00000002020	rictorb	7.53991
ENSDARG00000078418	ENSDARG00000078418	11.7925
ENSDARG00000002021	pygb	7.24638
ENSDARG00000078419	LOC101884302	12.3288
ENSDARG00000021720	col7a1	7.45132
ENSDARG00000096339	ENSDARG00000096339	12.161
ENSDARG00000034344	pcdh19	7.90692
ENSDARG00000016429	farp2	8.69392
ENSDARG00000052263	rab1aa	8.55263
ENSDARG00000079286	bcr	8.27869
ENSDARG00000052268	ENSDARG00000052268	9.16667
ENSDARG00000091124	rps19bp1	8.31514
ENSDARG00000079289	ENSDARG00000079289	7.61904
ENSDARG00000004672	ptk2ab	10.3801
ENSDARG00000070187	dyrk1b	10.7566
ENSDARG00000036990	dctd	6.64248
ENSDARG00000056150	rbms2b	8.49108
ENSDARG00000091128	lrrc75bb	5.64516
ENSDARG00000038235	pkdccb	9.6606
ENSDARG00000056152	fam3c	6.61157
ENSDARG00000036994	tbc1d16	6.77713
ENSDARG00000030913	cluha	8.2265
ENSDARG00000075850	LOC108179047	5.82524
ENSDARG00000074070	irx5b	10.7496
ENSDARG00000017299	fabp4a	8.68282
ENSDARG00000061451	n4bp2	8.40412
ENSDARG00000011219	akt2	10.7947
ENSDARG00000038239	tnpo2a	8.14979
ENSDARG00000043536	si:dkey-86e18.1	7.78688
ENSDARG00000075853	sh3kbp1	7.35294
ENSDARG00000061454	nrxn2a	8.69565
ENSDARG00000057939	ythdf3	8.5084
ENSDARG00000074076	ENSDARG00000074076	8.93083
ENSDARG00000075857	pgs1	6.55738
ENSDARG00000061458	phf14	10.3358
ENSDARG00000012081	ENSDARG00000012081	13.1579
ENSDARG00000013861	armc1	6.73077
ENSDARG00000061459	rapgef2a	7.69231
ENSDARG00000034801	mylka	6.77713
ENSDARG00000074079	si:dkey-3d4.3	8.1008
ENSDARG00000026482	arhgap12b	7.13346
ENSDARG00000095019	lmo2	7.14757
ENSDARG00000013863	fam133b	9.48699
ENSDARG00000008568	slc25a24	8.33333
ENSDARG00000031782	crybg1a	6.80272
ENSDARG00000052721	prim2	9.74508
ENSDARG00000020405	napab	8.80383
ENSDARG00000026489	khsrp	8.48947
ENSDARG00000079745	si:ch211-166a6.5	14.1033
ENSDARG00000070643	ENSDARG00000070643	10.3774
ENSDARG00000052728	sltm	10.7852
ENSDARG00000042210	sema3ab	8.20895
ENSDARG00000040971	zgc:92606	11.6723
ENSDARG00000056615	cybb	8.42697
ENSDARG00000074531	spag9a	6.78775
ENSDARG00000035676	ptp4a2b	11.804
ENSDARG00000056617	rpgra	6.09756
ENSDARG00000035678	zgc:91910	9.08034
ENSDARG00000007241	mycb	9.90919
ENSDARG00000035679	psma2b	10.3218
ENSDARG00000056619	arhgap42a	10.6349
ENSDARG00000088936	ENSDARG00000088936	9.16667
ENSDARG00000061916	tmem51b	7.53468
ENSDARG00000088937	si:dkey-259j3.5	7.97769
ENSDARG00000061918	cplx2	8.88301
ENSDARG00000078423	zgc:194285	9.52046
ENSDARG00000057484	srsf2a	7.44186
ENSDARG00000030465	tmem263	9.60063
ENSDARG00000029045	peli2	8.125
ENSDARG00000062785	adpgk2	7.59494
ENSDARG00000002031	tox4a	9.69388
ENSDARG00000009899	znf385a	6.83453
ENSDARG00000003818	prkag1	5.21284
ENSDARG00000087610	ENSDARG00000087610	8.65504
ENSDARG00000034358	ENSDARG00000034358	7.85714
ENSDARG00000087613	ENSDARG00000087613	7.74648
ENSDARG00000091131	cry3b	7.89337
ENSDARG00000087616	maptb	8.94737
ENSDARG00000004680	dnajb6a	9.23913
ENSDARG00000038242	zgc:113333	8.57143
ENSDARG00000038243	e4f1	6.71642
ENSDARG00000092917	ENSDARG00000092917	6.61203
ENSDARG00000091137	ENSDARG00000091137	9.67742
ENSDARG00000057940	dido1	9.09717
ENSDARG00000056160	hspd1	8.06976
ENSDARG00000007708	nsa2	8.36506
ENSDARG00000091138	actr3	6.77083
ENSDARG00000029500	rpl34	13.1433
ENSDARG00000043542	zpr1	10.2432
ENSDARG00000015102	ENSDARG00000015102	7.25806
ENSDARG00000056165	si:ch211-215a10.4	7.156
ENSDARG00000057946	ENSDARG00000057946	7.40265
ENSDARG00000075864	igsf9a	7.25455
ENSDARG00000043548	atg4da	7.31707
ENSDARG00000075866	cdcp2	7.5995
ENSDARG00000008575	lyst	9.67742
ENSDARG00000088488	ENSDARG00000088488	12.0098
ENSDARG00000026491	ENSDARG00000026491	8.80458
ENSDARG00000012094	ENSDARG00000012094	11.2319
ENSDARG00000079753	kiz	6.45161
ENSDARG00000020417	emx3	9.66667
ENSDARG00000031795	abcf1	7.33249
ENSDARG00000079755	ENSDARG00000079755	7.14286
ENSDARG00000070651	prkcdb	6.94962
ENSDARG00000079756	peak1	9.13984
ENSDARG00000070654	pex5	6.58699
ENSDARG00000017762	srrt	10.8146
ENSDARG00000070657	pa2g4b	7.3161
ENSDARG00000069241	ttc32	6.92308
ENSDARG00000056621	ctcf	6.59297
ENSDARG00000042221	mthfd1l	7.12146
ENSDARG00000069242	pdia5	7.30189
ENSDARG00000056623	ptenb	9.65038
ENSDARG00000056624	vegfd	6.5896
ENSDARG00000069245	matn3a	9.54132
ENSDARG00000061921	gltpa	7.79221
ENSDARG00000087162	tmem102	7.89474
ENSDARG00000061922	ENSDARG00000061922	6.14411
ENSDARG00000021287	rab7b	6.10651
ENSDARG00000061923	amotl2a	7.86541
ENSDARG00000040984	hspa13	6.55738
ENSDARG00000021288	mier3b	9.31085
ENSDARG00000056628	tmem170a	5.76723
ENSDARG00000040985	itgbl1	7.80142
ENSDARG00000046106	rab10	13.881
ENSDARG00000040988	tpi1b	8.73924
ENSDARG00000074548	zbtb17	13.959
ENSDARG00000061928	ENSDARG00000061928	7.79389
ENSDARG00000087169	ENSDARG00000087169	7.93651
ENSDARG00000061929	ENSDARG00000061929	11.8079
ENSDARG00000007257	rab5ab	9.19056
ENSDARG00000012553	rap1aa	7.52243
ENSDARG00000078430	tiam1a	8.17495
ENSDARG00000057491	n4bp1	6.96911
ENSDARG00000039576	fstl1b	10.6024
ENSDARG00000039577	ptk2bb	10.4237
ENSDARG00000057494	ENSDARG00000057494	9.05933
ENSDARG00000044874	arhgap46a	9.29089
ENSDARG00000043094	gnas	8.41598
ENSDARG00000039578	pa2g4a	8.32713
ENSDARG00000057497	stk35l	7.08333
ENSDARG00000062795	abcb7	6.9001
ENSDARG00000029058	rbbp4	9.67456
ENSDARG00000030479	hmgb1b	7.91694
ENSDARG00000016443	eif3c	7.06373
ENSDARG00000055300	atxn7l2a	9.61539
ENSDARG00000069700	ENSDARG00000069700	8.09405
ENSDARG00000096359	eppk1	6.75046
ENSDARG00000003827	snapc1b	8.8012
ENSDARG00000016447	ythdf1	7.65556
ENSDARG00000060600	capn15	8.35754
ENSDARG00000069706	prmt6	9.11168
ENSDARG00000034368	hexb	7.59494
ENSDARG00000091140	pik3r6b	8.09524
ENSDARG00000077101	zbtb10	7.24305
ENSDARG00000077102	ENSDARG00000077102	6.77713
ENSDARG00000007714	ENSDARG00000007714	7.52212
ENSDARG00000004692	nabp1a	8.77857
ENSDARG00000011233	pcyt1aa	11.4112
ENSDARG00000004695	six4a	9.60834
ENSDARG00000029510	timm17a	7.35294
ENSDARG00000025635	ENSDARG00000025635	14.7168
ENSDARG00000015111	ddx39ab	9.05428
ENSDARG00000004697	rxrgb	7.46269
ENSDARG00000043553	ches1	8.64715
ENSDARG00000030933	ksr1b	5.7377
ENSDARG00000038258	proca	8.83816
ENSDARG00000061471	sema5ba	9.85717
ENSDARG00000056175	scrt2	7.73196
ENSDARG00000088492	cntrl	8.5787
ENSDARG00000043559	gle1	9.98746
ENSDARG00000016903	wdr5	7.73813
ENSDARG00000013881	pi4k2b	7.6
ENSDARG00000074098	si:ch211-86h15.1	9.22678
ENSDARG00000061478	igf2bp1	7.42817
ENSDARG00000016904	bckdk	6.52174
ENSDARG00000061479	thsd7aa	5.64516
ENSDARG00000019000	smc3	10.0119
ENSDARG00000002506	zgc:92818	11.7307
ENSDARG00000093798	slx4	8.06747
ENSDARG00000034825	uspl1	6.41026
ENSDARG00000093799	setbp1	6.55738
ENSDARG00000086300	si:ch211-236d3.4	9.74068
ENSDARG00000019004	smarcd1	8.86907
ENSDARG00000086302	proser1	10.2572
ENSDARG00000079765	si:ch211-112f3.4	9.375
ENSDARG00000019008	erp44	8.33333
ENSDARG00000086304	ENSDARG00000086304	5.43774
ENSDARG00000097683	sptbn5	6.55738
ENSDARG00000086306	ENSDARG00000086306	7.14286
ENSDARG00000091602	si:dkey-163f14.6	5.7377
ENSDARG00000052747	gpatch3	8.91368
ENSDARG00000097684	ENSDARG00000097684	8.38346
ENSDARG00000091603	ENSDARG00000091603	6.55738
ENSDARG00000017771	ENSDARG00000017771	9.12162
ENSDARG00000097685	LOC101885363	7.621
ENSDARG00000086309	erlec1	10.6368
ENSDARG00000003373	commd2	7.27081
ENSDARG00000038713	tep1	9.74856
ENSDARG00000017775	atp5mc3a	7.52688
ENSDARG00000035692	rps3a	8.79584
ENSDARG00000042232	specc1lb	7.46366
ENSDARG00000021293	ENSDARG00000021293	8.19672
ENSDARG00000040990	usp37	10
ENSDARG00000035694	stm	9.96288
ENSDARG00000060150	psmd11a	7.37202
ENSDARG00000040991	cttnbp2	6.66667
ENSDARG00000088951	ENSDARG00000088951	1.89939
ENSDARG00000035696	ENSDARG00000035696	8.39523
ENSDARG00000060152	nalf2	6.55738
ENSDARG00000042236	atrx	10.634
ENSDARG00000074554	tspan31	6.47059
ENSDARG00000035699	srp19	13.9618
ENSDARG00000056639	carmil2	6.66667
ENSDARG00000092473	coa8	6.91433
ENSDARG00000007264	nipsnap2	8.9441
ENSDARG00000033501	tsc22d3	7.09408
ENSDARG00000046119	ENSDARG00000046119	9.3766
ENSDARG00000026964	ENSDARG00000026964	9.0914
ENSDARG00000025187	six6a	7.25806
ENSDARG00000029063	clpxa	7.25806
ENSDARG00000029064	uqcrq	14.9267
ENSDARG00000003835	stom	11.2594
ENSDARG00000003836	ENSDARG00000003836	9.77528
ENSDARG00000021753	ccdc25	18.6965
ENSDARG00000034375	chst11	7.57576
ENSDARG00000007720	sub1b	6.65858
ENSDARG00000091150	mki67	5.39685
ENSDARG00000087636	hmgn6	10.0568
ENSDARG00000007723	efnb1	8.64761
ENSDARG00000011240	ift46	7.04225
ENSDARG00000060618	ipo13b	6.25
ENSDARG00000025641	gli2a	8.27991
ENSDARG00000087639	si:dkey-33o22.1	7.56854
ENSDARG00000077114	arhgef16	5.65002
ENSDARG00000091156	ENSDARG00000091156	13.4274
ENSDARG00000077116	ccnjl	7.36783
ENSDARG00000056181	ncam1a	6.72759
ENSDARG00000043561	psmc1b	10.9079
ENSDARG00000011245	esrp1	8.95368
ENSDARG00000011246	krr1	11.262
ENSDARG00000011247	rnpc3	9.93533
ENSDARG00000056184	dvl2	7.36511
ENSDARG00000015123	dnase1l4.1	8.93511
ENSDARG00000078904	brd4	8.79863
ENSDARG00000029524	impdh1b	9.9249
ENSDARG00000056186	eif5a2	5.99514
ENSDARG00000043566	nepro	6.92964
ENSDARG00000075883	bub3	7.57576
ENSDARG00000015126	gorasp2	12.8762
ENSDARG00000075884	shprh	6.82258
ENSDARG00000015128	rpl27	10.0434
ENSDARG00000008593	nbas	7.20378
ENSDARG00000086310	cabcoco1	10.3175
ENSDARG00000079772	ENSDARG00000079772	8.99565
ENSDARG00000034836	si:dkey-222n6.2	8.78146
ENSDARG00000070670	crip2	6.25
ENSDARG00000097691	pclaf	7.82143
ENSDARG00000097693	si:ch211-248a14.8	6.64612
ENSDARG00000003380	paox	6.98925
ENSDARG00000091613	ENSDARG00000091613	5.95238
ENSDARG00000086317	si:ch211-67e16.4	5.88664
ENSDARG00000070674	psmd6	10.5339
ENSDARG00000070675	fam3a	7.34539
ENSDARG00000003382	cwc25	13.3596
ENSDARG00000011701	ctsll	7.82941
ENSDARG00000097696	si:ch73-71c20.5	12.1794
ENSDARG00000011703	clocka	8.33333
ENSDARG00000003384	ENSDARG00000003384	10.0749
ENSDARG00000056640	rpia	8.28649
ENSDARG00000017785	zgc:158689	9.08858
ENSDARG00000024324	arhgap1	9.23364
ENSDARG00000024325	cert1a	12.1822
ENSDARG00000028201	commd8	7.46269
ENSDARG00000042245	myl13	9.02299
ENSDARG00000069266	esrra	5.7377
ENSDARG00000088962	ENSDARG00000088962	9.34956
ENSDARG00000087183	ENSDARG00000087183	6.77536
ENSDARG00000042247	ENSDARG00000042247	13.9187
ENSDARG00000007271	mynn	14.3656
ENSDARG00000056649	htatsf1	12.0569
ENSDARG00000046124	rab11fip1a	14.9252
ENSDARG00000087187	grip2a	4.91803
ENSDARG00000088967	wnk4b	7.86335
ENSDARG00000061948	amotl2b	8.5
ENSDARG00000060169	mns1	7.5
ENSDARG00000012574	slkb	9.3705
ENSDARG00000007278	ect2	8.28358
ENSDARG00000007279	yipf5	8.51064
ENSDARG00000012577	waca	9.05576
ENSDARG00000029072	klf6a	7.69025
ENSDARG00000029075	pfkfb4b	8.43373
ENSDARG00000078458	ppp1r37	10.0235
ENSDARG00000096375	marchf7	6.22315
ENSDARG00000078459	cux1a	8.23858
ENSDARG00000003845	chm	7.26992
ENSDARG00000042703	parp6a	17.5141
ENSDARG00000087640	nsfl1c	8.62405
ENSDARG00000087644	ENSDARG00000087644	6.52174
ENSDARG00000042708	tuba5	5.44073
ENSDARG00000091161	rpz	8.80077
ENSDARG00000077121	cyp26b1	10.0095
ENSDARG00000091163	ENSDARG00000091163	5.48475
ENSDARG00000087647	sept7a	10.8586
ENSDARG00000060627	hip1ra	7.04225
ENSDARG00000092947	cyt1	6.06864
ENSDARG00000077126	snrnp70	10.5571
ENSDARG00000043571	zgc:103670	7.90867
ENSDARG00000077128	ENSDARG00000077128	7.24638
ENSDARG00000078911	zgc:163098	9.73994
ENSDARG00000077129	ENSDARG00000077129	8.47169
ENSDARG00000061490	u2surp	9.14077
ENSDARG00000057974	parp12b	7.57052
ENSDARG00000029533	rpl18	11.9757
ENSDARG00000015134	camkk1b	6.72759
ENSDARG00000075892	bag6	7.31062
ENSDARG00000030957	yipf4	9.33549
ENSDARG00000075899	si:ch1073-186i23.1	7.46574
ENSDARG00000020443	xkr6a	8.06662
ENSDARG00000079780	hnrnpul1l	10.5265
ENSDARG00000079783	isg20	16.3768
ENSDARG00000020448	adi1	11.0416
ENSDARG00000091620	ENSDARG00000091620	6.81818
ENSDARG00000070681	c1qtnf12	8.125
ENSDARG00000020449	yipf3	8.27626
ENSDARG00000006408	hmgb3b	10.1793
ENSDARG00000073705	rbfa	7.95455
ENSDARG00000070682	sdf4	8.65385
ENSDARG00000052766	evi5l	7.33205
ENSDARG00000003391	ENSDARG00000003391	10.2836
ENSDARG00000073708	zgc:171551	9.44444
ENSDARG00000038731	slc25a36a	9.49839
ENSDARG00000070686	cdipt	11.0714
ENSDARG00000091627	si:dkey-271j15.3	7.24638
ENSDARG00000070688	ncalda	10.9668
ENSDARG00000056651	gfra4a	7.14286
ENSDARG00000091628	cspp1b	10.65
ENSDARG00000070689	ENSDARG00000070689	6.17284
ENSDARG00000042252	eif4h	7.23313
ENSDARG00000038737	phf20b	11.3222
ENSDARG00000003398	rbpja	6.37994
ENSDARG00000017798	bcor	11.6071
ENSDARG00000069274	ighmbp2	10.125
ENSDARG00000028213	ttn.2	9.86074
ENSDARG00000003399	fgf8a	9.72694
ENSDARG00000061951	golgb1	6.90488
ENSDARG00000056656	tspan18a	5.92999
ENSDARG00000095511	ENSDARG00000095511	7.57576
ENSDARG00000088972	si:dkey-238d18.4	7.5
ENSDARG00000074572	g3bp2b	8.90242
ENSDARG00000074575	ppp1r9alb	8.80186
ENSDARG00000069279	elovl7a	7.70609
ENSDARG00000056659	ttbk1b	7.74801
ENSDARG00000042259	tgfbr1b	11.8243
ENSDARG00000095515	entr1	7.10112
ENSDARG00000060176	trmt10b	9.45465
ENSDARG00000074577	ENSDARG00000074577	11.2676
ENSDARG00000046136	ENSDARG00000046136	13.5462
ENSDARG00000088978	ENSDARG00000088978	7.18589
ENSDARG00000007285	mrpl57	7.89855
ENSDARG00000088979	ENSDARG00000088979	11.4382
ENSDARG00000007289	metrnlb	7.69231
ENSDARG00000026985	lims1	9.18274
ENSDARG00000092499	si:ch211-183d21.1	9.02778
ENSDARG00000026986	rexo1	8.81444
ENSDARG00000078462	ENSDARG00000078462	9.7076
ENSDARG00000012588	ptdss1a	6.96237
ENSDARG00000023002	dtl	6.32911
ENSDARG00000023003	ccdc12	14.923
ENSDARG00000090301	usp48	7.96325
ENSDARG00000037406	wdr19	7.44467
ENSDARG00000090304	F1QP78_DANRE	12.8976
ENSDARG00000037409	tmem144a	7.62428
ENSDARG00000003854	acsl1b	6.89271
ENSDARG00000069731	ENSDARG00000069731	7.31707
ENSDARG00000090309	ubxn1	14.5493
ENSDARG00000042712	ENSDARG00000042712	8.41361
ENSDARG00000016477	eif4a2	17.3262
ENSDARG00000087651	MGC174155	9.65876
ENSDARG00000034396	mars1	5.04569
ENSDARG00000060633	usp16	8.47593
ENSDARG00000059212	ciao1	5.90939
ENSDARG00000042717	adipor1b	9.59337
ENSDARG00000060634	ENSDARG00000060634	7.88588
ENSDARG00000087655	ENSDARG00000087655	20.5209
ENSDARG00000055339	mipepb	7.06468
ENSDARG00000007743	il15l	7.14286
ENSDARG00000060637	clstn2a	6.50794
ENSDARG00000007744	tsr1	10.2131
ENSDARG00000007745	uqcrfs1	5.29412
ENSDARG00000038281	natd1	10.1132
ENSDARG00000077134	gpr158a	6.55738
ENSDARG00000011262	traip	9.03025
ENSDARG00000091176	ENSDARG00000091176	10.2273
ENSDARG00000057984	eps8l1a	13.0431
ENSDARG00000030964	pde12	7.42465
ENSDARG00000057986	ints8	8.58702
ENSDARG00000068401	yap1	8.26776
ENSDARG00000057987	uba3	9.784
ENSDARG00000054003	rargb	8.78726
ENSDARG00000051908	ENSDARG00000051908	16.1184
ENSDARG00000068404	tbcb	13.8383
ENSDARG00000068406	six5	13.3577
ENSDARG00000016934	ttyh2	8.85832
ENSDARG00000054007	ppp1r2	11.0937
ENSDARG00000096849	si:dkey-16p21.8	7.61319
ENSDARG00000002536	tm9sf4	12.9764
ENSDARG00000002538	smu1a	8.69565
ENSDARG00000006413	rpl38	7.75839
ENSDARG00000020454	psmd8	10.2711
ENSDARG00000073710	usp7	8.38039
ENSDARG00000034855	ccnb3	6.69859
ENSDARG00000086332	bri3	8.33333
ENSDARG00000073713	LOC559501	10.7039
ENSDARG00000079796	ldah	7.14286
ENSDARG00000091631	si:ch211-197h24.6	7.38159
ENSDARG00000038743	copb2	7.61649
ENSDARG00000070698	kbtbd8	8.94309
ENSDARG00000069280	tsen15	9.375
ENSDARG00000042261	cdan1	5.83333
ENSDARG00000069282	bbc3	7.5
ENSDARG00000074580	ENSDARG00000074580	7.26065
ENSDARG00000061960	ube3b	9.38052
ENSDARG00000074581	add2	8.991
ENSDARG00000069285	ENSDARG00000069285	9.47217
ENSDARG00000056665	nsun2	11.1542
ENSDARG00000046140	zgc:112038	7.89474
ENSDARG00000046141	zgc:162025	17.0911
ENSDARG00000069287	ENSDARG00000069287	7.96543
ENSDARG00000088984	cep131	10.3568
ENSDARG00000046143	prkab1b	7.31707
ENSDARG00000074585	ENSDARG00000074585	7.14286
ENSDARG00000088985	si:ch1073-228j22.2	6.72759
ENSDARG00000069289	gabpa	7.88178
ENSDARG00000042269	ENSDARG00000042269	13.6118
ENSDARG00000026990	klhl6	7.93651
ENSDARG00000007294	aco2	7.95455
ENSDARG00000095528	LOC108179100	6.45161
ENSDARG00000074589	rin2a	7.85761
ENSDARG00000012592	ENSDARG00000012592	9.7419
ENSDARG00000095529	ENSDARG00000095529	10.2823
ENSDARG00000012593	col5a1	7.14587
ENSDARG00000020913	ddx56	18.051
ENSDARG00000033533	ccdc115	9.47967
ENSDARG00000037410	med28	10
ENSDARG00000078473	nucks1a	7.47554
ENSDARG00000033537	p4ha1a	8.31919
ENSDARG00000096391	ENSDARG00000096391	11.51
ENSDARG00000033539	paics	10.1147
ENSDARG00000003860	cbx3a	10.05
ENSDARG00000016481	ptpn2a	7.97619
ENSDARG00000010400	lrrfip2	9.33729
ENSDARG00000002082	csnk2a1	13.1499
ENSDARG00000002084	lamb2	7.38357
ENSDARG00000016484	dkc1	13.1447
ENSDARG00000003866	tm9sf2	8.37627
ENSDARG00000069742	cul5a	7.55208
ENSDARG00000042723	gfra2a	9.67742
ENSDARG00000042724	supt5h	8.57497
ENSDARG00000010408	igsf9b	8.52721
ENSDARG00000042725	cebpb	6.52174
ENSDARG00000060641	prkaa2	6.72759
ENSDARG00000032200	ENSDARG00000032200	8.63769
ENSDARG00000021787	abcb5	10.2396
ENSDARG00000087663	prr35	8.04598
ENSDARG00000069748	capn5b	7.93651
ENSDARG00000055349	pknox2	7.04225
ENSDARG00000042729	ENSDARG00000042729	10.2426
ENSDARG00000060646	senp5	8.95218
ENSDARG00000038290	thoc5	7.35294
ENSDARG00000059227	fabp1b.1	12.2171
ENSDARG00000007755	wdr61	8.55263
ENSDARG00000077145	adcy3a	7.24638
ENSDARG00000091187	uimc1	6.45161
ENSDARG00000030972	dnaja1	14.2678
ENSDARG00000043595	ENSDARG00000043595	12.7582
ENSDARG00000096851	znf1143	7.5
ENSDARG00000078935	ttll4	8.70984
ENSDARG00000054010	scaf1	6.96072
ENSDARG00000096852	ENSDARG00000096852	7.85714
ENSDARG00000095072	si:dkey-26g8.4	9.02431
ENSDARG00000057997	tmf1	8.58674
ENSDARG00000051916	cdk7	6.41448
ENSDARG00000029556	kansl3	9.39239
ENSDARG00000006420	atrnl1b	9.55616
ENSDARG00000041402	zc3h14	9.81902
ENSDARG00000020465	ewsr1b	7.90163
ENSDARG00000086341	ENSDARG00000086341	7.46269
ENSDARG00000019045	ENSDARG00000019045	6.71622
ENSDARG00000020467	safb	6.59629
ENSDARG00000006427	fabp2	9.64692
ENSDARG00000033088	ENSDARG00000033088	10.1521
ENSDARG00000091642	ENSDARG00000091642	10.5039
ENSDARG00000052789	azin1a	7.35294
ENSDARG00000069290	bida	7.80682
ENSDARG00000038754	plk3	6.52045
ENSDARG00000077607	dus2	11.1375
ENSDARG00000015610	tubg1	9.57447
ENSDARG00000069292	acot16	10.7276
ENSDARG00000042277	efnb3b	8.27395
ENSDARG00000028236	ENSDARG00000028236	8.9565
ENSDARG00000069298	osbpl9	8.03007
ENSDARG00000061974	grhl2b	8.77804
ENSDARG00000046154	ENSDARG00000046154	5.92999
ENSDARG00000056679	morc3a	10.0226
ENSDARG00000061976	sema6bb	6.45161
ENSDARG00000074597	lzts2a	15.3852
ENSDARG00000060197	atp2c1	7.80042
ENSDARG00000046157	zgc:114188	9.30813
ENSDARG00000074599	frmd4ba	10.8367
ENSDARG00000019501	pcnx3	7.46959
ENSDARG00000005104	limk2	6.93522
ENSDARG00000020926	creb3l3l	4.70588
ENSDARG00000019507	mcm5	10.3803
ENSDARG00000005108	oclna	6.94444
ENSDARG00000010411	epn1a	7.32324
ENSDARG00000003872	ccdc102a	8.33333
ENSDARG00000023028	cdv3	14.9883
ENSDARG00000016494	ddc	7.24638
ENSDARG00000055350	sun1b	8.58794
ENSDARG00000042731	ENSDARG00000042731	4.91803
ENSDARG00000024815	ogfr2	6.84931
ENSDARG00000016496	cdk8	14.1104
ENSDARG00000069752	ckba	8.63165
ENSDARG00000042732	peds1	7.2578
ENSDARG00000021794	hmmr	8.39866
ENSDARG00000087670	ENSDARG00000087670	4.41027
ENSDARG00000024818	rilpl2	10.0489
ENSDARG00000055357	leo1	11.0443
ENSDARG00000007760	spg21	6.91596
ENSDARG00000059234	mrps27	8.30362
ENSDARG00000091192	ENSDARG00000091192	7.7381
ENSDARG00000011281	ENSDARG00000011281	9.14084
ENSDARG00000087678	ENSDARG00000087678	14.6748
ENSDARG00000091195	ENSDARG00000091195	10.7692
ENSDARG00000051920	nsmaf	10.9589
ENSDARG00000078941	ano9a	8.57625
ENSDARG00000015161	zgc:92664	7.70366
ENSDARG00000077159	ENSDARG00000077159	7.8632
ENSDARG00000051923	ccnb1	4.93421
ENSDARG00000036102	ctdsp2	11.187
ENSDARG00000015164	mknk2b	8.11654
ENSDARG00000051926	plag1	7.46269
ENSDARG00000054023	ttll6	6.34921
ENSDARG00000036107	txnipa	7.14286
ENSDARG00000002552	mapkapk2a	13.0881
ENSDARG00000095086	cfdp1	12.6725
ENSDARG00000054025	hoxb8b	9.64161
ENSDARG00000096867	clmna	6.55738
ENSDARG00000054028	ENSDARG00000054028	9.99802
ENSDARG00000041411	rad51	10.6925
ENSDARG00000006434	polr1e	9.35417
ENSDARG00000073731	dok4	8.35084
ENSDARG00000034877	ENSDARG00000034877	7.25806
ENSDARG00000073732	myh14	9.75452
ENSDARG00000041417	atp6ap1a	8.17977
ENSDARG00000033099	kif7	8.97436
ENSDARG00000091652	xrn1	9.58414
ENSDARG00000086356	ENSDARG00000086356	7.97101
ENSDARG00000063211	exoc8	9.30838
ENSDARG00000073737	suds3	12.4235
ENSDARG00000063212	prmt2	6.55738
ENSDARG00000011740	u2af2b	11.0887
ENSDARG00000073738	dennd2c	6.85483
ENSDARG00000077614	mtres1	7.06522
ENSDARG00000091656	lsm8	8.75
ENSDARG00000001220	mycbp2	8.74671
ENSDARG00000091659	ENSDARG00000091659	9.68661
ENSDARG00000063218	ppm1la	7.15193
ENSDARG00000042282	itga6a	7.86822
ENSDARG00000063219	ubap2l	9.46932
ENSDARG00000056683	cdk5	11.4723
ENSDARG00000015623	ada2b	7.89474
ENSDARG00000038768	mrpl12	9.57013
ENSDARG00000015627	rgs6	9.66811
ENSDARG00000061985	rbm47	7.79817
ENSDARG00000056689	ENSDARG00000056689	8.50422
ENSDARG00000028249	ENSDARG00000028249	18.1472
ENSDARG00000033551	fbxw4	12.4928
ENSDARG00000086810	ENSDARG00000086810	8.59472
ENSDARG00000033556	ENSDARG00000033556	5.88235
ENSDARG00000078492	swi5	9.34783
ENSDARG00000005115	calub	9.73149
ENSDARG00000037433	fmr1	7.47422
ENSDARG00000086815	myadma	9.48109
ENSDARG00000078497	timeless	8.85421
ENSDARG00000003882	ENSDARG00000003882	9.56217
ENSDARG00000094210	fthl31	12.5831
ENSDARG00000009001	pdia6	6.34921
ENSDARG00000090337	pprc1	9.65516
ENSDARG00000055360	llph	11.641
ENSDARG00000042742	stx6	8.35487
ENSDARG00000014303	vac14	14.0172
ENSDARG00000024828	tmem134	8.17859
ENSDARG00000060661	klf8	8.36961
ENSDARG00000032221	phactr4b	10.7149
ENSDARG00000059246	hnrnpd	13.6169
ENSDARG00000007774	vash2	7.78516
ENSDARG00000087688	klhl29	6.80363
ENSDARG00000025693	tmem9b	8.73275
ENSDARG00000077166	ENSDARG00000077166	21.2406
ENSDARG00000078952	ENSDARG00000078952	6.66667
ENSDARG00000078953	epn3a	8.34976
ENSDARG00000078954	rxrba	10.2262
ENSDARG00000025699	mbd1b	13.553
ENSDARG00000068431	si:ch211-195h23.3	6.19672
ENSDARG00000051936	ergic2	8.96439
ENSDARG00000015176	ror1	7.85714
ENSDARG00000068432	si:dkey-56m19.5	7.24814
ENSDARG00000054033	hoxb1b	6.29476
ENSDARG00000068434	h3f3b.1	6.72618
ENSDARG00000051939	pcxb	8.80568
ENSDARG00000068436	si:ch1073-429i10.3	8.50164
ENSDARG00000016964	zgc:165532	7.04225
ENSDARG00000068437	ENSDARG00000068437	7.68229
ENSDARG00000019060	snx12	8.80282
ENSDARG00000068438	gucd1	8.66667
ENSDARG00000041421	tafazzin	7.8441
ENSDARG00000020482	nono	6.95452
ENSDARG00000019062	arpc5b	12.2289
ENSDARG00000016968	tmem214	10.4459
ENSDARG00000034885	bet1	11.0085
ENSDARG00000055825	celsr3	7.97101
ENSDARG00000041425	ENSDARG00000041425	13.218
ENSDARG00000059701	flii	10.7788
ENSDARG00000077620	cdca7a	9.11928
ENSDARG00000041429	ints14	9.20642
ENSDARG00000045305	pde7a	6.0678
ENSDARG00000086367	ENSDARG00000086367	8.34292
ENSDARG00000059707	si:ch211-216l23.1	12.3674
ENSDARG00000024371	ENSDARG00000024371	8.15096
ENSDARG00000045308	pola1	9.73958
ENSDARG00000077625	ENSDARG00000077625	9.36508
ENSDARG00000063229	xpo1b	8.59389
ENSDARG00000056695	phc2a	8.42973
ENSDARG00000061992	dot1l	6.8833
ENSDARG00000061993	wdr74	16.6145
ENSDARG00000028257	cyb561a3b	9.77941
ENSDARG00000015638	gemin2	9.77325
ENSDARG00000006900	impdh2	7.22892
ENSDARG00000005122	atp2a2b	8.98195
ENSDARG00000023040	zbtb1	8.28059
ENSDARG00000020946	auts2b	11.267
ENSDARG00000086823	ENSDARG00000086823	6.33803
ENSDARG00000005128	rnaseh2b	7.37705
ENSDARG00000019529	parp1	11.6186
ENSDARG00000076302	dtx4a	8.11314
ENSDARG00000076303	usp11	7.51868
ENSDARG00000014310	ENSDARG00000014310	11.0619
ENSDARG00000009014	col11a1b	6.55738
ENSDARG00000042751	riok3	11.2104
ENSDARG00000055373	sema3fb	8.64198
ENSDARG00000069774	flot2b	6.3361
ENSDARG00000014313	atp5pf	10.6351
ENSDARG00000009017	ENSDARG00000009017	8.78378
ENSDARG00000028715	mindy3	8.08823
ENSDARG00000087693	atox1	5.90686
ENSDARG00000087694	ENSDARG00000087694	9.12969
ENSDARG00000060675	ENSDARG00000060675	7.9262
ENSDARG00000077174	qsox2	8.38725
ENSDARG00000060679	kdm1a	11.6241
ENSDARG00000007786	tmx2b	10.3163
ENSDARG00000092997	ENSDARG00000092997	9.4494
ENSDARG00000037900	ENSDARG00000037900	11.6793
ENSDARG00000036121	ENSDARG00000036121	7.73019
ENSDARG00000018206	nck2a	7.73444
ENSDARG00000015184	mpp3a	7.93651
ENSDARG00000090801	ENSDARG00000090801	9.28571
ENSDARG00000078966	rbm15b	8.88458
ENSDARG00000090802	ENSDARG00000090802	12.2734
ENSDARG00000037906	alkbh7	7.62521
ENSDARG00000002571	tmod2	15.9804
ENSDARG00000090804	gpr155a	8.36595
ENSDARG00000023508	ankrd49	8.85417
ENSDARG00000037909	timm29	6.61296
ENSDARG00000054046	ENSDARG00000054046	9.23851
ENSDARG00000041431	slc24a1	8.74353
ENSDARG00000002576	cabp5a	6.53643
ENSDARG00000016977	snx27b	8.20568
ENSDARG00000034893	rarab	8.57221
ENSDARG00000020494	znf330	10.7034
ENSDARG00000034894	ENSDARG00000034894	7.17625
ENSDARG00000086370	ENSDARG00000086370	7.79221
ENSDARG00000016979	pmpcb	8.21918
ENSDARG00000086371	ENSDARG00000086371	14.8609
ENSDARG00000041435	uba52	13.6718
ENSDARG00000034896	ldb2b	7.14286
ENSDARG00000059711	nol6	10.9254
ENSDARG00000020497	rab7a	10.1675
ENSDARG00000034897	rps10	9.2408
ENSDARG00000073753	tacc1	6.33803
ENSDARG00000055837	arhgef1b	10.7523
ENSDARG00000073756	slc12a7a	7.8125
ENSDARG00000091673	ENSDARG00000091673	7.02186
ENSDARG00000045316	map7d2b	8.01779
ENSDARG00000038780	ubtfl	7.65747
ENSDARG00000091674	ENSDARG00000091674	8.51191
ENSDARG00000077633	LOC556872	8.08823
ENSDARG00000063233	baz1a	12.0477
ENSDARG00000024381	msto1	6.91852
ENSDARG00000011764	ints13	14.5547
ENSDARG00000091678	ints12	10.8558
ENSDARG00000038785	abcf2a	6.47171
ENSDARG00000001241	puf60b	7.56141
ENSDARG00000001244	srrm1	10.6265
ENSDARG00000068903	ENSDARG00000068903	10.538
ENSDARG00000015649	rap2c	7.14062
ENSDARG00000019530	hdgfl2	10.2276
ENSDARG00000020953	dnajb6b	6.55738
ENSDARG00000040109	ENSDARG00000040109	10.3418
ENSDARG00000020956	pck2	7.02408
ENSDARG00000037455	ugt8	8.75
ENSDARG00000086835	ENSDARG00000086835	8.20895
ENSDARG00000023055	ENSDARG00000023055	9.06779
ENSDARG00000023058	foxo3a	7.35294
ENSDARG00000090354	ENSDARG00000090354	6.75676
ENSDARG00000086838	itga2.3	8.26802
ENSDARG00000009020	cnr1	8.61724
ENSDARG00000086839	ENSDARG00000086839	10.2443
ENSDARG00000042760	ENSDARG00000042760	9.65106
ENSDARG00000009023	ankrd28b	5.85106
ENSDARG00000024844	max	8.82076
ENSDARG00000076317	plod3	16.5657
ENSDARG00000094235	or70a2	6.66667
ENSDARG00000055383	zgc:66160	9.62907
ENSDARG00000060682	agr1	11.9724
ENSDARG00000032242	tnnt2c	24.0159
ENSDARG00000007791	ppp2r1ba	7.6947
ENSDARG00000055389	sona	4.86195
ENSDARG00000007792	ENSDARG00000007792	6.72759
ENSDARG00000014329	npm1a	11.4227
ENSDARG00000060687	chd2	9.71063
ENSDARG00000059267	hoxd11a	5.19037
ENSDARG00000007795	cst3	10.208
ENSDARG00000059269	ENSDARG00000059269	7.46512
ENSDARG00000077188	atrnl1a	9.81829
ENSDARG00000037910	ENSDARG00000037910	9.24899
ENSDARG00000077189	ENSDARG00000077189	6.52174
ENSDARG00000078973	uckl1b	5.83333
ENSDARG00000051953	ythdc1	11.0431
ENSDARG00000037914	znfl1	7.69231
ENSDARG00000078976	ENSDARG00000078976	10.7843
ENSDARG00000051956	isca1	7.32717
ENSDARG00000036135	bbox1	7.46934
ENSDARG00000090812	taar14g	7.5995
ENSDARG00000023516	ENSDARG00000023516	8.95891
ENSDARG00000016981	bcar3	9.07629
ENSDARG00000054054	zgc:153219	8.78378
ENSDARG00000015199	cblb	9.25156
ENSDARG00000037919	rbbp6	5.97678
ENSDARG00000090818	cacfd1	7.05882
ENSDARG00000068458	ENSDARG00000068458	7.5785
ENSDARG00000054058	h1-10	13.2386
ENSDARG00000010905	mettl13	6.42857
ENSDARG00000006462	ENSDARG00000006462	7.98249
ENSDARG00000002587	dpysl3	8.33333
ENSDARG00000027403	zgpat	9.58904
ENSDARG00000013004	tdg.1	7.77567
ENSDARG00000013006	pibf1	7.98309
ENSDARG00000006467	pcdh8	7.87037
ENSDARG00000013007	ENSDARG00000013007	9.44597
ENSDARG00000073765	gna13a	7.69231
ENSDARG00000041449	spred1	8.44873
ENSDARG00000059725	hypk	10.0179
ENSDARG00000063244	lix1l	5.92999
ENSDARG00000038792	klf17	6.70732
ENSDARG00000032708	arl4cb	8.29365
ENSDARG00000063247	ENSDARG00000063247	7.1433
ENSDARG00000077648	fnip2	6.33803
ENSDARG00000011777	cttn	7.29167
ENSDARG00000015653	tnip1	8.60188
ENSDARG00000024398	get4	6.75236
ENSDARG00000068910	nos1	10.7235
ENSDARG00000040110	kif20bb	8.75768
ENSDARG00000040111	pi4kb	14.2036
ENSDARG00000015657	ppp1r3c2b	8.06452
ENSDARG00000001259	gas2	8.43
ENSDARG00000040114	ENSDARG00000040114	7.71531
ENSDARG00000040116	znf366	7.07709
ENSDARG00000020960	hgs	7.53196
ENSDARG00000041900	ENSDARG00000041900	8.94035
ENSDARG00000020961	ENSDARG00000020961	8.02469
ENSDARG00000019541	gpt	8.28804
ENSDARG00000006921	lrp5	7.37813
ENSDARG00000068919	rad51c	7.14286
ENSDARG00000006924	fbxo38	7.74648
ENSDARG00000086840	si:ch211-266k8.4	6.14247
ENSDARG00000041904	ankzf1	10.0112
ENSDARG00000044002	cyp2x7	7.52688
ENSDARG00000019547	ENSDARG00000019547	8.8732
ENSDARG00000090360	ENSDARG00000090360	8.06452
ENSDARG00000041908	usp39	12.4298
ENSDARG00000076320	LOC562630	8.57625
ENSDARG00000063701	rreb1a	8.75213
ENSDARG00000009031	tnikb	9.42838
ENSDARG00000044009	ENSDARG00000044009	8.06277
ENSDARG00000069790	dynll2a	5.75758
ENSDARG00000028731	stat4	7.97872
ENSDARG00000090369	zgc:86896	11.297
ENSDARG00000076328	osbpl11	9.72098
ENSDARG00000014333	ormdl1	7.53425
ENSDARG00000069795	zgc:154058	10.5495
ENSDARG00000059270	ENSDARG00000059270	6.34921
ENSDARG00000069796	znf1124	8.39499
ENSDARG00000042777	ndufa11	13.8681
ENSDARG00000055398	foxc1b	8.7963
ENSDARG00000042778	ENSDARG00000042778	6.55914
ENSDARG00000060695	znf346	7.75288
ENSDARG00000001721	oc90	14.013
ENSDARG00000077192	ENSDARG00000077192	7.14286
ENSDARG00000060697	kmt2bb	7.24904
ENSDARG00000059276	hoxd4a	11.9644
ENSDARG00000032256	txndc16	7.56854
ENSDARG00000071113	xirp2a	10.5095
ENSDARG00000059279	tfap2a	7.4938
ENSDARG00000071116	eepd1	8.38739
ENSDARG00000023520	ENSDARG00000023520	9.01623
ENSDARG00000001729	strn3	10.0619
ENSDARG00000078983	fam118b	7.19571
ENSDARG00000005606	paxip1	12.284
ENSDARG00000090820	slc2a10	10.1064
ENSDARG00000054060	pof1b	7.57979
ENSDARG00000037924	gna13b	9.86428
ENSDARG00000036144	tssc4	13.0198
ENSDARG00000054063	arpc4	6.22441
ENSDARG00000002591	ruvbl1	7.96959
ENSDARG00000078989	alpk3a	6.55738
ENSDARG00000037928	ddx42	8.31638
ENSDARG00000016994	ssrp1b	4.7619
ENSDARG00000089405	ENSDARG00000089405	8.3121
ENSDARG00000041450	rab11a	7.27848
ENSDARG00000075007	chst2a	9.34679
ENSDARG00000068468	dnah3	11.0852
ENSDARG00000075008	pask	9.56269
ENSDARG00000013012	ENSDARG00000013012	15.8055
ENSDARG00000016999	lin28ab	9.55365
ENSDARG00000086391	cald1b	6.81818
ENSDARG00000045331	pkp4	10.4651
ENSDARG00000013015	ENSDARG00000013015	10.8696
ENSDARG00000094709	arl8	6.77656
ENSDARG00000055857	dop1b	8.46261
ENSDARG00000019098	cd82a	6.03346
ENSDARG00000077650	tnksa	8.9662
ENSDARG00000063250	spata2	8.52273
ENSDARG00000077653	rabl6b	15.0852
ENSDARG00000063253	hecw2b	7.5
ENSDARG00000073779	ENSDARG00000073779	7.5
ENSDARG00000063254	r3hdm4	6.34921
ENSDARG00000059738	ptprsa	9.85203
ENSDARG00000011783	stag2a	8.33333
ENSDARG00000011785	tbx6	9.92467
ENSDARG00000091699	capn2a	8.76604
ENSDARG00000015662	pla2g12b	9.4182
ENSDARG00000095580	si:ch211-67e16.11	6.59849
ENSDARG00000068920	ENSDARG00000068920	8.52344
ENSDARG00000068926	si:ch211-137a8.2	8.19672
ENSDARG00000040126	ENSDARG00000040126	12.0391
ENSDARG00000041910	znf512	5.64516
ENSDARG00000054528	ENSDARG00000054528	5.7377
ENSDARG00000068928	ENSDARG00000068928	4.29436
ENSDARG00000040128	ENSDARG00000040128	7.86356
ENSDARG00000044011	xkrx	8.52163
ENSDARG00000033597	api5	8.99691
ENSDARG00000019556	clcn7	9.19662
ENSDARG00000020978	ENSDARG00000020978	11.1371
ENSDARG00000033599	pdia8	9.14634
ENSDARG00000058413	rnaset2l	9.28346
ENSDARG00000005159	cyth3b	6.77713
ENSDARG00000006939	tbx16l	7.73809
ENSDARG00000044016	myo6a	9.85159
ENSDARG00000058419	gcn1	8.45547
ENSDARG00000042780	apoba	5.86013
ENSDARG00000063719	usp8	8.72806
ENSDARG00000009046	nphp1	6.0241
ENSDARG00000059280	hoxd3a	11.9644
ENSDARG00000067601	arfgap2	9.32971
ENSDARG00000032264	mybl2b	5.55556
ENSDARG00000014348	stk17b	7.61215
ENSDARG00000028748	tm9sf3	11.5951
ENSDARG00000001733	gulp1a	8.06452
ENSDARG00000059287	mak	7.83926
ENSDARG00000053209	smad6a	8.7708
ENSDARG00000005612	aph1b	8.69565
ENSDARG00000051971	ENSDARG00000051971	11.111
ENSDARG00000037930	rnf113a	7.85473
ENSDARG00000078992	wnk1a	10.0203
ENSDARG00000023532	pinx1	19.2067
ENSDARG00000090832	ENSDARG00000090832	7.05128
ENSDARG00000023536	nnt	10.9037
ENSDARG00000089413	mbpb	8.28785
ENSDARG00000090836	si:ch211-191d2.2	8.44293
ENSDARG00000068478	gpx4a	8.69551
ENSDARG00000009505	prelid3b	8.57143
ENSDARG00000027423	igf1ra	6.16438
ENSDARG00000045342	si:ch211-140b10.6	7.598
ENSDARG00000006487	anp32a	6.74871
ENSDARG00000014806	hacd2	12.7231
ENSDARG00000045343	usp46	7.22892
ENSDARG00000073784	fez2a	9.44444
ENSDARG00000055868	rsl1d1	10.2323
ENSDARG00000032724	ENSDARG00000032724	6.9694
ENSDARG00000073786	cmbl	6.62651
ENSDARG00000032725	rps27a	10.3864
ENSDARG00000059746	plod1a	10.4654
ENSDARG00000073788	ENSDARG00000073788	8.21618
ENSDARG00000059748	ENSDARG00000059748	15.2035
ENSDARG00000077668	ENSDARG00000077668	12.8522
ENSDARG00000022213	uck2b	7.83133
ENSDARG00000054530	rars1	8.05695
ENSDARG00000028295	mkrn4	7.99887
ENSDARG00000040131	zfyve26	8.06452
ENSDARG00000015676	nmd3	7.18947
ENSDARG00000054533	araf	9.06877
ENSDARG00000040133	ackr4b	6.94444
ENSDARG00000082979	ENSDARG00000082979	7.4764
ENSDARG00000041921	hsbp1b	8.92413
ENSDARG00000020982	prickle2a	6.93522
ENSDARG00000005162	tpm3	9.34761
ENSDARG00000020986	ctu1	7.36842
ENSDARG00000058421	lgi1b	6.66667
ENSDARG00000045801	fbxl14b	6.64336
ENSDARG00000019566	neurod1	9.54233
ENSDARG00000086864	ENSDARG00000086864	7.46269
ENSDARG00000058424	ENSDARG00000058424	6.45161
ENSDARG00000086866	ENSDARG00000086866	9.44697
ENSDARG00000058425	rab35b	9.76399
ENSDARG00000037488	canx	9.0754
ENSDARG00000090386	polr1g	22.8983
ENSDARG00000024874	dock4b	6.45161
ENSDARG00000090387	onecut2	9.3572
ENSDARG00000063726	cdk12	9.20797
ENSDARG00000024877	ptgr1.1	5.92105
ENSDARG00000010478	hsp90aa1.1	10.7384
ENSDARG00000053210	ENSDARG00000053210	8.04969
ENSDARG00000042796	yy1a	6.25
ENSDARG00000014358	optc	7.52688
ENSDARG00000067613	dnajc25	9.52381
ENSDARG00000042799	atpaf1	8.45588
ENSDARG00000059295	ENSDARG00000059295	5.83203
ENSDARG00000059298	spcs1	13.9321
ENSDARG00000053217	cox7a2a	9.18794
ENSDARG00000005620	ENSDARG00000005620	9.32787
ENSDARG00000018241	mfap1	7.73571
ENSDARG00000057100	zwilch	6.34921
ENSDARG00000005625	maco1a	8.04598
ENSDARG00000036161	hnrnpa0l	5.53437
ENSDARG00000036162	hnrnpa0b	4.43891
ENSDARG00000090840	ENSDARG00000090840	9.75385
ENSDARG00000036164	cars1	13.496
ENSDARG00000075020	ENSDARG00000075020	7.50407
ENSDARG00000005629	smyd2b	8.64138
ENSDARG00000075021	LOC108191614	7.24638
ENSDARG00000009510	ENSDARG00000009510	13.5802
ENSDARG00000036168	nfatc1	11.6346
ENSDARG00000076804	ttyh1	11.387
ENSDARG00000075024	si:ch73-375g18.1	10.99
ENSDARG00000054085	ENSDARG00000054085	10.3509
ENSDARG00000076805	leng8	6.08696
ENSDARG00000089426	ENSDARG00000089426	11.6426
ENSDARG00000054087	irs1	8.66851
ENSDARG00000006491	agpat9l	6.81818
ENSDARG00000013031	mta2	10.0808
ENSDARG00000055874	cpe	12.0446
ENSDARG00000059752	ENSDARG00000059752	8.18503
ENSDARG00000006497	rtn1a	18.1988
ENSDARG00000014817	ranbp1	15.3657
ENSDARG00000063270	retreg2	10.0088
ENSDARG00000073798	ENSDARG00000073798	6.61765
ENSDARG00000032737	gria3a	6.72759
ENSDARG00000032738	ENSDARG00000032738	6.70732
ENSDARG00000045359	elocb	12.1593
ENSDARG00000015681	gsk3ab	9.49204
ENSDARG00000004307	lypd6	5
ENSDARG00000001285	ENSDARG00000001285	8.02469
ENSDARG00000068940	atp5meb	8.98925
ENSDARG00000054540	imp4	6.4501
ENSDARG00000004308	fam8a1b	7.24638
ENSDARG00000068941	zgc:113983	3.12717
ENSDARG00000036625	polr2f	11.6054
ENSDARG00000036629	rps14	10.4379
ENSDARG00000093403	ttf1.3	8.61837
ENSDARG00000019572	taf7	8.93793
ENSDARG00000040149	ENSDARG00000040149	7.09057
ENSDARG00000093405	casp6a	7.89474
ENSDARG00000005173	ENSDARG00000005173	7.59089
ENSDARG00000093406	zgc:111986	6.19665
ENSDARG00000058430	ENSDARG00000058430	11.5084
ENSDARG00000086873	ENSDARG00000086873	11.8108
ENSDARG00000045815	mcm10	10.4637
ENSDARG00000010481	bzw1a	10.7528
ENSDARG00000014361	tmbim4	8.23804
ENSDARG00000010487	sae1	9.45905
ENSDARG00000094277	mrpl44	8.89466
ENSDARG00000053220	ENSDARG00000053220	6.59341
ENSDARG00000094279	si:dkeyp-20g2.3	7.14286
ENSDARG00000014366	luc7l3	15.3315
ENSDARG00000035308	grb10b	9.52381
ENSDARG00000053225	ENSDARG00000053225	8.29323
ENSDARG00000067626	ywhag1	15.5888
ENSDARG00000001754	noc2l	9.05238
ENSDARG00000040606	tfap2c	7.41247
ENSDARG00000040607	rtf2	12.9911
ENSDARG00000036171	rnasel3	6.94444
ENSDARG00000057111	ENSDARG00000057111	11.5942
ENSDARG00000018257	ncoa1	7.74648
ENSDARG00000090850	serpina1l	8.72339
ENSDARG00000036174	ENSDARG00000036174	8.88765
ENSDARG00000076810	ENSDARG00000076810	7.8125
ENSDARG00000057114	hpf1	8.91418
ENSDARG00000036175	pcdh1b	8.13847
ENSDARG00000076811	ganabb	15.7999
ENSDARG00000076812	ENSDARG00000076812	7.37903
ENSDARG00000068493	cyp2y3	7.99411
ENSDARG00000010940	LOC100000832	7.43243
ENSDARG00000010941	pomgnt2	8.19672
ENSDARG00000076815	eif3s10	8.41536
ENSDARG00000054096	rbm41	5.47945
ENSDARG00000090858	ENSDARG00000090858	7.59494
ENSDARG00000009524	rnf150b	9.85916
ENSDARG00000089437	ENSDARG00000089437	21.5223
ENSDARG00000041481	smg5	13.6758
ENSDARG00000010946	cbsb	7.92041
ENSDARG00000076819	nlrc8	6.45161
ENSDARG00000013042	ENSDARG00000013042	22.7885
ENSDARG00000010948	kif11	10.8827
ENSDARG00000013044	ndufv2	6.66667
ENSDARG00000059763	gabrd	11.7546
ENSDARG00000045364	trappc3	7.69231
ENSDARG00000071601	pvalb9	19.0743
ENSDARG00000045367	tuba1b	4.0724
ENSDARG00000059768	gpatch8	7.96742
ENSDARG00000004311	ldlrap1a	5.64516
ENSDARG00000004312	ENSDARG00000004312	7.28155
ENSDARG00000036630	plp2b	10.7624
ENSDARG00000022232	ppan	14.1501
ENSDARG00000018716	dgkh	7.04225
ENSDARG00000040152	nek4	6.77713
ENSDARG00000040156	grm4	6.34921
ENSDARG00000040158	cdc42l	11.3161
ENSDARG00000093414	ENSDARG00000093414	9.2379
ENSDARG00000088119	ENSDARG00000088119	7.56899
ENSDARG00000006963	cse1l	7.13177
ENSDARG00000005185	cpn1	9.28037
ENSDARG00000005186	sp4	8.04598
ENSDARG00000013505	ube2kb	21.9513
ENSDARG00000019588	chico	5.7971
ENSDARG00000076360	coa1	6.86313
ENSDARG00000058444	snx6	7.82217
ENSDARG00000045824	zgc:101783	9.41176
ENSDARG00000031427	calm2a	10.544
ENSDARG00000058448	zrsr2	10.9247
ENSDARG00000058449	ENSDARG00000058449	8.16327
ENSDARG00000024895	fam50a	8.63646
ENSDARG00000009074	cbr4	8.21484
ENSDARG00000028771	ENSDARG00000028771	8.27556
ENSDARG00000097309	ENSDARG00000097309	7.73084
ENSDARG00000053232	itgb1b.1	8.82353
ENSDARG00000014378	slc12a4	9.47205
ENSDARG00000071150	cica	9.68346
ENSDARG00000067634	ENSDARG00000067634	7.85731
ENSDARG00000040614	sestd1	9.92868
ENSDARG00000040615	ilkap	8.86076
ENSDARG00000032296	pomp	7.77778
ENSDARG00000018260	bmp7a	14.4958
ENSDARG00000005642	ENSDARG00000005642	7.74801
ENSDARG00000001767	slc29a2	9.45929
ENSDARG00000018263	pdia2	7.57576
ENSDARG00000001769	ptpra	9.05239
ENSDARG00000037961	rcn3	8.11688
ENSDARG00000057121	c7b	7.53425
ENSDARG00000037962	psmb7	9.33092
ENSDARG00000090861	LOC566378	6.10194
ENSDARG00000037965	srrm2	7.57154
ENSDARG00000039208	nasp	6.45727
ENSDARG00000089441	si:ch211-105c13.3	9.09507
ENSDARG00000075041	fmnl2b	8.00128
ENSDARG00000037967	si:dkey-16l2.16	13.2337
ENSDARG00000030106	stmn4	8.6672
ENSDARG00000030107	syne2a	7.71826
ENSDARG00000036189	spata4	9.26285
ENSDARG00000030108	sec22ba	8.5881
ENSDARG00000041490	LOC568656	10.2515
ENSDARG00000009534	wls	10.0541
ENSDARG00000014830	ENSDARG00000014830	11.5691
ENSDARG00000094744	ENSDARG00000094744	6.27472
ENSDARG00000076829	ankib1b	6.77713
ENSDARG00000089449	ENSDARG00000089449	7.91667
ENSDARG00000062429	trim109	11.3065
ENSDARG00000059770	cpt1aa	9.28571
ENSDARG00000032750	ENSDARG00000032750	10.3179
ENSDARG00000045372	ngdn	12.3988
ENSDARG00000045373	pabpn1	7.09849
ENSDARG00000013057	hoxb5a	5.68788
ENSDARG00000077690	mb21d2	10.7034
ENSDARG00000059774	dub	15.8411
ENSDARG00000055899	lzic	8.75989
ENSDARG00000063292	ssuh2rs1	6.62651
ENSDARG00000077693	ENSDARG00000077693	8.2772
ENSDARG00000063295	myh9a	7.78396
ENSDARG00000004328	lin28aa	6.13208
ENSDARG00000061100	nars1	11.1595
ENSDARG00000040162	fgfbp3	12.1171
ENSDARG00000040163	prim1	8.33333
ENSDARG00000088122	ENSDARG00000088122	7.58957
ENSDARG00000093420	creb1b	7.07071
ENSDARG00000041951	selenoo1	6.34921
ENSDARG00000005191	ahcy	8.90818
ENSDARG00000088128	ENSDARG00000088128	9.67742
ENSDARG00000075508	si:dkey-108k21.10	4.39181
ENSDARG00000061108	ep300b	8.72526
ENSDARG00000075509	phf12b	7.23632
ENSDARG00000019595	senp8	9.16667
ENSDARG00000058451	rpl6	14.3895
ENSDARG00000019596	nrd1a	11.9058
ENSDARG00000058452	abhd17c	6.31579
ENSDARG00000041959	cxcr4b	6.47059
ENSDARG00000058454	dynll1	7.84186
ENSDARG00000031434	rcor1	9.34624
ENSDARG00000027918	ENSDARG00000027918	18.9606
ENSDARG00000031435	zgc:56493	12.0003
ENSDARG00000044056	ahi1	9.45171
ENSDARG00000086898	ENSDARG00000086898	11.1728
ENSDARG00000058458	ENSDARG00000058458	12.1622
ENSDARG00000035323	ENSDARG00000035323	9.25926
ENSDARG00000040620	psmg1	8.82263
ENSDARG00000014385	ENSDARG00000014385	8.33333
ENSDARG00000035324	hnrnpl	7.60898
ENSDARG00000003008	prkcea	7.44264
ENSDARG00000014386	galnt6	8.33333
ENSDARG00000035325	srsf7a	5.37523
ENSDARG00000035326	nccrp1	7.17593
ENSDARG00000035329	capns1a	8.67347
ENSDARG00000040628	cldn8.2	8.14311
ENSDARG00000018272	wdr33	9.39163
ENSDARG00000005652	man1a1	9.29292
ENSDARG00000039213	prpf38a	6.93182
ENSDARG00000030110	myod1	5.41667
ENSDARG00000044511	etv5b	7.78594
ENSDARG00000044512	ca4c	7.57576
ENSDARG00000036194	pitx2	8.87361
ENSDARG00000062430	gpd2	6.55738
ENSDARG00000044514	st6gal1	8.32166
ENSDARG00000089451	ENSDARG00000089451	7.5
ENSDARG00000090872	si:dkey-276j7.1	14.4773
ENSDARG00000030116	susd6	6.31579
ENSDARG00000023578	lpp	6.25741
ENSDARG00000089453	ENSDARG00000089453	6.42857
ENSDARG00000075054	rasgrf2a	7.25806
ENSDARG00000010962	fkbp7	9.66714
ENSDARG00000076835	ENSDARG00000076835	8.12401
ENSDARG00000076836	gpx4b	10.3448
ENSDARG00000010965	psma8	13.3812
ENSDARG00000009544	cldnb	11.3379
ENSDARG00000076838	apom	8.85022
ENSDARG00000000442	slc39a13	8.33333
ENSDARG00000027464	ENSDARG00000027464	10.2965
ENSDARG00000045381	ENSDARG00000045381	13.7379
ENSDARG00000032761	pde4d	5.61798
ENSDARG00000009549	ubr4	8.45692
ENSDARG00000032765	net1	6.65536
ENSDARG00000071629	E7F3K4_DANRE	6.48034
ENSDARG00000054570	smg1	7.30182
ENSDARG00000068971	ENSDARG00000068971	7.3913
ENSDARG00000088130	si:dkey-30c15.10	15.6489
ENSDARG00000088133	ENSDARG00000088133	10.4188
ENSDARG00000054574	znhit1	7.14431
ENSDARG00000036658	cab39l	10.0445
ENSDARG00000093430	si:dkeyp-34f6.4	7.53873
ENSDARG00000088134	ENSDARG00000088134	7.91331
ENSDARG00000061114	parga	8.42905
ENSDARG00000041960	olfm4.2	6.55738
ENSDARG00000054578	arl6ip1	7.6087
ENSDARG00000008224	vps35	9.31422
ENSDARG00000058461	ice1	5.61224
ENSDARG00000079401	si:dkey-197c15.6	10.4167
ENSDARG00000045842	zgc:113263	13.7769
ENSDARG00000044062	ctbp2a	9.10849
ENSDARG00000058463	ndufab1a	10.3316
ENSDARG00000045843	apex1	13.4395
ENSDARG00000076380	gzf1	7.39088
ENSDARG00000076381	slc25a1b	11.2674
ENSDARG00000076383	ENSDARG00000076383	5.71716
ENSDARG00000058467	prpf40a	11.7602
ENSDARG00000045847	si:ch211-214j24.10	5.39782
ENSDARG00000097325	ENSDARG00000097325	6.92706
ENSDARG00000035330	taf1	8.5348
ENSDARG00000035332	cfap298	7.97872
ENSDARG00000028793	nlk2	7.7381
ENSDARG00000022712	stat3	8.57143
ENSDARG00000003016	ENSDARG00000003016	9.57389
ENSDARG00000003017	ube2al	8.53276
ENSDARG00000067652	ENSDARG00000067652	8.15408
ENSDARG00000001782	prkacba	5.97015
ENSDARG00000053254	mylpfa	7.83164
ENSDARG00000022718	casp8ap2	5.55437
ENSDARG00000053255	ENSDARG00000053255	10.2423
ENSDARG00000040635	rnf11b	7.85714
ENSDARG00000067656	kcmf1	13.6495
ENSDARG00000071173	slc12a10.2	8.11173
ENSDARG00000092115	eif4a1a	6.08236
ENSDARG00000037980	elob	9.79259
ENSDARG00000012203	ENSDARG00000012203	11.7752
ENSDARG00000018285	pdpk1b	10.4396
ENSDARG00000044521	zdbf2	9.18065
ENSDARG00000039225	vps13a	9.49023
ENSDARG00000092119	si:ch211-235f12.2	11.9238
ENSDARG00000023584	cdc7	7.94477
ENSDARG00000057143	nradd	17.1656
ENSDARG00000044524	def6b	7.03125
ENSDARG00000030125	sox7	9.09091
ENSDARG00000075062	ENSDARG00000075062	8.06452
ENSDARG00000031907	ptbp1b	8.50309
ENSDARG00000096003	atp5md	7.95455
ENSDARG00000089464	ENSDARG00000089464	9.21968
ENSDARG00000030129	mfsd14bb	8.82353
ENSDARG00000062445	pias1b	11.2947
ENSDARG00000076847	tnrc6c1	9.84253
ENSDARG00000096007	ENSDARG00000096007	7.03125
ENSDARG00000010977	rab34b	12.2395
ENSDARG00000013072	mmp15b	11.8015
ENSDARG00000010978	trmt1	6.94444
ENSDARG00000014854	reep1	7.62428
ENSDARG00000034013	rgmd	7.14286
ENSDARG00000059791	ENSDARG00000059791	7.73393
ENSDARG00000013075	mrpl11	11.2765
ENSDARG00000013076	bmi1b	8.33333
ENSDARG00000059794	kdm6al	8.4507
ENSDARG00000053713	ccdc88c	7.90507
ENSDARG00000013078	ywhaba	10.0507
ENSDARG00000053716	zgc:153990	9.97654
ENSDARG00000045399	cct5	7.05343
ENSDARG00000018742	psme4b	10.2573
ENSDARG00000004342	ENSDARG00000004342	10.0842
ENSDARG00000004343	nelfe	11.2389
ENSDARG00000022260	fez2b	11.7706
ENSDARG00000018745	ENSDARG00000018745	9.08607
ENSDARG00000068981	glceb	8.78378
ENSDARG00000061120	slc43a2b	9.25594
ENSDARG00000088141	ENSDARG00000088141	9.62358
ENSDARG00000075521	cpz	9.45946
ENSDARG00000062902	si:dkey-220f10.4	7.86788
ENSDARG00000040184	syncrip	7.93351
ENSDARG00000075524	ENSDARG00000075524	8.52273
ENSDARG00000061124	srpra	13.2653
ENSDARG00000089925	ENSDARG00000089925	8.00304
ENSDARG00000075527	zgc:174154	9.17082
ENSDARG00000062909	furina	8.44993
ENSDARG00000027933	LOC100333406	8.33333
ENSDARG00000041974	brk1	10.1111
ENSDARG00000013533	hoxb4a	9.02872
ENSDARG00000008237	sars1	11.8103
ENSDARG00000093448	mpc1	8.0593
ENSDARG00000058471	plk1	7.99874
ENSDARG00000079412	ftr02	8.78378
ENSDARG00000045853	rad51ap1	15.6045
ENSDARG00000027938	rad18	8.17014
ENSDARG00000044075	ENSDARG00000044075	9.23913
ENSDARG00000031455	ENSDARG00000031455	10.1663
ENSDARG00000079416	zgc:174895	4.79452
ENSDARG00000076393	tmem65	11.25
ENSDARG00000045857	cebpz	9.92155
ENSDARG00000070314	cald1a	9.28398
ENSDARG00000058479	zgc:110425	8.39458
ENSDARG00000017422	apmap	6.77713
ENSDARG00000017423	patl1	9.75599
ENSDARG00000004806	grwd1	13.0621
ENSDARG00000017427	phf20l1	8.09524
ENSDARG00000003027	scnm1	8.06452
ENSDARG00000074201	flna	11.1753
ENSDARG00000053263	zgc:113372	11.5665
ENSDARG00000040643	ccr10	6.6349
ENSDARG00000022727	epha2b	7.53425
ENSDARG00000040644	pxylp1	4.83871
ENSDARG00000022728	ENSDARG00000022728	14.7223
ENSDARG00000067668	cep57	9.42029
ENSDARG00000040649	prickle1a	8.38586
ENSDARG00000039232	ENSDARG00000039232	7.5
ENSDARG00000005675	sec61a1l	7.34545
ENSDARG00000057151	prep	8.20895
ENSDARG00000031911	si:ch211-191a24.3	9.72996
ENSDARG00000018296	rev1	8.20895
ENSDARG00000012215	umps	7.53425
ENSDARG00000093909	ENSDARG00000093909	10.7034
ENSDARG00000062450	rnf115a	10.042
ENSDARG00000005679	trip10a	6.66667
ENSDARG00000031915	hif1an	7.78716
ENSDARG00000012219	dpf2	9.75288
ENSDARG00000090893	ENSDARG00000090893	6.31884
ENSDARG00000075072	rpap1	10.7599
ENSDARG00000037997	tubb5	8.98973
ENSDARG00000037998	flot1b	6.94444
ENSDARG00000096012	znf1115	7.69231
ENSDARG00000090895	kansl1a	9.29699
ENSDARG00000030139	sdhdb	7.25806
ENSDARG00000058939	b4galnt3b	9.63741
ENSDARG00000089477	si:ch211-132g1.3	26.2644
ENSDARG00000076857	her3	7.46435
ENSDARG00000062457	las1l	7.9357
ENSDARG00000021402	mcm3ap	10.0571
ENSDARG00000032780	pigf	10.1449
ENSDARG00000014867	rpl8	8.2984
ENSDARG00000021408	poglut3	10.1615
ENSDARG00000071644	si:dkey-19a16.7	8.46154
ENSDARG00000036670	aplnrb	6.84931
ENSDARG00000043213	adam17a	8.67144
ENSDARG00000040190	qdpra	6.34921
ENSDARG00000036675	hnrnpa1b	4.26315
ENSDARG00000068992	hspa8	3.99817
ENSDARG00000061131	kif21a	5.64516
ENSDARG00000068993	zgc:153631	9.6868
ENSDARG00000036678	trmt10a	12.7584
ENSDARG00000068995	h2ax1	8.36988
ENSDARG00000089936	selenow2b	9.11458
ENSDARG00000062916	mrpl37	8.46939
ENSDARG00000008243	cct8	8.22716
ENSDARG00000027940	kcnf1a	9.71445
ENSDARG00000075538	zgc:163061	3.59198
ENSDARG00000061138	senp7b	7.25806
ENSDARG00000093455	ENSDARG00000093455	11.6987
ENSDARG00000013542	lpgat1	8.72336
ENSDARG00000008247	vezf1a	8.23522
ENSDARG00000058480	chtf18	10.284
ENSDARG00000079420	dpp4	8.20895
ENSDARG00000026165	col11a1a	10.3596
ENSDARG00000026166	emilin1b	7.03125
ENSDARG00000044083	peli1b	6.81818
ENSDARG00000052402	dnmt3ba	9.17649
ENSDARG00000097344	bloc1s3	6.09756
ENSDARG00000079428	ENSDARG00000079428	8.09859
ENSDARG00000003032	eif4a1b	7.14286
ENSDARG00000003035	hspa9	8.71967
ENSDARG00000070329	ENSDARG00000070329	8
ENSDARG00000017437	adcy3b	9.84003
ENSDARG00000040650	gps1	11.3383
ENSDARG00000017439	eif4ba	11.5391
ENSDARG00000035357	gnb2	9.9787
ENSDARG00000067676	plcl1	6.72759
ENSDARG00000067677	ENSDARG00000067677	16.3416
ENSDARG00000067678	ENSDARG00000067678	11.646
ENSDARG00000088619	rexo4	12.0779
ENSDARG00000071196	cavin2b	8.10438
ENSDARG00000008706	paip2b	11.6109
ENSDARG00000071197	usp40	7.63889
ENSDARG00000044540	fkbp2	10.5362
ENSDARG00000089480	si:dkey-12j5.1	15.0145
ENSDARG00000076861	tmem79b	6.66667
ENSDARG00000044545	zgc:77262	6.83168
ENSDARG00000026629	gmds	10.6658
ENSDARG00000030146	ENSDARG00000030146	6.6879
ENSDARG00000075083	prkdc	7.04225
ENSDARG00000062463	zc3h12b	6.17978
ENSDARG00000057167	eif4g2b	6.22594
ENSDARG00000096023	ENSDARG00000096023	5.7377
ENSDARG00000075084	ENSDARG00000075084	9.4952
ENSDARG00000076865	si:ch73-193c12.2	9.1415
ENSDARG00000058949	spin1	7.30207
ENSDARG00000057169	abca4a	11.6958
ENSDARG00000031929	stard14	7.85714
ENSDARG00000078109	usp12a	7.15006
ENSDARG00000075088	ENSDARG00000075088	6.66667
ENSDARG00000035810	rgcc	8.16877
ENSDARG00000062469	hipk3a	12.0912
ENSDARG00000016116	ENSDARG00000016116	6.25
ENSDARG00000016117	exd2	12.2502
ENSDARG00000014875	abi2b	7.31761
ENSDARG00000013095	gclc	10.324
ENSDARG00000000476	pms1	7.53425
ENSDARG00000014878	ENSDARG00000014878	12.5617
ENSDARG00000071652	rrp8	12.2092
ENSDARG00000032799	kcnd2	6.45161
ENSDARG00000025301	gfap	8.597
ENSDARG00000039701	emx2	10.3424
ENSDARG00000004363	lhfpl6	7.46269
ENSDARG00000025302	dixdc1a	7.02186
ENSDARG00000071657	si:dkey-19a16.4	6.92308
ENSDARG00000022280	brd2a	10.6554
ENSDARG00000071658	ywhag2	8.71294
ENSDARG00000018765	pknox1.1	8
ENSDARG00000039704	ENSDARG00000039704	6.72759
ENSDARG00000030602	rps19	7.93408
ENSDARG00000089940	znf1008	10.2041
ENSDARG00000061140	colec12	6.31748
ENSDARG00000057624	cops5	5.7377
ENSDARG00000036685	ccnt2a	9.03666
ENSDARG00000030604	phkg1a	23.6694
ENSDARG00000025309	dpf3	6.95887
ENSDARG00000057626	josd2	6.25
ENSDARG00000089942	ENSDARG00000089942	8.01887
ENSDARG00000075542	zfhx4	6.69195
ENSDARG00000036687	bcl9	12.1786
ENSDARG00000075543	chd8	8.88889
ENSDARG00000061143	tapt1b	7.4317
ENSDARG00000088164	ENSDARG00000088164	7.62428
ENSDARG00000041991	rrp9	9.30606
ENSDARG00000008255	cnot6a	8.29059
ENSDARG00000045870	plekha5	7.46269
ENSDARG00000093469	znf653	9.43478
ENSDARG00000041997	ENSDARG00000041997	13.9073
ENSDARG00000044093	rpl13a	10.9519
ENSDARG00000044094	gfpt2	6.45161
ENSDARG00000058494	dnaja3a	8.67647
ENSDARG00000045874	yeats4	6.44757
ENSDARG00000079434	tmem131l	11.0683
ENSDARG00000031475	ENSDARG00000031475	6.46732
ENSDARG00000044097	ENSDARG00000044097	5
ENSDARG00000045877	ube2nb	15.295
ENSDARG00000044098	egr2a	7.93651
ENSDARG00000070333	ENSDARG00000070333	7.33333
ENSDARG00000045878	nudt4b	10.7556
ENSDARG00000017441	mylz3	8.90625
ENSDARG00000052419	ankrd12	7.42296
ENSDARG00000070337	hoxc1a	7.27273
ENSDARG00000035360	mink1	7.35872
ENSDARG00000017445	eif3i	7.28883
ENSDARG00000017446	camk1db	6.77713
ENSDARG00000070339	hoxc3a	9.1308
ENSDARG00000061600	cemip2	9.27989
ENSDARG00000003049	ENSDARG00000003049	6.69713
ENSDARG00000074222	rap1gap2b	12.7261
ENSDARG00000061603	sorbs2b	6.57249
ENSDARG00000056307	znf706	6.86215
ENSDARG00000040666	nifk	19.8473
ENSDARG00000026630	mark3b	6.34921
ENSDARG00000058950	ENSDARG00000058950	10.2431
ENSDARG00000012234	psme3	8.18263
ENSDARG00000026634	ehmt1b	8.85771
ENSDARG00000031930	erc1b	9.60373
ENSDARG00000039255	klhl21	6.39535
ENSDARG00000030153	gnptab	9.16288
ENSDARG00000078113	atp5mea	16.7765
ENSDARG00000076870	piezo1	7.8415
ENSDARG00000075090	LOC110439410	6.34921
ENSDARG00000005699	ddx19b	11.0909
ENSDARG00000030155	ssbp3b	10.9472
ENSDARG00000062472	sin3b	10.4053
ENSDARG00000030156	naglu	8.54514
ENSDARG00000058958	si:ch73-106l15.3	7.37705
ENSDARG00000096034	si:ch73-289h5.5	7.03125
ENSDARG00000078118	sinhcafl	10.9939
ENSDARG00000017901	tln2a	12.8454
ENSDARG00000062476	snapc5	16.1503
ENSDARG00000062477	kiaa1549la	7.97101
ENSDARG00000009585	papola	8.79532
ENSDARG00000035821	zmym4.2	11.9331
ENSDARG00000097819	znf576.2	7.51161
ENSDARG00000034043	irx5a	5.61798
ENSDARG00000035823	zmym4.1	10.5683
ENSDARG00000000489	upf3b	9.395
ENSDARG00000092600	si:dkey-256e7.5	6.77713
ENSDARG00000025314	ENSDARG00000025314	8.9948
ENSDARG00000071669	smyd5	9.6875
ENSDARG00000092609	aup1	8.16722
ENSDARG00000036695	calcoco1a	8
ENSDARG00000088171	ciartb	7.36508
ENSDARG00000039719	mrps26	9.38847
ENSDARG00000043236	ccna1	8.0032
ENSDARG00000022297	ENSDARG00000022297	7.86161
ENSDARG00000062933	cmip	7.74648
ENSDARG00000036698	znf865	6.61644
ENSDARG00000075555	adamts17	6.75236
ENSDARG00000075556	luzp1	7.6196
ENSDARG00000075557	apcdd1l	7.88854
ENSDARG00000026180	prpf8	6.33803
ENSDARG00000075559	ppm1g	9.66958
ENSDARG00000061159	bicra	10.0277
ENSDARG00000020101	psmc2	13.1525
ENSDARG00000000943	dzip1	10.5468
ENSDARG00000026183	polr2eb	13.8882
ENSDARG00000020103	ENSDARG00000020103	10.7917
ENSDARG00000026185	yju2	8.6158
ENSDARG00000052423	ppp1r12c	7.7381
ENSDARG00000020107	usp2a	7.14286
ENSDARG00000045885	scaf11	13.029
ENSDARG00000052427	bicdl2	8.02469
ENSDARG00000070343	hoxc6a	7.59862
ENSDARG00000004830	flot2a	11.4667
ENSDARG00000070346	hoxc8a	15.7841
ENSDARG00000017454	nup50	8.43144
ENSDARG00000070348	hoxc10a	6.88089
ENSDARG00000003058	cep43	9.85916
ENSDARG00000053291	pnrc2	6.23547
ENSDARG00000040674	ctdsp1	7.73196
ENSDARG00000056318	kansl2	9.80067
ENSDARG00000035379	ENSDARG00000035379	8.94649
ENSDARG00000093931	rflnb	8.55856
ENSDARG00000088636	ENSDARG00000088636	10.2782
ENSDARG00000092154	tex264a	8.52723
ENSDARG00000074238	brpf3b	8.705
ENSDARG00000092155	apoc2	7.82276
ENSDARG00000039263	zbtb48	12.1622
ENSDARG00000012244	ube2e3	14.7603
ENSDARG00000092158	cbx3b	7.8254
ENSDARG00000079900	shroom4	11.1426
ENSDARG00000030161	ppp1r14bb	9.83988
ENSDARG00000044562	cycsb	8.10555
ENSDARG00000012248	rgma	7.6087
ENSDARG00000078123	slitrk3a	6.34921
ENSDARG00000044565	ola1	9.10035
ENSDARG00000070801	opa1	6.45161
ENSDARG00000096041	si:ch211-162i8.2	8.61837
ENSDARG00000044567	ttc1	12.7273
ENSDARG00000058968	haus1	8.01587
ENSDARG00000070804	ENSDARG00000070804	7.69231
ENSDARG00000097824	smco4	9.72574
ENSDARG00000076885	ENSDARG00000076885	9.87366
ENSDARG00000058969	cntnap2a	10.4427
ENSDARG00000003511	ENSDARG00000003511	9.85916
ENSDARG00000079909	ENSDARG00000079909	10.1395
ENSDARG00000070805	ENSDARG00000070805	7.79221
ENSDARG00000003513	ENSDARG00000003513	8.1996
ENSDARG00000076888	ganaba	9.89707
ENSDARG00000076889	ralgapa1	9.01599
ENSDARG00000035831	ENSDARG00000035831	8.98533
ENSDARG00000070809	znf516	8.53152
ENSDARG00000021433	asmtl	7.77315
ENSDARG00000017917	her7	8.64198
ENSDARG00000034056	csnk1g2b	10.6231
ENSDARG00000071670	tma7	7.42956
ENSDARG00000035838	ENSDARG00000035838	12.8901
ENSDARG00000021439	ncoa4	7.49743
ENSDARG00000087316	ENSDARG00000087316	8.19672
ENSDARG00000071673	ctdspla	8.57143
ENSDARG00000087317	ENSDARG00000087317	7.8125
ENSDARG00000071675	ENSDARG00000071675	6.45161
ENSDARG00000018782	kdm4aa	9.09905
ENSDARG00000007405	strap	11.8943
ENSDARG00000039724	osbpl8	9.17345
ENSDARG00000025326	myl12.2	8.33333
ENSDARG00000018787	efna1b	10.7539
ENSDARG00000043243	prkchb	8.56982
ENSDARG00000088180	ENSDARG00000088180	10.0975
ENSDARG00000075560	kmt2cb	10.2795
ENSDARG00000057644	adam8b	9.20008
ENSDARG00000039729	asap1b	5.95238
ENSDARG00000043246	ENSDARG00000043246	9.99858
ENSDARG00000075564	fam13a	8.72011
ENSDARG00000057648	dnttip2	6.96906
ENSDARG00000096505	si:ch73-103l1.2	7.37705
ENSDARG00000093482	ENSDARG00000093482	7.24638
ENSDARG00000089967	si:ch211-59o9.10	7.14286
ENSDARG00000075567	fbxl20	8.44246
ENSDARG00000062948	wasf3b	9.69989
ENSDARG00000061168	dhx34	8.31802
ENSDARG00000075569	gpbp1l1	7.39412
ENSDARG00000061169	larp1b	11.2322
ENSDARG00000008278	rcor2	7.60513
ENSDARG00000013575	rfx2	10.2674
ENSDARG00000045893	kctd15a	9.10816
ENSDARG00000031494	prrc2a	7.47544
ENSDARG00000027978	yy1b	11.683
ENSDARG00000031495	seta	7.0472
ENSDARG00000034518	trdmt1	9.28932
ENSDARG00000052435	spred2a	9.34553
ENSDARG00000031496	ap1ar	8.75015
ENSDARG00000045898	si:ch211-152c2.3	6.98529
ENSDARG00000052438	actr2a	12.6028
ENSDARG00000003061	cd276	10.3222
ENSDARG00000070355	ENSDARG00000070355	8.35623
ENSDARG00000004843	foxp1a	6.73281
ENSDARG00000003068	gorasp1a	7.14179
ENSDARG00000003069	btbd7	9.7148
ENSDARG00000074242	serbp1a	6.72971
ENSDARG00000022767	apobb.1	2.97978
ENSDARG00000088644	ENSDARG00000088644	10.5224
ENSDARG00000074244	arhgef10lb	6.66667
ENSDARG00000035389	fcho2	10.573
ENSDARG00000008732	zgc:66479	6.71642
ENSDARG00000074245	spen	6.75078
ENSDARG00000074246	rab14	8.82353
ENSDARG00000039270	vti1b	7.25806
ENSDARG00000074248	tmem237b	8.22785
ENSDARG00000093945	vma21	12.7199
ENSDARG00000092167	si:ch211-272h9.5	9.15375
ENSDARG00000026655	tspo	9.34436
ENSDARG00000079912	rapgefl1	8.19697
ENSDARG00000031954	rbck1	7.04225
ENSDARG00000078133	kdm2ab	9.89755
ENSDARG00000076891	rfxap	7.14286
ENSDARG00000044575	vars1	14.1433
ENSDARG00000039279	golga5	7.64535
ENSDARG00000078135	mrc2	6.66667
ENSDARG00000076892	ENSDARG00000076892	9.72117
ENSDARG00000030176	zgc:92429	10.2147
ENSDARG00000030177	uchl3	7.87671
ENSDARG00000079917	rassf7a	7.79221
ENSDARG00000076895	flrt3	6.26069
ENSDARG00000097836	ENSDARG00000097836	6.00174
ENSDARG00000034060	elac2	10.2657
ENSDARG00000096058	ENSDARG00000096058	8.78378
ENSDARG00000034062	ENSDARG00000034062	7.62428
ENSDARG00000021442	cdh11	7.10941
ENSDARG00000003526	psma5	7.89353
ENSDARG00000003527	mak16	13.8339
ENSDARG00000035844	ENSDARG00000035844	8.10811
ENSDARG00000074702	arfgef2	8.16998
ENSDARG00000074703	ccdc97	7.9832
ENSDARG00000060304	ENSDARG00000060304	8.12931
ENSDARG00000074705	ENSDARG00000074705	6.70732
ENSDARG00000007412	slc2a1b	6.72759
ENSDARG00000071683	zfr2	8.86076
ENSDARG00000060306	tfcp2	12.877
ENSDARG00000007413	arid2	8.35673
ENSDARG00000060309	srgap3	11.6794
ENSDARG00000025332	rbm28	10.1175
ENSDARG00000075570	ide	6.99608
ENSDARG00000088190	ENSDARG00000088190	5.83333
ENSDARG00000096510	ENSDARG00000096510	8.28382
ENSDARG00000075571	bicd2	12.037
ENSDARG00000062951	meak7	7.37705
ENSDARG00000043257	ckbb	7.74974
ENSDARG00000062954	clk2a	11.3924
ENSDARG00000061174	znf740b	10.2804
ENSDARG00000030638	ENSDARG00000030638	17.5445
ENSDARG00000088195	si:ch211-168f7.5	10.747
ENSDARG00000062955	dipk1aa	13.1244
ENSDARG00000029218	ENSDARG00000029218	9.48327
ENSDARG00000089976	spcs3	8
ENSDARG00000093494	si:ch211-217k17.9	5.29412
ENSDARG00000016605	pimr110	7.14286
ENSDARG00000013582	csnk2a2b	7.84542
ENSDARG00000008287	fam114a1	13.9419
ENSDARG00000020123	coq8aa	13.8502
ENSDARG00000016608	ENSDARG00000016608	8.85934
ENSDARG00000000966	ncor2	9.95732
ENSDARG00000021905	derl1	10.3683
ENSDARG00000079462	ptges3l	9.94812
ENSDARG00000021907	ENSDARG00000021907	7.63889
ENSDARG00000052447	ENSDARG00000052447	8.10811
ENSDARG00000091304	card19	7.9633
ENSDARG00000091305	ENSDARG00000091305	7.31707
ENSDARG00000017473	ENSDARG00000017473	8.3742
ENSDARG00000070367	ENSDARG00000070367	11.1427
ENSDARG00000017474	zgc:110699	6.9831
ENSDARG00000043710	parvaa	12.0602
ENSDARG00000061631	fbxo11b	8.51946
ENSDARG00000043716	cldn5a	17.7899
ENSDARG00000008740	esf1	11.5439
ENSDARG00000035398	enc1	9.39206
ENSDARG00000092170	apoc1	13.1746
ENSDARG00000056338	szrd1	13.1258
ENSDARG00000043718	ENSDARG00000043718	5.80357
ENSDARG00000088655	ENSDARG00000088655	12.7867
ENSDARG00000092172	si:dkey-96n2.1	8.92046
ENSDARG00000040698	plekha8	14.3314
ENSDARG00000012261	eftud2	8.42144
ENSDARG00000026664	uri1	8.96448
ENSDARG00000008748	ube2na	10.7073
ENSDARG00000078142	spag9b	8.95577
ENSDARG00000044584	tex261	11.2858
ENSDARG00000070822	cnp	6.9991
ENSDARG00000052907	bcl7a	8.35422
ENSDARG00000044588	emp2	10.0764
ENSDARG00000070824	ndufb5	13.6464
ENSDARG00000003531	tcea1	12.6086
ENSDARG00000016153	dag1	9.62142
ENSDARG00000016154	zfp36l1a	6.80724
ENSDARG00000070828	actl6a	10.3456
ENSDARG00000016156	fam53b	9.25014
ENSDARG00000087330	LOC100535691	11.4308
ENSDARG00000034076	lrp11	9.86604
ENSDARG00000060312	wdr62	7.59494
ENSDARG00000053773	vgll2b	10.7595
ENSDARG00000087333	scoca	7.72727
ENSDARG00000035858	cnn2	7.43553
ENSDARG00000071691	uqcrc2b	8.09902
ENSDARG00000071692	prex2	8.31612
ENSDARG00000053776	ENSDARG00000053776	8.15217
ENSDARG00000060318	ENSDARG00000060318	8.13495
ENSDARG00000071697	zgc:66433	8.32452
ENSDARG00000012723	rbm14a	6.83517
ENSDARG00000057660	dhx57	8.39202
ENSDARG00000078600	ldlrad3	6.62651
ENSDARG00000062960	armc10	5.92999
ENSDARG00000025348	igfbp5b	7.69231
ENSDARG00000089981	rnf146	10.2713
ENSDARG00000078604	tbc1d10b	15.4283
ENSDARG00000062962	kmt2ba	8.03975
ENSDARG00000078606	zgc:194224	16.4084
ENSDARG00000062965	dennd10	8.54256
ENSDARG00000008292	eif2s3	9.45607
ENSDARG00000061187	cbx5	10.0336
ENSDARG00000002213	invs	11.6465
ENSDARG00000089988	ENSDARG00000089988	8.38222
ENSDARG00000062968	sbf1	12.3397
ENSDARG00000020131	fnbp1l	9.95275
ENSDARG00000002215	rtca	8.10603
ENSDARG00000020133	jdp2b	6.45161
ENSDARG00000034534	atp6v1aa	6.18557
ENSDARG00000020134	sipa1l1	8.77886
ENSDARG00000013596	brd1a	5.83851
ENSDARG00000021916	vax1	9.26733
ENSDARG00000079473	map3k21	9.27932
ENSDARG00000086014	ENSDARG00000086014	6.92195
ENSDARG00000091313	ENSDARG00000091313	8.51752
ENSDARG00000004861	esrrga	8.26502
ENSDARG00000038422	entpd4	6.84931
ENSDARG00000091317	hunk	7.04225
ENSDARG00000038424	c4b	6.34921
ENSDARG00000011404	fen1	11.8731
ENSDARG00000004866	mindy1	9.84093
ENSDARG00000011405	rps9	10.9922
ENSDARG00000074260	ENSDARG00000074260	5.38839
ENSDARG00000061640	sipa1l2	13.0783
ENSDARG00000038428	sulf1	9.05353
ENSDARG00000011408	ENSDARG00000011408	9.91141
ENSDARG00000038429	csrnp1b	6.83667
ENSDARG00000043727	cwc27	9.58568
ENSDARG00000022788	cops7a	10.2245
ENSDARG00000043728	srek1ip1	12.2792
ENSDARG00000092181	pals1b	8.56059
ENSDARG00000008757	entpd6	8.85417
ENSDARG00000093967	ENSDARG00000093967	8.81944
ENSDARG00000058990	slc35a2	10.2506
ENSDARG00000012274	eif4e1c	16.5526
ENSDARG00000058992	cers2b	10.982
ENSDARG00000079932	zgc:152830	11.4548
ENSDARG00000058993	rock1	8.90156
ENSDARG00000079934	zgc:162200	8.71649
ENSDARG00000052914	ENSDARG00000052914	10.0112
ENSDARG00000070832	snrka	8.37681
ENSDARG00000044597	ncbp3	9.80559
ENSDARG00000070833	lin52	7.24638
ENSDARG00000052917	si:ch211-202f3.3	7.1083
ENSDARG00000097855	SMAKA_DANRE	7.46269
ENSDARG00000078159	zgc:175284	6.85483
ENSDARG00000016163	usp33	6.90188
ENSDARG00000035860	rps28	10.1098
ENSDARG00000034080	plcd1b	13.2614
ENSDARG00000056800	ENSDARG00000056800	11.1983
ENSDARG00000070839	evi5b	9.0616
ENSDARG00000069422	nhp2	11.398
ENSDARG00000055022	pds5a	10.0512
ENSDARG00000056803	ap1s1	10.4315
ENSDARG00000060320	dcaf5	7.59494
ENSDARG00000055026	ptch2	7.10913
ENSDARG00000060323	exoc5	8.45533
ENSDARG00000035868	spire1a	6.77713
ENSDARG00000074724	ENSDARG00000074724	6.55738
ENSDARG00000035869	azin1b	12.9406
ENSDARG00000087345	ENSDARG00000087345	6.30335
ENSDARG00000074726	nrde2	8.95522
ENSDARG00000087346	rap1ab	8.39734
ENSDARG00000092644	ago1	7.21649
ENSDARG00000087349	reep6	6.66667
ENSDARG00000039754	xpc	11.4098
ENSDARG00000007438	ube2ib	15.4896
ENSDARG00000043271	morc3b	7.04225
ENSDARG00000057672	plpp5	6.94229
ENSDARG00000039757	mcfd2	7.14286
ENSDARG00000029232	E7FDG9_DANRE	7.8735
ENSDARG00000062970	niban2a	8.60215
ENSDARG00000075592	tnfaip8l2a	13.4148
ENSDARG00000062972	hip1	7.76678
ENSDARG00000057676	golga7	7.55814
ENSDARG00000043276	ENSDARG00000043276	11.9602
ENSDARG00000030656	sept3	7.53046
ENSDARG00000075593	trim71	6.49932
ENSDARG00000062973	ttll7	8.33333
ENSDARG00000002220	zgc:103692	8.84052
ENSDARG00000057679	sh2b1	7.57984
ENSDARG00000043279	aqp12	9.31259
ENSDARG00000075596	ENSDARG00000075596	11.9718
ENSDARG00000089999	ENSDARG00000089999	10.8611
ENSDARG00000034541	tgfbr2b	7.7929
ENSDARG00000021924	hsp70.3	7.75463
ENSDARG00000087800	ENSDARG00000087800	6.66667
ENSDARG00000052462	pisd	8.82353
ENSDARG00000079482	gid4	7.19616
ENSDARG00000087803	ENSDARG00000087803	13.9406
ENSDARG00000079485	ENSDARG00000079485	7.56854
ENSDARG00000087807	ENSDARG00000087807	6.66667
ENSDARG00000024030	angptl2a	6.95653
ENSDARG00000004874	spata6l	25.4081
ENSDARG00000043732	cops4	8
ENSDARG00000004877	rock2b	8.69968
ENSDARG00000003098	kdm5bb	10.4011
ENSDARG00000043734	trmu	6.34921
ENSDARG00000074271	get1	9.11298
ENSDARG00000061654	wwc3	7.75613
ENSDARG00000093972	ftr79	7.79537
ENSDARG00000026680	slc25a14	5.64516
ENSDARG00000061658	ENSDARG00000061658	7.69413
ENSDARG00000008765	tmed5	5.88664
ENSDARG00000012281	zgc:65851	11.4953
ENSDARG00000092199	si:ch211-250c4.3	7.00935
ENSDARG00000037100	ankrd10a	7.23684
ENSDARG00000078162	pimr208	7.46269
ENSDARG00000020607	emc3	9.70933
ENSDARG00000079944	ENSDARG00000079944	7.14286
ENSDARG00000078164	znf576.2	12.7103
ENSDARG00000020608	ENSDARG00000020608	8.29905
ENSDARG00000096083	si:dkey-21h14.8	9.10211
ENSDARG00000070843	arid3a	12.3318
ENSDARG00000070844	gamt	17.0333
ENSDARG00000052928	arf6b	6.95652
ENSDARG00000079949	supt16h	9.81797
ENSDARG00000037108	pfdn6	8.87013
ENSDARG00000037109	pwp2h	20.0254
ENSDARG00000016173	cct3	17.7947
ENSDARG00000035871	rpl30	12.2657
ENSDARG00000070849	rps15	13.1112
ENSDARG00000069432	plscr3b	11.387
ENSDARG00000016177	eif4enif1	7.30337
ENSDARG00000074730	pkmyt1	6.77293
ENSDARG00000087352	dnah2	6.55738
ENSDARG00000074734	msl1a	7.30089
ENSDARG00000092651	sgo2	7.59087
ENSDARG00000056819	hoxa9b	16.027
ENSDARG00000074737	ENSDARG00000074737	10.2488
ENSDARG00000012741	maco1b	9.41358
ENSDARG00000057680	foxj2	7.03125
ENSDARG00000025364	ENSDARG00000025364	9.35349
ENSDARG00000057681	si:ch211-266o15.1	6.09127
ENSDARG00000012745	poc1bl	7.4503
ENSDARG00000092659	ppp3r1a	12.1324
ENSDARG00000029241	ENSDARG00000029241	7.52096
ENSDARG00000057683	mcm6	11.7328
ENSDARG00000043283	prrg1	7.3505
ENSDARG00000012747	rer1	7.31707
ENSDARG00000078624	arhgef9b	7.71781
ENSDARG00000030665	tcerg1b	9.80827
ENSDARG00000062983	fbxo18	9.46581
ENSDARG00000043287	atg101	6.55738
ENSDARG00000068102	ENSDARG00000068102	8.60215
ENSDARG00000057688	ical1	8.46154
ENSDARG00000016630	tprb	7.3743
ENSDARG00000029248	fubp1	11.3734
ENSDARG00000062987	tyw1	8.44878
ENSDARG00000006110	chrd	7.56826
ENSDARG00000002235	mmp14a	10.4072
ENSDARG00000020153	ENSDARG00000020153	13.1104
ENSDARG00000052471	taf1a	7.5747
ENSDARG00000034555	pard3bb	9.37348
ENSDARG00000087811	ENSDARG00000087811	7.8125
ENSDARG00000079492	ENSDARG00000079492	7.22892
ENSDARG00000021938	smad9	9.45095
ENSDARG00000070391	tspan4b	9.22809
ENSDARG00000007901	crnkl1	14.1508
ENSDARG00000087816	ENSDARG00000087816	10.7911
ENSDARG00000070395	ENSDARG00000070395	9.94258
ENSDARG00000011422	ryr1a	14.4295
ENSDARG00000038442	plcg1	13.0713
ENSDARG00000070398	ENSDARG00000070398	4.83871
ENSDARG00000070399	alg2	7.79221
ENSDARG00000038446	nrp2b	8.80065
ENSDARG00000061661	ENSDARG00000061661	9.46227
ENSDARG00000095223	si:ch211-242f23.3	10.0768
ENSDARG00000088686	hist1h2a11	5.97546
ENSDARG00000074287	sptlc2b	8.19672
ENSDARG00000020610	tnnt2a	6.56281
ENSDARG00000020611	si:ch211-160d20.3	6.75403
ENSDARG00000033231	mcm6l	7.13856
ENSDARG00000012294	ENSDARG00000012294	9.07686
ENSDARG00000079957	eloal	7.03125
ENSDARG00000017960	sfxn2	8.09028
ENSDARG00000037116	cxcl12a	7.95692
ENSDARG00000090013	ccdc9b	6.70538
ENSDARG00000016181	trim33	11.0538
ENSDARG00000078179	fndc3ba	7.5375
ENSDARG00000070857	si:dkey-32e6.6	7.14286
ENSDARG00000003564	dohh	6.96203
ENSDARG00000069440	dachd	6.74604
ENSDARG00000055040	ENSDARG00000055040	9.0172
ENSDARG00000035882	rida	7.33333
ENSDARG00000021483	cdc14b	11.7371
ENSDARG00000016187	ENSDARG00000016187	13.1917
ENSDARG00000060340	si:dkey-157l19.2	6.42202
ENSDARG00000010108	bri3bp	8.20895
ENSDARG00000060341	ENSDARG00000060341	8.73925
ENSDARG00000021488	cyth1b	9.27347
ENSDARG00000074746	kcnd1	7.24638
ENSDARG00000074747	brwd1	8.51988
ENSDARG00000087369	cep162	7.82471
ENSDARG00000074749	abca12	8.49964
ENSDARG00000025375	idh1	7.03125
ENSDARG00000057691	srsf1a	8.07559
ENSDARG00000029252	ssb	8.64843
ENSDARG00000043294	ENSDARG00000043294	7.5
ENSDARG00000039778	ENSDARG00000039778	5.72956
ENSDARG00000062991	abi1b	9.71361
ENSDARG00000096553	ENSDARG00000096553	12.3459
ENSDARG00000057698	ctsd	9.3382
ENSDARG00000002240	psmb6	10.7625
ENSDARG00000096554	si:dkey-25o16.4	8.43099
ENSDARG00000057699	styx	10.8035
ENSDARG00000055502	cicb	7.87594
ENSDARG00000052480	pdcd11	11.7028
ENSDARG00000020164	efnb2a	6.01312
ENSDARG00000055504	cd68	5.7377
ENSDARG00000021945	ddx23	7.79885
ENSDARG00000006124	kdm5c	11.6816
ENSDARG00000016649	akr7a3	7.01754
ENSDARG00000041104	ENSDARG00000041104	7.74468
ENSDARG00000055505	ENSDARG00000055505	7.23935
ENSDARG00000052482	arhgef11	9.70977
ENSDARG00000006125	csnk1db	8.32205
ENSDARG00000087822	agap3	7.46216
ENSDARG00000020169	ENSDARG00000020169	6.37721
ENSDARG00000006128	cep170aa	8.69238
ENSDARG00000077300	usp42	12.0476
ENSDARG00000060805	map1sa	16.6667
ENSDARG00000086047	ENSDARG00000086047	6.45161
ENSDARG00000086048	si:ch211-229i14.2	5.07246
ENSDARG00000007918	ttc27	7.37705
ENSDARG00000011434	ptger2a	9.03533
ENSDARG00000015310	pitpnbl	9.28126
ENSDARG00000004896	ENSDARG00000004896	7.78414
ENSDARG00000038456	mrps35	7.57976
ENSDARG00000015314	zc4h2	11.2422
ENSDARG00000015315	psmc5	8.13412
ENSDARG00000088693	dcst2	9.80743
ENSDARG00000043757	ptbp3	8.11256
ENSDARG00000002702	ENSDARG00000002702	9.09136
ENSDARG00000074297	ENSDARG00000074297	8.78801
ENSDARG00000008784	prpf4ba	9.65016
ENSDARG00000074298	znf1015	10.142
ENSDARG00000020621	ap1b1	9.40157
ENSDARG00000020623	baxa	25
ENSDARG00000008788	camk1gb	9.1132
ENSDARG00000002707	her11	8.80823
ENSDARG00000093999	ttf1.2	13.3953
ENSDARG00000020625	jak1	10.4873
ENSDARG00000037121	mat2ab	7.25806
ENSDARG00000019205	fam120c	7.56604
ENSDARG00000078185	pacs2	7.25806
ENSDARG00000019208	camsap1a	8.57463
ENSDARG00000078186	tex2	7.35413
ENSDARG00000078187	slc12a5b	7.62428
ENSDARG00000052947	ENSDARG00000052947	9.59785
ENSDARG00000003570	hsp90b1	11.6775
ENSDARG00000078188	fhip1b	7.5
ENSDARG00000024511	ENSDARG00000024511	19.5401
ENSDARG00000091805	ENSDARG00000091805	6.64248
ENSDARG00000070866	tmem11	7.56779
ENSDARG00000070867	smx5	8.67019
ENSDARG00000010113	ndufb8	8.70847
ENSDARG00000069450	gja5b	19.973
ENSDARG00000056830	si:ch211-107m4.1	7.92042
ENSDARG00000038917	rad50	9.70027
ENSDARG00000074750	qser1	11.7647
ENSDARG00000055054	bcl9l	5.47945
ENSDARG00000087372	ENSDARG00000087372	8.4507
ENSDARG00000074752	hlfa	12.1104
ENSDARG00000007461	srgap1a	9.00827
ENSDARG00000074756	tfb2m	6.59926
ENSDARG00000060357	ENSDARG00000060357	8.24742
ENSDARG00000087377	ENSDARG00000087377	9.12698
ENSDARG00000074758	csde1	12.7157
ENSDARG00000074759	ccar1	11.6378
ENSDARG00000012763	arl13b	10.7356
ENSDARG00000092677	coa6	6.32184
ENSDARG00000012764	ENSDARG00000012764	8.87097
ENSDARG00000039784	ENSDARG00000039784	9.03984
ENSDARG00000078641	ENSDARG00000078641	9.23441
ENSDARG00000029263	hoxb3a	7.31483
ENSDARG00000033707	jade1	8.63789
ENSDARG00000096562	wu:fj29h11	8.02707
ENSDARG00000016651	znf106a	8.04598
ENSDARG00000068123	gkap1	13.9801
ENSDARG00000041110	dnajc3a	8.33333
ENSDARG00000069910	gtf2f2a	7.7037
ENSDARG00000055510	ypel3	7.51713
ENSDARG00000068128	ppp1r15b	7.55814
ENSDARG00000069912	hmga2	8.87735
ENSDARG00000041113	wdr18	6.45161
ENSDARG00000055514	icn2	7.43243
ENSDARG00000069916	ENSDARG00000069916	8.99087
ENSDARG00000091351	ENSDARG00000091351	8.10811
ENSDARG00000077310	ENSDARG00000077310	8.47797
ENSDARG00000007923	ptpn1	7.89732
ENSDARG00000087837	ENSDARG00000087837	8.58175
ENSDARG00000077314	mblac1	7.46269
ENSDARG00000056381	cfap97	6.7522
ENSDARG00000077318	ENSDARG00000077318	5.44332
ENSDARG00000029722	hmgb2a	10.504
ENSDARG00000029724	pqbp1	16.9843
ENSDARG00000056386	tmc1	11.4493
ENSDARG00000015325	u2af1	12.6409
ENSDARG00000002710	ncl	7.21188
ENSDARG00000061687	atxn1a	7.14286
ENSDARG00000095247	ENSDARG00000095247	6.77713
ENSDARG00000061688	arvcfb	6.80714
ENSDARG00000033251	osbpl3a	7.47518
ENSDARG00000008796	her5	7.89474
ENSDARG00000052950	arhgap23a	7.48423
ENSDARG00000019213	zgc:136929	5.88664
ENSDARG00000086510	ENSDARG00000086510	6.55738
ENSDARG00000020635	ENSDARG00000020635	7.14286
ENSDARG00000091810	ENSDARG00000091810	6.55738
ENSDARG00000033259	dis3l2	15.7751
ENSDARG00000090031	ENSDARG00000090031	8.95522
ENSDARG00000086515	ENSDARG00000086515	10.4752
ENSDARG00000078199	ENSDARG00000078199	7.36842
ENSDARG00000003582	ENSDARG00000003582	14.1576
[truncated: 5,971 more rows]
