# Supplementary material for: Cpeb1b-mediated cytoplasmic polyadenylation of shha mRNA modulates zebrafish definitive hematopoiesis
Source: Proc Natl Acad Sci U S A. 2023 Feb 6;120(7):e2212212120. doi: 10.1073/pnas.2212212120 (PMC9964029; doi:10.1073/pnas.2212212120)
Supplement: Supplementary file 4 — Dataset S03 (XLSX) [file pnas.2212212120.sd03.xlsx]

## Sheet: 8hpf
Gene ID	Gene name	WT	MUT
ENSDARG00000000018	nrf1	0.0696538	0.0534539
ENSDARG00000000019	ube2h	0.206487	0.231121
ENSDARG00000000068	slc9a3r1a	0.611533	0.558876
ENSDARG00000000069	dap	0.848956	0.851639
ENSDARG00000000086	itsn1	0.674265	0.748128
ENSDARG00000000102	ENSDARG00000000102	0.899072	0.837705
ENSDARG00000000103	myh10	1.09895	1.70731
ENSDARG00000000212	krt97	0.147477	0.174574
ENSDARG00000000229	usp49	0.241014	0.23825
ENSDARG00000000241	slc40a1	0.517047	0.684825
ENSDARG00000000394	matr3l1.2	4.71078	6.33631
ENSDARG00000000423	si:ch73-314g15.3	0.367503	0.372669
ENSDARG00000000442	slc39a13	0.0906133	0.0431451
ENSDARG00000000489	upf3b	10.9608	11.8136
ENSDARG00000000529	ofd1	0.707624	0.601316
ENSDARG00000000540	asnsd1	0.134461	0.151927
ENSDARG00000000542	gtf2e1	0.308307	0.32755
ENSDARG00000000551	slc1a4	1.26199	1.38498
ENSDARG00000000563	ttn.1	0.909644	1.15603
ENSDARG00000000567	znf281a	0.0414005	0.0447977
ENSDARG00000000568	ell	0.542443	1.14401
ENSDARG00000000588	tamalin	0.290593	0.343727
ENSDARG00000000651	osgepl1	1.223	1.39392
ENSDARG00000000690	sypl2b	0.168295	0.232013
ENSDARG00000000729	daxx	4.17613	4.0189
ENSDARG00000000747	lcmt2	0.348259	0.308885
ENSDARG00000000760	znf511	2.52808	2.29256
ENSDARG00000000767	spi1b	2.98757	3.00832
ENSDARG00000000779	scfd1	0.582549	0.576547
ENSDARG00000000804	rassf6	0.471161	0.435426
ENSDARG00000000853	dstyk	0.115446	0.0647883
ENSDARG00000000857	mapk14a	0.0684608	0.0356821
ENSDARG00000000861	scrib	0.366313	0.472878
ENSDARG00000000887	zgc:56699	0.975343	1.267
ENSDARG00000000906	skap2	1.99235	2.1618
ENSDARG00000000935	unk	0.182227	0.177443
ENSDARG00000000943	dzip1	1.08681	1.36717
ENSDARG00000000966	ncor2	1.75849	2.11757
ENSDARG00000000972	ENSDARG00000000972	0.349947	0.36531
ENSDARG00000001014	myh9b	4.27207	6.21957
ENSDARG00000001015	znf384a	1.76233	0.958543
ENSDARG00000001057	bysl	0.151548	0.120205
ENSDARG00000001129	dicer1	0.133757	0.194005
ENSDARG00000001162	matr3l1.1	4.1248	4.92616
ENSDARG00000001210	arl14ep	0.0992611	0.113159
ENSDARG00000001220	mycbp2	0.26319	0.330268
ENSDARG00000001241	puf60b	0.0674163	0.079248
ENSDARG00000001244	srrm1	15.6079	27.4563
ENSDARG00000001249	pcgf1	0.321675	0.551242
ENSDARG00000001285	ENSDARG00000001285	0.335608	0.281264
ENSDARG00000001313	g2e3	1.47614	1.09571
ENSDARG00000001414	mctp2a	0.484432	0.466966
ENSDARG00000001447	mier1b	0.3738	0.538804
ENSDARG00000001452	adam8a	0.474857	0.417076
ENSDARG00000001549	sp3a	4.70974	5.86795
ENSDARG00000001557	tomm34	0.49168	0.612421
ENSDARG00000001558	kifc1	0.211573	0.296716
ENSDARG00000001578	echs1	0.464306	0.414332
ENSDARG00000001621	nfyal	0.685069	0.812434
ENSDARG00000001634	kirrel1a	0.171925	0.221604
ENSDARG00000001676	gpm6bb	0.562871	0.687126
ENSDARG00000001710	flot1a	0.390523	0.553598
ENSDARG00000001721	oc90	21.1872	47.6892
ENSDARG00000001729	strn3	0.510243	0.686935
ENSDARG00000001733	gulp1a	1.15762	1.88532
ENSDARG00000001734	fkbp8	0.56613	0.605081
ENSDARG00000001754	noc2l	2.39787	2.36956
ENSDARG00000001769	ptpra	0.291658	0.424232
ENSDARG00000001777	nup155	0.197412	0.128229
ENSDARG00000001782	prkacba	1.19735	1.70735
ENSDARG00000001788	atp5po	0.511624	0.405378
ENSDARG00000001804	zgc:112148	1.65126	1.00663
ENSDARG00000001818	c3b.2	0.972616	1.56581
ENSDARG00000001829	zgc:112982	1.46887	1.91722
ENSDARG00000001857	aff4	2.09582	1.95793
ENSDARG00000001859	dbx1b	0.601533	0.897534
ENSDARG00000001873	phgdh	0.314964	0.332193
ENSDARG00000001879	nav2b	0.127342	0.125227
ENSDARG00000001880	stx3b	0.651042	0.843131
ENSDARG00000001888	ppm1ba	0.107681	0.143445
ENSDARG00000001889	tuba1a	0.102895	0.0593258
ENSDARG00000001890	stt3b	0.334151	0.324886
ENSDARG00000001897	man2b1	0.4887	0.358965
ENSDARG00000001940	dnajc1	1.20084	1.53429
ENSDARG00000001950	ak1	2.79417	2.47671
ENSDARG00000001953	pfkfb3	0.432051	0.6617
ENSDARG00000001969	txlng	0.361831	0.438267
ENSDARG00000001975	hsd11b2	4.77163	5.69384
ENSDARG00000001976	fkbp16	1.24231	0.985768
ENSDARG00000001994	stxbp1a	1.57832	1.93551
ENSDARG00000002002	lmcd1	0.452218	0.310516
ENSDARG00000002016	ppil2	0.322226	0.520189
ENSDARG00000002021	pygb	0.500811	0.686667
ENSDARG00000002031	tox4a	1.21185	1.25387
ENSDARG00000002077	mnat1	0.991602	1.2009
ENSDARG00000002082	csnk2a1	2.4794	2.93308
ENSDARG00000002127	stam	0.393734	0.375505
ENSDARG00000002128	cwf19l1	0.280002	0.288045
ENSDARG00000002165	psme1	6.92159	7.68574
ENSDARG00000002168	tra2b	0.658273	0.580397
ENSDARG00000002184	igbp1	0.449082	0.317308
ENSDARG00000002190	chmp2bb	1.8604	2.38879
ENSDARG00000002213	invs	1.60346	1.80648
ENSDARG00000002215	rtca	1.38493	1.27069
ENSDARG00000002216	tbx3a	0.411999	0.493488
ENSDARG00000002217	scocb	0.155099	0.210045
ENSDARG00000002220	zgc:103692	1.15236	1.32617
ENSDARG00000002235	mmp14a	0.543184	0.555694
ENSDARG00000002240	psmb6	2.63688	1.85208
ENSDARG00000002264	mrpl41	0.452661	0.311808
ENSDARG00000002267	dcaf13	0.18382	0.265423
ENSDARG00000002271	zfand5b	0.186952	0.1237
ENSDARG00000002298	ankrd22	1.1087	2.10468
ENSDARG00000002303	ENSDARG00000002303	0.0401866	0.0183634
ENSDARG00000002304	gins2	0.294087	0.367012
ENSDARG00000002332	frmd6	0.463194	0.363884
ENSDARG00000002333	fam102bb	0.104238	0.111359
ENSDARG00000002336	dlc	0.278459	0.331384
ENSDARG00000002339	sgf29	0.553832	0.694864
ENSDARG00000002344	tubb4b	0.448347	0.34293
ENSDARG00000002347	cyp11a1.1	0.555841	0.744269
ENSDARG00000002365	cers5	0.153875	0.136702
ENSDARG00000002369	si:ch211-202a12.4	0.465925	0.683709
ENSDARG00000002377	mief2	0.0982743	0.117973
ENSDARG00000002396	cry-dash	0.258317	0.321377
ENSDARG00000002400	ENSDARG00000002400	1.82956	2.14384
ENSDARG00000002401	gale	0.818247	1.14543
ENSDARG00000002402	ercc3	0.282984	0.299862
ENSDARG00000002403	nusap1	2.80692	3.60785
ENSDARG00000002412	ENSDARG00000002412	0.417222	0.343954
ENSDARG00000002414	ENSDARG00000002414	0.560446	0.423057
ENSDARG00000002445	prdm1a	0.554459	0.610804
ENSDARG00000002463	arhgef37	1.78392	2.07071
ENSDARG00000002479	ercc6l	0.483542	0.541446
ENSDARG00000002487	noc3l	1.3743	1.51388
ENSDARG00000002498	ENSDARG00000002498	0.628621	1.35156
ENSDARG00000002506	zgc:92818	11.0579	9.67292
ENSDARG00000002510	dmbx1b	0.820915	0.861473
ENSDARG00000002523	hsdl2	0.305723	0.337757
ENSDARG00000002536	tm9sf4	0.830261	1.08698
ENSDARG00000002538	smu1a	0.233478	0.241526
ENSDARG00000002552	mapkapk2a	0.407327	0.545961
ENSDARG00000002571	tmod2	1.61389	2.14775
ENSDARG00000002587	dpysl3	0.972933	2.15569
ENSDARG00000002591	ruvbl1	0.820863	0.96371
ENSDARG00000002601	irx7	1.3081	1.43875
ENSDARG00000002613	rpa3	0.315202	0.189676
ENSDARG00000002614	ENSDARG00000002614	0.0497077	0.0595525
ENSDARG00000002632	anxa11b	0.159326	0.597411
ENSDARG00000002634	b4galt1	0.382184	0.733907
ENSDARG00000002642	sh3gl1b	0.520033	0.721216
ENSDARG00000002659	mapre1b	0.530532	0.561926
ENSDARG00000002663	optn	1.91603	2.28575
ENSDARG00000002670	atg14	0.267879	0.254298
ENSDARG00000002682	tbcela	0.365019	0.0856216
ENSDARG00000002702	ENSDARG00000002702	0.378402	0.292965
ENSDARG00000002707	her11	4.96786	5.95387
ENSDARG00000002710	ncl	2.55262	2.53702
ENSDARG00000002720	utp15	0.597378	0.635949
ENSDARG00000002731	sdc2	0.384301	0.403974
ENSDARG00000002745	tdh	0.568116	1.2032
ENSDARG00000002748	sema6d	0.426634	0.607731
ENSDARG00000002750	phf20a	4.17441	4.67554
ENSDARG00000002754	pdcd2l	0.152582	0.134285
ENSDARG00000002758	dedd1	0.631929	1.23175
ENSDARG00000002776	ENSDARG00000002776	12.3804	19.6667
ENSDARG00000002787	tle3a	0.36536	0.38378
ENSDARG00000002790	ap2m1a	0.335263	0.31524
ENSDARG00000002791	atp1a1a.1	6.15027	8.9477
ENSDARG00000002792	arcn1a	0.333923	0.388312
ENSDARG00000002795	meis3	0.352321	0.373652
ENSDARG00000002826	cep57l1	0.154002	0.232341
ENSDARG00000002830	trmt2a	1.37171	1.18493
ENSDARG00000002872	zgc:113210	0.14457	0.24424
ENSDARG00000002877	reps1	0.380591	0.513204
ENSDARG00000002894	aven	7.3019	8.62665
ENSDARG00000002909	tjp3	2.81987	3.30542
ENSDARG00000002912	adipor1a	0.203969	0.200578
ENSDARG00000002916	sec31b	0.430843	0.421998
ENSDARG00000002933	gbx2	0.277784	0.525487
ENSDARG00000002937	meis1a	0.22185	0.218323
ENSDARG00000002947	abcd3b	0.162152	0.292286
ENSDARG00000002949	ppp6c	0.117486	0.154227
ENSDARG00000002952	smo	0.683419	0.738749
ENSDARG00000002967	pdap1b	11.5191	10.4866
ENSDARG00000002968	a1cf	0.947523	1.19564
ENSDARG00000002970	ss18	0.268913	0.139635
ENSDARG00000002971	phc1	0.335437	0.698616
ENSDARG00000002981	ENSDARG00000002981	0.225681	0.263547
ENSDARG00000002991	cep135	0.415316	0.439657
ENSDARG00000003016	ENSDARG00000003016	0.231112	0.195912
ENSDARG00000003017	ube2al	0.16957	0.10145
ENSDARG00000003022	limk1b	0.196801	0.25668
ENSDARG00000003027	scnm1	2.1468	3.00226
ENSDARG00000003032	eif4a1b	0.0538318	0.0580198
ENSDARG00000003035	hspa9	0.931191	1.12197
ENSDARG00000003051	ENSDARG00000003051	0.250266	0.261904
ENSDARG00000003058	cep43	0.959683	1.05537
ENSDARG00000003068	gorasp1a	0.119714	0.192843
ENSDARG00000003081	mybphb	0.655911	0.954919
ENSDARG00000003087	ubxn6	0.516172	0.704419
ENSDARG00000003091	oclnb	0.381552	0.380381
ENSDARG00000003098	kdm5bb	0.971459	1.03926
ENSDARG00000003109	rcan1a	3.95408	4.13174
ENSDARG00000003127	zgc:123105	0.0393041	0.0333049
ENSDARG00000003132	apip	0.497557	0.603354
ENSDARG00000003144	pxmp2	1.33371	2.92315
ENSDARG00000003151	skp1	0.714368	0.755745
ENSDARG00000003153	nudt21	2.40437	3.14854
ENSDARG00000003157	nfkbil1	0.197449	0.189235
ENSDARG00000003165	nr2f6b	0.151587	0.10893
ENSDARG00000003169	magi1b	0.31414	0.274869
ENSDARG00000003175	stx5al	0.0986133	0.0998908
ENSDARG00000003189	psmd1	17.4695	16.7441
ENSDARG00000003193	rassf7b	1.64596	1.96982
ENSDARG00000003200	foxm1	0.0790703	0.158117
ENSDARG00000003205	ngly1	0.104475	0.186505
ENSDARG00000003206	chchd6a	1.28507	1.6031
ENSDARG00000003207	mterf3	0.323157	0.371302
ENSDARG00000003213	naa15a	1.22842	1.12844
ENSDARG00000003216	anxa2a	0.839981	0.736231
ENSDARG00000003217	urb2	0.0688925	0.112192
ENSDARG00000003235	nup88	0.290067	0.28939
ENSDARG00000003244	si:ch211-195h23.3	0.309862	0.57175
ENSDARG00000003251	zbtb22b	0.275647	0.234768
ENSDARG00000003263	ENSDARG00000003263	4.06972	4.79164
ENSDARG00000003269	clcn3	0.449164	0.40205
ENSDARG00000003270	dhps	0.214983	0.24562
ENSDARG00000003281	pik3ip1	0.447004	0.554403
ENSDARG00000003283	ENSDARG00000003283	1.90595	2.23321
ENSDARG00000003287	wdr12	0.61548	0.839773
ENSDARG00000003293	sox9a	1.272	3.41685
ENSDARG00000003307	stx16	0.283707	0.427389
ENSDARG00000003308	emc2	0.452116	0.470323
ENSDARG00000003311	pank2	0.200632	0.169801
ENSDARG00000003313	eps8l1b	5.00622	4.01524
ENSDARG00000003373	commd2	0.138655	0.0422507
ENSDARG00000003375	gng12a	1.74556	2.41845
ENSDARG00000003382	cwc25	7.07761	6.72403
ENSDARG00000003384	ENSDARG00000003384	1.19413	1.73389
ENSDARG00000003391	ENSDARG00000003391	0.297718	0.296978
ENSDARG00000003398	rbpja	0.360898	0.432816
ENSDARG00000003399	fgf8a	0.302992	0.369684
ENSDARG00000003411	foxa2	0.21717	0.271629
ENSDARG00000003421	igf2bp2a	0.799978	0.783895
ENSDARG00000003429	hnrnpdl	0.245068	0.516639
ENSDARG00000003446	ippk	0.115108	0.212767
ENSDARG00000003462	fech	0.767971	1.33685
ENSDARG00000003469	neurod4	2.11641	1.59217
ENSDARG00000003470	ENSDARG00000003470	0.71679	0.999904
ENSDARG00000003486	ppp1caa	0.478587	0.43004
ENSDARG00000003487	nup93	0.2236	0.13449
ENSDARG00000003511	ENSDARG00000003511	0.600661	0.759867
ENSDARG00000003512	anks1b	2.50542	2.41281
ENSDARG00000003513	ENSDARG00000003513	0.794368	0.794424
ENSDARG00000003517	impa1	0.725966	0.522394
ENSDARG00000003519	aprt	3.64935	5.54495
ENSDARG00000003526	psma5	0.172032	0.228692
ENSDARG00000003527	mak16	4.81774	5.38901
ENSDARG00000003531	tcea1	1.43634	1.60233
ENSDARG00000003546	ENSDARG00000003546	0.728117	0.868911
ENSDARG00000003564	dohh	0.460775	0.503649
ENSDARG00000003570	hsp90b1	2.28341	3.00649
ENSDARG00000003573	dctn5	0.0958049	0.164927
ENSDARG00000003582	ENSDARG00000003582	1.41108	1.16452
ENSDARG00000003592	surf1	0.300458	0.49844
ENSDARG00000003599	rpl3	0.270151	0.31459
ENSDARG00000003607	nr2f6a	1.16399	1.20696
ENSDARG00000003616	arih1	0.296646	0.372679
ENSDARG00000003641	tfg	0.863759	1.05117
ENSDARG00000003681	eif5	0.770393	0.846882
ENSDARG00000003693	hars	0.366243	0.430018
ENSDARG00000003695	vdac3	0.410927	0.15282
ENSDARG00000003699	atp7a	0.0922166	0.0629769
ENSDARG00000003749	polb	3.98558	4.3629
ENSDARG00000003750	pfas	0.590153	0.712337
ENSDARG00000003754	tspan2a	0.368873	0.449302
ENSDARG00000003757	cnpy1	0.895883	1.11911
ENSDARG00000003769	tada2b	3.38783	6.44685
ENSDARG00000003779	ctnnd2b	0.880395	0.56965
ENSDARG00000003789	dennd5b	0.37289	0.444969
ENSDARG00000003795	idh2	0.0783172	0.120225
ENSDARG00000003811	plxnb2a.1	0.415169	0.591471
ENSDARG00000003813	ENSDARG00000003813	0.60831	0.873137
ENSDARG00000003818	prkag1	0.0767719	0.121513
ENSDARG00000003822	ankrd16	0.563697	0.401734
ENSDARG00000003827	snapc1b	0.685059	0.815387
ENSDARG00000003829	galnt2	0.165934	0.139811
ENSDARG00000003835	stom	0.177916	0.210024
ENSDARG00000003836	ENSDARG00000003836	0.157392	0.244692
ENSDARG00000003845	chm	0.236939	0.347973
ENSDARG00000003846	mrpl21	0.131788	0.147769
ENSDARG00000003854	acsl1b	0.29772	0.349244
ENSDARG00000003860	cbx3a	2.80525	3.36447
ENSDARG00000003866	tm9sf2	0.063731	0.0437763
ENSDARG00000003869	decr1	0.144665	0.185099
ENSDARG00000003872	ccdc102a	0.272274	0.16094
ENSDARG00000003882	ENSDARG00000003882	0.117477	0.11249
ENSDARG00000003920	setb	0.71014	0.915736
ENSDARG00000003927	cldn12	0.156525	0.171717
ENSDARG00000003931	cndp2	1.45344	2.10871
ENSDARG00000003933	ENSDARG00000003933	1.3013	1.30817
ENSDARG00000003938	rpa1	0.220037	0.242871
ENSDARG00000003940	mtfr1l	0.10258	0.17289
ENSDARG00000003941	rrs1	0.796808	1.05665
ENSDARG00000003952	pfn2b	0.208742	0.272423
ENSDARG00000003961	parp3	0.460867	0.410289
ENSDARG00000003963	traf4a	0.151885	0.13241
ENSDARG00000003971	isl2a	1.60126	1.57205
ENSDARG00000003973	chordc1a	2.89648	3.36003
ENSDARG00000003974	spoplb	0.0675686	0.0928876
ENSDARG00000003984	ltn1	0.519127	0.515189
ENSDARG00000004017	spag1a	0.375511	0.400386
ENSDARG00000004023	isl1a	0.41957	0.425525
ENSDARG00000004034	arhgdig	0.0767783	0.102922
ENSDARG00000004037	cog2	0.0777248	0.108066
ENSDARG00000004046	phf6	1.23604	1.24263
ENSDARG00000004049	marcksa	1.79529	2.1105
ENSDARG00000004060	bhlhe40	0.577961	0.587525
ENSDARG00000004074	bach2b	0.780936	4.33578
ENSDARG00000004078	acsl4a	0.223778	0.290112
ENSDARG00000004094	acsbg2	0.572396	0.774431
ENSDARG00000004132	usp19	0.440328	0.423627
ENSDARG00000004154	orai1b	0.151536	0.146632
ENSDARG00000004160	reep3b	0.114854	0.143718
ENSDARG00000004161	ik	3.05516	3.28845
ENSDARG00000004169	stmn1a	78.1521	93.9742
ENSDARG00000004171	rabac1	0.0660417	0.0707315
ENSDARG00000004173	copa	0.468124	0.606864
ENSDARG00000004174	cnot1	0.457492	0.665706
ENSDARG00000004177	fam169ab	4.79764	8.25231
ENSDARG00000004189	cbx1a	1.58026	1.76165
ENSDARG00000004196	tnfsf10l	0.458952	0.328511
ENSDARG00000004211	ccdc106a	0.34978	0.387204
ENSDARG00000004218	rnd1b	0.881379	0.644184
ENSDARG00000004246	slit2	0.505759	0.460719
ENSDARG00000004251	dhfr	0.372065	0.640606
ENSDARG00000004256	wnt11f2	0.124348	0.085659
ENSDARG00000004261	tmed9	0.57164	0.967568
ENSDARG00000004265	ENSDARG00000004265	10.9478	6.98368
ENSDARG00000004270	atl3	2.46379	2.98244
ENSDARG00000004274	zgc:112496	1.24676	0.916238
ENSDARG00000004280	seh1l	0.390859	0.423214
ENSDARG00000004296	ambp	1.33912	1.7056
ENSDARG00000004297	irf2bpl	0.263044	0.334651
ENSDARG00000004308	fam8a1b	0.117945	0.122497
ENSDARG00000004311	ldlrap1a	0.30509	0.306636
ENSDARG00000004312	ENSDARG00000004312	0.780558	0.729071
ENSDARG00000004328	lin28aa	0.612987	0.582792
ENSDARG00000004336	exoc4	0.256485	0.319338
ENSDARG00000004342	ENSDARG00000004342	3.28269	3.82865
ENSDARG00000004343	nelfe	14.8285	11.2908
ENSDARG00000004363	lhfpl6	0.0692438	0.0602781
ENSDARG00000004372	fmnl3	0.241785	0.387962
ENSDARG00000004378	yrk	0.508641	0.550948
ENSDARG00000004396	b3gnt5b	0.454905	0.572445
ENSDARG00000004402	elovl6	0.78041	0.468589
ENSDARG00000004405	snx10a	0.530282	0.275722
ENSDARG00000004415	tcf7l2	3.28642	5.90175
ENSDARG00000004427	dpy30	0.329871	0.353034
ENSDARG00000004436	cibar1	6.53863	7.0688
ENSDARG00000004451	tnfrsfa	0.26608	0.377437
ENSDARG00000004452	tardbpa	0.656237	0.755915
ENSDARG00000004460	desi2	0.141338	0.150603
ENSDARG00000004470	prkcsh	1.25036	1.24569
ENSDARG00000004492	pcyt1ab	0.278163	0.265219
ENSDARG00000004502	rcor3	1.5977	1.80129
ENSDARG00000004517	ppat	0.944302	1.02977
ENSDARG00000004525	zgc:63882	3.78072	4.57085
ENSDARG00000004527	pin4	2.94012	2.48254
ENSDARG00000004529	zgc:173742	1.2481	1.91541
ENSDARG00000004537	kmt2a	0.259128	0.419104
ENSDARG00000004539	ptgs2a	0.0668854	0.0298092
ENSDARG00000004574	gtf3c2	3.79001	5.0135
ENSDARG00000004581	sel1l	0.109593	0.0963187
ENSDARG00000004587	kat5a	0.682329	0.822558
ENSDARG00000004588	sox4a	0.116766	0.128218
ENSDARG00000004594	znf800a	0.382216	0.70584
ENSDARG00000004616	mtmr2	0.36318	0.343225
ENSDARG00000004621	gpm6ab	0.945595	1.51579
ENSDARG00000004632	egln1b	0.123061	0.0937868
ENSDARG00000004634	osbp	2.653	2.08955
ENSDARG00000004635	epha7	0.0806623	0.0615566
ENSDARG00000004636	ccdc9	19.0912	17.0105
ENSDARG00000004647	spice1	0.444365	0.499814
ENSDARG00000004665	ENSDARG00000004665	1.42651	1.40785
ENSDARG00000004672	ptk2ab	0.590124	0.706834
ENSDARG00000004680	dnajb6a	2.14402	3.07722
ENSDARG00000004687	acaa1	0.813672	0.394622
ENSDARG00000004692	nabp1a	0.0779547	0.125541
ENSDARG00000004695	six4a	1.08984	1.12974
ENSDARG00000004696	eefsec	0.415404	0.569202
ENSDARG00000004702	irf2bp2a	0.379132	0.310696
ENSDARG00000004706	syf2	4.37309	5.23388
ENSDARG00000004713	mad2l1	0.295123	0.350672
ENSDARG00000004714	tcf12	0.327939	0.267463
ENSDARG00000004724	tcea3	8.03167	9.00108
ENSDARG00000004726	trappc11	0.120124	0.137653
ENSDARG00000004727	cmss1	1.70152	2.01033
ENSDARG00000004729	ENSDARG00000004729	2.57398	3.43865
ENSDARG00000004735	hnrnpub	1.23135	2.00436
ENSDARG00000004745	lmbr1l	0.298408	0.313674
ENSDARG00000004748	zgc:100868	0.075439	0.0954604
ENSDARG00000004754	hspa4a	0.991559	1.04196
ENSDARG00000004757	ybx1	0.667318	0.725885
ENSDARG00000004771	ankrd10b	0.270604	0.105143
ENSDARG00000004774	wdr36	0.45191	0.483036
ENSDARG00000004782	fgfr3	0.109416	0.0497836
ENSDARG00000004785	cops2	0.521918	0.611868
ENSDARG00000004796	mgrn1b	0.172835	0.199587
ENSDARG00000004806	grwd1	1.7167	1.69954
ENSDARG00000004830	flot2a	0.751868	0.975642
ENSDARG00000004836	dnajc5ab	0.895024	1.09382
ENSDARG00000004840	rassf1	1.31164	1.26845
ENSDARG00000004843	foxp1a	0.24891	0.264202
ENSDARG00000004866	mindy1	0.46045	0.383493
ENSDARG00000004870	psen1	0.701844	0.416136
ENSDARG00000004877	rock2b	1.0787	1.68406
ENSDARG00000004889	aga	0.0986844	0.108307
ENSDARG00000004891	pex19	0.220542	0.476676
ENSDARG00000004906	stip1	1.98191	2.69964
ENSDARG00000004917	ENSDARG00000004917	0.111133	0.13847
ENSDARG00000004926	ENSDARG00000004926	2.38945	3.47586
ENSDARG00000004930	lmo7a	38.4164	46.8024
ENSDARG00000004937	skp2	1.24938	1.66009
ENSDARG00000004939	mtdhb	1.35197	1.56318
ENSDARG00000004948	bccip	1.36891	1.35738
ENSDARG00000004956	zmat2	5.34291	5.44778
ENSDARG00000004958	ENSDARG00000004958	0.723251	1.1508
ENSDARG00000004979	elovl5	0.174821	0.220082
ENSDARG00000005002	brf1b	0.742764	0.834764
ENSDARG00000005010	si:dkeyp-2e4.8	0.137298	0.29657
ENSDARG00000005015	tspy	0.139965	0.136429
ENSDARG00000005023	fkbp9	0.454518	0.447784
ENSDARG00000005026	tshz1	1.63918	2.66763
ENSDARG00000005033	ENSDARG00000005033	0.503304	0.669914
ENSDARG00000005039	ENSDARG00000005039	0.194458	0.175173
ENSDARG00000005057	dimt1l	0.0611757	0.1584
ENSDARG00000005058	ncapd2	2.15609	2.01641
ENSDARG00000005078	eif4e3	0.368885	0.82529
ENSDARG00000005085	ggctb	2.30625	1.49152
ENSDARG00000005098	zgc:86764	1.16539	1.29398
ENSDARG00000005104	limk2	0.156992	0.153016
ENSDARG00000005108	oclna	0.292007	0.36349
ENSDARG00000005112	cdh17	1.0818	1.39131
ENSDARG00000005115	calub	0.474587	0.616718
ENSDARG00000005121	ENSDARG00000005121	0.922746	0.928764
ENSDARG00000005122	atp2a2b	0.259857	0.383691
ENSDARG00000005128	rnaseh2b	1.30247	2.36762
ENSDARG00000005134	psmd11b	0.165897	0.152784
ENSDARG00000005150	tbx20	0.461765	0.869764
ENSDARG00000005154	aspa	0.420882	0.231141
ENSDARG00000005162	tpm3	2.66915	2.99756
ENSDARG00000005172	dynll2b	1.05798	2.17671
ENSDARG00000005173	ENSDARG00000005173	6.50555	5.12725
ENSDARG00000005176	zgc:101040	0.224202	0.27686
ENSDARG00000005186	sp4	1.22155	0.972164
ENSDARG00000005191	ahcy	0.482462	0.67318
ENSDARG00000005230	ssr2	0.289945	0.194505
ENSDARG00000005232	ccdc85ca	0.173662	0.191531
ENSDARG00000005236	srcap	0.444561	0.670789
ENSDARG00000005251	rpe	0.192487	0.214636
ENSDARG00000005254	kdelr2a	0.178097	0.118128
ENSDARG00000005273	ENSDARG00000005273	0.0550388	0.0479547
ENSDARG00000005274	rad52	0.332363	0.320583
ENSDARG00000005315	celf1	0.675823	0.814239
ENSDARG00000005318	stam2	2.44383	3.04261
ENSDARG00000005320	nipsnap1	0.789462	1.03176
ENSDARG00000005333	ENSDARG00000005333	0.659994	0.756844
ENSDARG00000005359	sucla2	0.0783716	0.0722822
ENSDARG00000005368	mcamb	0.464434	0.741119
ENSDARG00000005382	prdm9	0.58773	0.655309
ENSDARG00000005423	pgam1a	0.226674	0.156334
ENSDARG00000005425	wdfy1	2.84153	3.5512
ENSDARG00000005446	ENSDARG00000005446	0.302828	0.439395
ENSDARG00000005451	gdi2	0.238953	0.249331
ENSDARG00000005454	tacc3	1.54102	2.01589
ENSDARG00000005458	csnk1g2a	0.185667	0.251543
ENSDARG00000005462	kif4	0.499291	0.694659
ENSDARG00000005463	slc30a1a	1.2521	0.824996
ENSDARG00000005468	irf2bp1	0.152562	0.0800702
ENSDARG00000005479	tenm3	0.122717	0.114054
ENSDARG00000005481	nfkbiaa	0.93055	1.16857
ENSDARG00000005500	dgcr6	0.429438	0.593509
ENSDARG00000005510	gdf6b	1.04651	1.4294
ENSDARG00000005513	naca	1.30852	1.52685
ENSDARG00000005525	acy3.2	2.70471	2.00972
ENSDARG00000005536	ubr7	1.41599	1.4313
ENSDARG00000005540	xpo7	0.0742406	0.0922846
ENSDARG00000005541	wif1	0.272761	0.234483
ENSDARG00000005544	btbd3a	0.154606	0.14495
ENSDARG00000005549	znf710b	0.196198	0.229506
ENSDARG00000005551	hnrnph1l	0.281118	0.263958
ENSDARG00000005560	ywhah	0.289521	0.286798
ENSDARG00000005567	ENSDARG00000005567	0.145166	0.135285
ENSDARG00000005574	vsx2	2.22993	2.25594
ENSDARG00000005576	mphosph8	5.43739	5.17749
ENSDARG00000005590	mtf2	0.106329	0.0308949
ENSDARG00000005600	ENSDARG00000005600	0.208914	0.128965
ENSDARG00000005606	paxip1	0.899821	0.981523
ENSDARG00000005612	aph1b	0.118539	0.0703092
ENSDARG00000005619	nek2	0.760128	0.807986
ENSDARG00000005620	ENSDARG00000005620	0.595627	0.73173
ENSDARG00000005625	maco1a	1.16622	0.813392
ENSDARG00000005629	smyd2b	3.45402	3.59184
ENSDARG00000005643	gcat	0.737672	0.542536
ENSDARG00000005645	robo3	0.213314	0.260842
ENSDARG00000005648	olfml2a	0.315659	0.407049
ENSDARG00000005652	man1a1	0.128602	0.175497
ENSDARG00000005675	sec61a1l	0.295552	0.178665
ENSDARG00000005679	trip10a	0.27005	0.22356
ENSDARG00000005699	ddx19b	0.789871	1.02624
ENSDARG00000005713	ethe1	0.895531	0.742638
ENSDARG00000005738	rpf1	3.66005	3.85618
ENSDARG00000005739	gpm6ba	0.368807	0.463517
ENSDARG00000005754	ptprfb	0.362978	0.42227
ENSDARG00000005756	ENSDARG00000005756	6.43439	6.51174
ENSDARG00000005762	col14a1a	1.59502	3.35229
ENSDARG00000005772	tsr2	0.60225	1.13579
ENSDARG00000005774	ddx3xb	1.41285	1.99953
ENSDARG00000005785	ENSDARG00000005785	0.186765	0.0592385
ENSDARG00000005786	ppm1f	0.7127	0.738543
ENSDARG00000005791	rpl28	0.46933	0.494702
ENSDARG00000005823	slc39a10	0.237483	0.231573
ENSDARG00000005827	eif2s1a	0.487902	0.629144
ENSDARG00000005828	faima	0.962646	1.34461
ENSDARG00000005834	gatad2b	0.209562	0.143948
ENSDARG00000005840	got2b	0.35448	0.577977
ENSDARG00000005867	gon4lb	0.570653	0.585069
ENSDARG00000005870	mmadhcb	0.0867541	0.0389429
ENSDARG00000005872	ENSDARG00000005872	0.150303	0.193132
ENSDARG00000005883	rfx1a	0.40169	0.82483
ENSDARG00000005891	cyb5r3	0.454824	0.578987
ENSDARG00000005901	ENSDARG00000005901	0.728885	0.661625
ENSDARG00000005908	clk4b	0.200429	0.14399
ENSDARG00000005915	tcf3a	1.06467	1.05776
ENSDARG00000005916	srpk3	2.87508	4.41118
ENSDARG00000005926	ak2	0.22623	0.176517
ENSDARG00000005927	tbc1d17	1.04802	1.12345
ENSDARG00000005941	yes1	0.0454861	0.0454433
ENSDARG00000005944	ENSDARG00000005944	0.0943109	0.0829735
ENSDARG00000005945	sart1	1.78589	1.79124
ENSDARG00000005947	ENSDARG00000005947	0.200919	0.207956
ENSDARG00000005948	ankmy2a	0.128757	0.174185
ENSDARG00000005972	ric8b	11.1326	17.9094
ENSDARG00000005980	sfswap	0.262876	0.373206
ENSDARG00000005989	rgl1	0.197074	0.124202
ENSDARG00000005993	prc1b	1.34226	1.78388
ENSDARG00000006003	mycla	0.166578	0.279017
ENSDARG00000006005	ENSDARG00000006005	0.221185	0.285868
ENSDARG00000006010	bmi1a	0.179058	0.224835
ENSDARG00000006017	ENSDARG00000006017	0.118962	0.118209
ENSDARG00000006019	tktb	1.45084	1.49271
ENSDARG00000006021	ENSDARG00000006021	0.414296	0.44509
ENSDARG00000006031	abat	0.278082	0.345675
ENSDARG00000006038	aebp2	0.378171	0.443256
ENSDARG00000006040	cyp20a1	0.292013	0.291029
ENSDARG00000006060	crybg1b	0.636132	1.21758
ENSDARG00000006062	akap1b	0.192723	0.178445
ENSDARG00000006074	uck2a	0.996776	1.2838
ENSDARG00000006092	rad21a	0.0654195	0.036112
ENSDARG00000006094	igf2r	0.409932	0.60455
ENSDARG00000006110	chrd	0.947207	0.86677
ENSDARG00000006120	tbx2b	0.355129	0.414316
ENSDARG00000006124	kdm5c	0.546827	0.510982
ENSDARG00000006125	csnk1db	0.351561	0.398651
ENSDARG00000006128	cep170aa	0.951879	1.55628
ENSDARG00000006151	pde11al	0.226738	0.328571
ENSDARG00000006174	lrrc23	1.23269	1.3972
ENSDARG00000006192	gatad2ab	0.585621	0.724533
ENSDARG00000006200	eif4g1a	0.46541	0.591445
ENSDARG00000006202	erbb3a	0.427505	0.237425
ENSDARG00000006215	akr1b1.1	0.458267	0.370387
ENSDARG00000006219	gnl3	2.70722	2.80718
ENSDARG00000006225	ddx39aa	0.179434	0.167501
ENSDARG00000006235	brms1la	8.9305	9.17433
ENSDARG00000006242	ptp4a1	0.780721	1.67843
ENSDARG00000006251	ell2	1.51903	2.50728
ENSDARG00000006253	mier3a	0.0943828	0.132083
ENSDARG00000006260	tuba8l4	0.246692	0.211193
ENSDARG00000006266	stat1a	0.177862	0.262655
ENSDARG00000006272	pals1a	0.45342	0.589512
ENSDARG00000006275	ENSDARG00000006275	0.30333	0.257524
ENSDARG00000006283	waslb	3.49455	3.61196
ENSDARG00000006290	ndufs5	21.8492	17.599
ENSDARG00000006299	arhgef7a	0.400925	0.644766
ENSDARG00000006300	psmd9	1.9808	2.06242
ENSDARG00000006314	itgav	0.0932521	0.0646786
ENSDARG00000006316	rpl23a	1.14303	1.21388
ENSDARG00000006345	med17	0.145211	0.0873787
ENSDARG00000006350	nkx1.2la	0.713006	0.880254
ENSDARG00000006353	itga5	0.243337	0.274842
ENSDARG00000006370	atp6v1h	0.308087	0.221616
ENSDARG00000006389	smad2	1.16232	0.883784
ENSDARG00000006392	exosc9	0.857302	0.902616
ENSDARG00000006394	ENSDARG00000006394	0.593935	0.527613
ENSDARG00000006395	rbm25b	11.1713	13.0379
ENSDARG00000006399	ywhae1	1.45128	1.66185
ENSDARG00000006408	hmgb3b	11.5783	13.4914
ENSDARG00000006409	mapk12b	0.262887	0.308658
ENSDARG00000006413	rpl38	2.92147	4.46145
ENSDARG00000006420	atrnl1b	0.36315	0.435706
ENSDARG00000006422	esyt3	0.206195	0.316909
ENSDARG00000006427	fabp2	0.734764	1.22592
ENSDARG00000006434	polr1e	1.88248	2.72057
ENSDARG00000006467	pcdh8	0.0849431	0.0774495
ENSDARG00000006477	ddi2	0.533866	0.670095
ENSDARG00000006487	anp32a	2.93056	3.58239
ENSDARG00000006491	agpat9l	0.226444	0.321798
ENSDARG00000006497	rtn1a	4.1238	5.08817
ENSDARG00000006514	her6	2.52944	3.78444
ENSDARG00000006524	supt6h	1.24624	1.29457
ENSDARG00000006526	fn1b	0.313646	0.485057
ENSDARG00000006527	brd3a	9.69339	8.40671
ENSDARG00000006545	rgp1	0.229397	0.0248801
ENSDARG00000006546	ak4	0.203699	0.188362
ENSDARG00000006553	rras	0.496627	0.88326
ENSDARG00000006566	nlk1	0.0580637	0.0535032
ENSDARG00000006577	nadka	3.45998	3.35099
ENSDARG00000006584	phf8	0.451515	0.567016
ENSDARG00000006588	zgc:111983	1.24108	0.471274
ENSDARG00000006598	sgk2b	9.0237	12.5703
ENSDARG00000006600	lsm14aa	0.641856	0.715941
ENSDARG00000006601	kaznb	0.675744	0.372623
ENSDARG00000006603	csrp1a	0.541728	0.498652
ENSDARG00000006604	nectin3b	0.27921	0.289699
ENSDARG00000006609	map2k2a	0.0830128	0.0565407
ENSDARG00000006615	hnf1ba	0.117862	0.135883
ENSDARG00000006621	pspc1	0.81015	1.02066
ENSDARG00000006624	ppp2r2ab	0.908927	0.691901
ENSDARG00000006639	lnpk	3.5735	4.67109
ENSDARG00000006642	drg2	0.138459	0.227385
ENSDARG00000006666	bud13	2.91125	2.60935
ENSDARG00000006672	fam49a	2.27552	2.54572
ENSDARG00000006683	arhgef6	0.47376	0.490702
ENSDARG00000006686	ENSDARG00000006686	0.103308	0.124735
ENSDARG00000006687	ENSDARG00000006687	0.116022	0.103053
ENSDARG00000006691	rpl12	0.204412	0.154506
ENSDARG00000006693	ENSDARG00000006693	0.316964	0.428045
ENSDARG00000006705	ENSDARG00000006705	0.198334	0.212119
ENSDARG00000006719	specc1la	0.17363	0.176455
ENSDARG00000006729	ENSDARG00000006729	0.301843	0.333041
ENSDARG00000006754	mllt3	0.311284	0.508957
ENSDARG00000006757	klhl41b	0.817144	0.960451
ENSDARG00000006766	snd1	0.291106	0.396594
ENSDARG00000006782	rb1	0.382938	0.43775
ENSDARG00000006786	copz2	0.881493	1.46992
ENSDARG00000006791	arntl1a	0.170365	0.192051
ENSDARG00000006812	wdr26b	0.0878727	0.156102
ENSDARG00000006818	urod	0.108057	0.104592
ENSDARG00000006837	mycn	1.87134	1.33038
ENSDARG00000006840	gnmt	0.975112	1.47277
ENSDARG00000006859	nkain1	0.201657	0.0845414
ENSDARG00000006869	stx17	0.729437	0.855859
ENSDARG00000006878	phf21aa	3.00642	3.14916
ENSDARG00000006899	far1	0.195099	0.175323
ENSDARG00000006900	impdh2	0.21266	0.193992
ENSDARG00000006915	arl8ba	0.267622	0.482012
ENSDARG00000006921	lrp5	0.360474	0.349936
ENSDARG00000006939	tbx16l	0.156805	0.163319
ENSDARG00000006963	cse1l	0.171104	0.196908
ENSDARG00000007009	hoxa11b	0.881	1.00804
ENSDARG00000007024	uox	7.16387	6.70897
ENSDARG00000007025	ttc9c	0.242781	0.2855
ENSDARG00000007034	hnrpkl	0.387977	0.493866
ENSDARG00000007045	cnot4a	2.18785	3.6955
ENSDARG00000007065	mrps18b	0.122693	0.147648
ENSDARG00000007081	pias4a	0.923339	0.933927
ENSDARG00000007086	aqp10a	1.03673	1.12016
ENSDARG00000007092	xab2	0.316678	0.356348
ENSDARG00000007097	her13	0.53336	1.02727
ENSDARG00000007098	itm2ba	0.862029	0.889989
ENSDARG00000007099	gjc4b	0.628246	0.925063
ENSDARG00000007108	lipia	0.206522	0.269058
ENSDARG00000007125	asb6	0.112115	0.262493
ENSDARG00000007127	acat2	0.203298	0.489091
ENSDARG00000007130	mrto4	0.994956	1.2437
ENSDARG00000007135	cnot3a	1.19934	1.54918
ENSDARG00000007141	psmc3	0.321267	0.35988
ENSDARG00000007172	plxna3	0.241489	0.232554
ENSDARG00000007173	ENSDARG00000007173	0.122637	0.14254
ENSDARG00000007175	recql	0.139735	0.212484
ENSDARG00000007179	sash1a	2.00202	2.16262
ENSDARG00000007184	zbtb16a	0.249936	0.259426
ENSDARG00000007196	rae1	0.271581	0.378724
ENSDARG00000007198	mta1	0.647581	0.448736
ENSDARG00000007204	ENSDARG00000007204	4.826	3.8282
ENSDARG00000007207	cnpy2	0.45297	0.432196
ENSDARG00000007216	abce1	0.158732	0.292818
ENSDARG00000007217	wdr55	1.44113	1.76075
ENSDARG00000007219	actn1	0.487813	0.590251
ENSDARG00000007221	pbk	0.229002	0.317625
ENSDARG00000007222	ENSDARG00000007222	3.14176	3.30191
ENSDARG00000007231	ryk	0.11909	0.090735
ENSDARG00000007241	mycb	21.1853	16.5975
ENSDARG00000007244	acp2	0.23353	0.328516
ENSDARG00000007250	use1	0.438333	0.47721
ENSDARG00000007257	rab5ab	0.579971	0.60878
ENSDARG00000007264	nipsnap2	0.502281	0.480062
ENSDARG00000007271	mynn	2.14348	1.70844
ENSDARG00000007277	myf5	0.067206	0.0811464
ENSDARG00000007278	ect2	0.699496	0.857303
ENSDARG00000007279	yipf5	0.0898004	0.0783679
ENSDARG00000007285	mrpl57	1.78292	2.24185
ENSDARG00000007294	aco2	0.512876	0.510931
ENSDARG00000007315	tmpoa	0.36744	0.393049
ENSDARG00000007320	rpl7	0.188848	0.137514
ENSDARG00000007323	chmp4bb	2.59719	3.64215
ENSDARG00000007329	tbx16	0.262095	0.380574
ENSDARG00000007347	degs1	0.402608	0.322887
ENSDARG00000007354	ENSDARG00000007354	4.13989	5.70172
ENSDARG00000007359	zgc:56596	0.726557	0.855609
ENSDARG00000007362	sft2d1	0.151621	0.146767
ENSDARG00000007369	tcf7l1b	1.49337	2.38424
ENSDARG00000007370	dysf	1.15482	1.0478
ENSDARG00000007377	odc1	0.1005	0.0970604
ENSDARG00000007383	kcnk6	0.0759593	0.0558293
ENSDARG00000007385	cct7	0.571532	0.628638
ENSDARG00000007387	irf2a	5.79845	7.50704
ENSDARG00000007405	strap	0.0897985	0.104356
ENSDARG00000007413	arid2	0.236986	0.398045
ENSDARG00000007418	chmp4c	1.0924	1.20869
ENSDARG00000007425	apol1	7.56693	6.32041
ENSDARG00000007430	prdm12b	0.224352	0.244044
ENSDARG00000007438	ube2ib	0.112116	0.0956224
ENSDARG00000007444	ift81	1.54706	1.81747
ENSDARG00000007461	srgap1a	0.335693	0.302047
ENSDARG00000007485	epc2	0.488086	0.571006
ENSDARG00000007494	st3gal8	0.25429	0.320628
ENSDARG00000007496	ufl1	0.794404	0.950907
ENSDARG00000007523	ENSDARG00000007523	0.362281	0.441389
ENSDARG00000007526	ndufs2	0.191154	0.174995
ENSDARG00000007531	zcchc9	0.893288	1.07665
ENSDARG00000007549	ENSDARG00000007549	0.546084	0.590254
ENSDARG00000007566	appbp2	0.101197	0.158153
ENSDARG00000007597	bloc1s4	0.685263	0.879226
ENSDARG00000007603	stxbp2	0.33737	0.407002
ENSDARG00000007624	gins1	0.083124	0.149663
ENSDARG00000007628	ENSDARG00000007628	0.203518	0.225532
ENSDARG00000007639	cnot4b	0.978268	1.19889
ENSDARG00000007657	ccnh	0.498922	0.656876
ENSDARG00000007665	ENSDARG00000007665	0.200471	0.231819
ENSDARG00000007682	ppdpfa	0.277602	0.272721
ENSDARG00000007691	cul1b	0.386511	0.349074
ENSDARG00000007693	nfkbiab	0.431234	0.575019
ENSDARG00000007708	nsa2	3.42949	4.88709
ENSDARG00000007714	ENSDARG00000007714	0.3107	0.190551
ENSDARG00000007720	sub1b	0.712571	0.993796
ENSDARG00000007723	efnb1	0.178197	0.240949
ENSDARG00000007737	zyg11	0.214903	0.174883
ENSDARG00000007743	il15l	1.03413	0.417294
ENSDARG00000007744	tsr1	4.41099	5.07015
ENSDARG00000007755	wdr61	0.4136	0.508018
ENSDARG00000007774	vash2	0.0989475	0.114545
ENSDARG00000007786	tmx2b	0.309886	0.427424
ENSDARG00000007791	ppp2r1ba	0.0907188	0.113899
ENSDARG00000007792	ENSDARG00000007792	0.486096	0.989266
ENSDARG00000007795	cst3	0.387988	0.796194
ENSDARG00000007812	sp3b	1.29329	1.69483
ENSDARG00000007818	palm1b	1.01736	1.52686
ENSDARG00000007823	atf3	3.19334	4.0536
ENSDARG00000007825	map2k1	0.229776	0.244858
ENSDARG00000007836	ctsla	8.84718	11.3686
ENSDARG00000007863	tra2a	0.800558	0.726041
ENSDARG00000007867	dazap2	0.071829	0.0572652
ENSDARG00000007869	ehd3	0.183511	0.253731
ENSDARG00000007886	slc35b2	0.628399	0.25132
ENSDARG00000007891	meox1	0.592256	0.699801
ENSDARG00000007892	pdcd2	0.219353	0.378159
ENSDARG00000007901	crnkl1	1.47016	1.82435
ENSDARG00000007918	ttc27	0.141078	0.175387
ENSDARG00000007921	ENSDARG00000007921	0.792512	0.542393
ENSDARG00000007923	ptpn1	0.177561	0.183505
ENSDARG00000007941	hmx4	1.11731	1.26283
ENSDARG00000007943	gabpb2a	0.113968	0.12925
ENSDARG00000007955	iars1	0.257226	0.184955
ENSDARG00000007959	hibadhb	0.339101	0.355196
ENSDARG00000007960	hnrnpaba	24.8507	40.334
ENSDARG00000007971	cks1b	0.183021	0.20399
ENSDARG00000007975	fth1b	0.55508	0.45434
ENSDARG00000007976	si:ch211-220f16.2	0.628351	0.612376
ENSDARG00000007989	nedd8	0.712651	0.765249
ENSDARG00000007996	pou2f1b	0.190383	0.211638
ENSDARG00000008020	med31	0.0520909	0.0932483
ENSDARG00000008022	kif18a	0.283334	0.285515
ENSDARG00000008026	niban2b	1.92198	1.2891
ENSDARG00000008030	myl9b	0.492854	0.57113
ENSDARG00000008032	sart3	1.1407	1.36627
ENSDARG00000008034	skib	0.166415	0.157387
ENSDARG00000008049	si:dkey-42i9.4	0.10669	0.0717424
ENSDARG00000008052	ENSDARG00000008052	0.262757	0.54031
ENSDARG00000008057	ENSDARG00000008057	0.426158	0.557692
ENSDARG00000008064	ENSDARG00000008064	0.370309	0.113147
ENSDARG00000008068	tma16	9.82698	11.5217
ENSDARG00000008097	srsf9	7.38572	10.3786
ENSDARG00000008105	mettl2a	0.607908	1.27666
ENSDARG00000008107	src	0.606759	0.713237
ENSDARG00000008109	ENSDARG00000008109	0.993864	1.49738
ENSDARG00000008119	e2f6	0.299508	0.338616
ENSDARG00000008131	sox1b	0.36561	0.339913
ENSDARG00000008141	rbl1	4.42687	5.87177
ENSDARG00000008142	stxbp3	0.406139	0.540689
ENSDARG00000008153	serinc5	0.37404	0.428007
ENSDARG00000008164	btr33	4.18278	3.97504
ENSDARG00000008170	dbnla	4.07663	6.18185
ENSDARG00000008174	hoxb1a	0.176447	0.177667
ENSDARG00000008184	mia3	0.746757	1.18059
ENSDARG00000008188	sf1	12.9668	18.6827
ENSDARG00000008192	pank1a	0.293783	0.409296
ENSDARG00000008200	ugp2b	0.43352	0.463903
ENSDARG00000008203	pax1a	1.07257	0.463728
ENSDARG00000008218	znf410	0.492951	0.192122
ENSDARG00000008224	vps35	1.17768	1.40575
ENSDARG00000008235	cog5	0.180892	0.197904
ENSDARG00000008237	sars1	1.50871	1.5823
ENSDARG00000008243	cct8	0.334577	0.39126
ENSDARG00000008247	vezf1a	0.521719	0.912049
ENSDARG00000008255	cnot6a	0.182111	0.182821
ENSDARG00000008278	rcor2	0.432587	0.577581
ENSDARG00000008279	map2k7	2.6228	3.35708
ENSDARG00000008287	fam114a1	2.70542	2.8392
ENSDARG00000008292	eif2s3	0.0960224	0.126445
ENSDARG00000008305	hand2	0.264286	0.309142
ENSDARG00000008310	ip6k2a	0.222709	0.218455
ENSDARG00000008333	znfl2a	0.901692	0.894221
ENSDARG00000008359	ENSDARG00000008359	1.36413	1.48366
ENSDARG00000008363	mcl1b	0.284102	0.283452
ENSDARG00000008370	csnk1da	0.139636	0.174386
ENSDARG00000008372	spred2b	0.364877	0.270583
ENSDARG00000008377	epn2	0.31362	0.481715
ENSDARG00000008380	brd7	5.28026	4.76512
ENSDARG00000008383	arpc1a	0.149863	0.217095
ENSDARG00000008384	hdac6	1.4746	1.02291
ENSDARG00000008388	mmp14b	0.334605	0.229639
ENSDARG00000008395	snupn	0.195036	0.233492
ENSDARG00000008396	ftr24	0.493003	0.661767
ENSDARG00000008403	phospho1	0.0627912	0.0487256
ENSDARG00000008433	unc45b	1.44878	2.06218
ENSDARG00000008434	bcl2l1	0.103647	0.108587
ENSDARG00000008447	fkbp4	0.427378	0.591371
ENSDARG00000008480	trmt61a	0.159462	0.120727
ENSDARG00000008487	dmd	1.32697	1.64228
ENSDARG00000008490	ltv1	0.968066	1.26981
ENSDARG00000008494	myl6	0.886163	0.798693
ENSDARG00000008502	pno1	0.948971	1.10682
ENSDARG00000008540	sox21b	0.127982	0.201603
ENSDARG00000008542	yod1	0.857749	0.930851
ENSDARG00000008548	arhgap12a	16.8614	57.4389
ENSDARG00000008551	pole3	10.635	12.2359
ENSDARG00000008560	brap	0.543178	0.445877
ENSDARG00000008568	slc25a24	0.461112	0.577851
ENSDARG00000008573	fam20b	0.334264	0.131757
ENSDARG00000008623	cops3	0.152847	0.221094
ENSDARG00000008637	mttp	0.369976	0.408936
ENSDARG00000008639	kifap3a	0.201684	0.167718
ENSDARG00000008678	snx3	0.220771	0.280624
ENSDARG00000008680	ENSDARG00000008680	0.338087	0.248337
ENSDARG00000008697	epas1a	0.481204	0.767521
ENSDARG00000008706	paip2b	4.39967	4.49032
ENSDARG00000008720	lmo3	1.3539	1.25332
ENSDARG00000008727	ranbp3a	0.0992876	0.110154
ENSDARG00000008735	atp6ap2	0.0801112	0.116885
ENSDARG00000008740	esf1	24.7018	27.707
ENSDARG00000008748	ube2na	0.304195	0.398089
ENSDARG00000008757	entpd6	0.0644801	0.0625216
ENSDARG00000008765	tmed5	0.112321	0.076087
ENSDARG00000008784	prpf4ba	0.80608	0.961195
ENSDARG00000008785	dldh	0.168796	0.173286
ENSDARG00000008788	camk1gb	1.15055	1.58439
ENSDARG00000008796	her5	0.728819	0.86347
ENSDARG00000008803	marcksb	1.16492	1.22181
ENSDARG00000008805	orc3	0.224917	0.243197
ENSDARG00000008816	glud1a	0.401185	0.530662
ENSDARG00000008818	hsf1	0.164343	0.176698
ENSDARG00000008832	neu1	0.319945	0.278016
ENSDARG00000008840	hmbsa	0.244544	0.219644
ENSDARG00000008858	cyp7b1	0.270236	0.399317
ENSDARG00000008859	mylipa	0.110306	0.0663491
ENSDARG00000008867	rap1b	0.0801575	0.101406
ENSDARG00000008884	hprt1	0.194901	0.431377
ENSDARG00000008886	msx1b	0.142236	0.130972
ENSDARG00000008887	ENSDARG00000008887	0.153155	0.275425
ENSDARG00000008906	si:ch211-241e1.5	1.64555	1.68328
ENSDARG00000008931	renbp	0.220136	0.313783
ENSDARG00000008936	sec11a	1.27696	1.57514
ENSDARG00000008937	ENSDARG00000008937	0.315179	0.409989
ENSDARG00000008947	rtf1	2.77214	2.81231
ENSDARG00000008953	pofut1	0.0933487	0.115438
ENSDARG00000008966	tbl1xr1b	0.0973387	0.0739668
ENSDARG00000008969	fgb	34.2733	32.2101
ENSDARG00000008976	mdn1	1.66323	1.88685
ENSDARG00000008986	e2f7	1.17327	1.69588
ENSDARG00000009001	pdia6	2.06996	2.74067
ENSDARG00000009018	rhbg	0.132274	0.158703
ENSDARG00000009023	ankrd28b	0.150094	0.180196
ENSDARG00000009031	tnikb	1.20047	1.83197
ENSDARG00000009045	ENSDARG00000009045	0.389275	0.950533
ENSDARG00000009074	cbr4	0.276236	0.354552
ENSDARG00000009106	serinc1	0.251898	0.138047
ENSDARG00000009133	myo1eb	0.259393	0.310724
ENSDARG00000009136	tp53bp2a	0.154919	0.160654
ENSDARG00000009169	mob1ba	0.135862	0.10699
ENSDARG00000009170	ctr9	1.62862	1.90943
ENSDARG00000009175	ENSDARG00000009175	0.159703	0.119047
ENSDARG00000009178	zfand1	0.701427	1.44198
ENSDARG00000009196	anxa3a	1.06803	1.74617
ENSDARG00000009212	ppiaa	0.14035	0.09595
ENSDARG00000009217	tom1l2	0.436497	0.86203
ENSDARG00000009250	etfb	0.546039	0.503827
ENSDARG00000009252	napepld	1.34805	1.48523
ENSDARG00000009253	rtraf	0.357275	0.317941
ENSDARG00000009267	zgc:136439	1.37613	1.30468
ENSDARG00000009273	ppm1da	1.06031	1.21446
ENSDARG00000009285	rpl15	0.300761	0.205718
ENSDARG00000009313	napsa	0.237833	0.331033
ENSDARG00000009315	clgn	0.653636	0.771833
ENSDARG00000009336	aif1l	1.35459	1.72208
ENSDARG00000009342	txndc5	0.211564	0.21787
ENSDARG00000009346	caprin1a	4.98208	6.53799
ENSDARG00000009350	atg3	0.595859	0.668715
ENSDARG00000009390	npl	0.269786	0.477413
ENSDARG00000009418	mef2cb	2.04331	2.71232
ENSDARG00000009436	ubxn7	0.18322	0.192754
ENSDARG00000009438	myog	0.995714	0.331668
ENSDARG00000009447	atp5mc3b	1.01988	0.484197
ENSDARG00000009449	ENSDARG00000009449	0.389525	0.395336
ENSDARG00000009461	ENSDARG00000009461	1.97925	3.02409
ENSDARG00000009470	hnf1a	1.14459	0.961494
ENSDARG00000009472	med19b	17.8321	18.9223
ENSDARG00000009473	ppardb	0.252778	0.26606
ENSDARG00000009480	pdcl	1.67454	2.75502
ENSDARG00000009484	arf1	0.0868553	0.091309
ENSDARG00000009488	gipc2	5.18179	4.82103
ENSDARG00000009494	xrcc1	1.04226	1.19951
ENSDARG00000009505	prelid3b	0.123117	0.151922
ENSDARG00000009510	ENSDARG00000009510	4.43721	4.49764
ENSDARG00000009525	tial1	0.430923	0.60141
ENSDARG00000009534	wls	0.127155	0.120863
ENSDARG00000009544	cldnb	0.928486	0.785821
ENSDARG00000009549	ubr4	0.40639	0.523289
ENSDARG00000009550	foxi3b	1.18247	1.32531
ENSDARG00000009585	papola	0.412295	0.549079
ENSDARG00000009594	nr1d2b	0.196787	0.345249
ENSDARG00000009607	ccnc	0.0903028	0.0982296
ENSDARG00000009610	rgs12a	0.35966	0.703634
ENSDARG00000009629	unc119.1	0.222577	0.325551
ENSDARG00000009640	psmb1	2.83391	2.61721
ENSDARG00000009653	lhfpl2a	2.0978	1.96822
ENSDARG00000009657	fgfr1op2	1.4355	1.9447
ENSDARG00000009677	dlg1a	1.0774	1.28951
ENSDARG00000009681	med27	0.292544	0.448662
ENSDARG00000009685	ppa2	1.05835	1.7576
ENSDARG00000009689	daam1b	0.510375	0.654494
ENSDARG00000009693	llgl1	0.355013	0.25612
ENSDARG00000009724	rpn2	0.116755	0.159493
ENSDARG00000009735	gigyf2	1.38165	1.57239
ENSDARG00000009740	ppp1r7	0.277933	0.326537
ENSDARG00000009745	fbxw2	0.60322	0.407745
ENSDARG00000009748	dffb	0.585117	0.45457
ENSDARG00000009753	sf3b6	2.4364	2.67593
ENSDARG00000009754	zc3h11a	0.992417	1.31945
ENSDARG00000009764	srek1	0.657879	0.606984
ENSDARG00000009771	ppme1	2.10598	1.82006
ENSDARG00000009793	ENSDARG00000009793	0.36177	0.324138
ENSDARG00000009796	klc1a	0.364407	0.417204
ENSDARG00000009802	ENSDARG00000009802	3.37973	2.7948
ENSDARG00000009806	smfn	2.29976	2.3837
ENSDARG00000009823	pou3f1	0.525115	1.04734
ENSDARG00000009830	hdlbpa	0.992525	1.1084
ENSDARG00000009862	dcps	15.1037	16.9615
ENSDARG00000009864	ddx55	0.546934	0.621119
ENSDARG00000009867	ENSDARG00000009867	8.49268	9.51178
ENSDARG00000009868	dcaf11	0.311372	0.23544
ENSDARG00000009870	mapk8b	1.53157	3.10966
ENSDARG00000009871	snrpc	4.41851	4.93291
ENSDARG00000009881	ier5	0.0982821	0.136376
ENSDARG00000009885	sult3st1	6.69423	13.394
ENSDARG00000009886	rnf114	0.563944	0.36125
ENSDARG00000009901	slc38a5a	0.281633	0.469298
ENSDARG00000009905	ENSDARG00000009905	0.196006	0.219004
ENSDARG00000009922	dmbx1a	0.414599	0.596631
ENSDARG00000009933	ENSDARG00000009933	1.44505	1.61511
ENSDARG00000009939	micu2	0.631163	1.03156
ENSDARG00000009942	cdc6	0.14967	0.155342
ENSDARG00000009950	edf1	2.76619	3.34432
ENSDARG00000009953	med14	0.183793	0.177982
ENSDARG00000009958	cbl	0.203673	0.233452
ENSDARG00000009961	rundc3b	1.01014	0.905724
ENSDARG00000009978	icn	1.4903	1.426
ENSDARG00000009982	fam199x	0.184815	0.268516
ENSDARG00000010002	gna11a	0.280238	0.292389
ENSDARG00000010008	vim	0.860703	0.76104
ENSDARG00000010018	qki2	2.27262	3.58483
ENSDARG00000010021	grpel1	1.12887	1.69653
ENSDARG00000010025	ENSDARG00000010025	0.551349	0.770609
ENSDARG00000010035	engase	0.288751	0.53737
ENSDARG00000010047	neu3.2	0.58008	1.09894
ENSDARG00000010051	ufd1l	2.63896	3.0152
ENSDARG00000010052	ndrg3b	0.383867	0.933
ENSDARG00000010070	adam9	0.264975	0.686312
ENSDARG00000010078	nup133	0.330558	0.208887
ENSDARG00000010085	p4ha2	0.341649	0.356846
ENSDARG00000010098	pank1b	0.265506	0.331147
ENSDARG00000010108	bri3bp	0.27683	0.0903387
ENSDARG00000010113	ndufb8	0.440889	0.36474
ENSDARG00000010124	ENSDARG00000010124	0.231741	0.249702
ENSDARG00000010132	dacha	2.11089	1.88247
ENSDARG00000010137	ldb1a	0.970227	1.02378
ENSDARG00000010144	plppr3a	0.271817	0.531309
ENSDARG00000010149	atp5fa1	1.62196	1.33575
ENSDARG00000010155	abi1a	0.329792	0.395289
ENSDARG00000010160	rps15a	0.543666	0.499718
ENSDARG00000010169	myd88	0.331595	0.416282
ENSDARG00000010181	asap2a	0.218956	0.257443
ENSDARG00000010192	pax3a	2.51004	3.01424
ENSDARG00000010194	eif4bb	0.621999	0.605189
ENSDARG00000010244	rpl22l1	1.49898	2.18071
ENSDARG00000010246	prmt1	0.0918121	0.0972602
ENSDARG00000010248	wdr54	0.46222	0.437585
ENSDARG00000010250	nqo1	2.4763	2.48052
ENSDARG00000010255	bin2b	3.73677	5.96516
ENSDARG00000010266	igf2bp3	0.587041	0.769714
ENSDARG00000010279	scamp2	0.334553	0.288042
ENSDARG00000010280	clasp1a	0.308654	0.459401
ENSDARG00000010290	ENSDARG00000010290	0.284349	0.841916
ENSDARG00000010297	ENSDARG00000010297	0.254937	0.265206
ENSDARG00000010300	traf3ip1	9.59814	18.0538
ENSDARG00000010301	b4galt6	0.129473	0.0802543
ENSDARG00000010316	qars1	1.72083	2.08216
ENSDARG00000010381	rnf2	0.160861	0.190475
ENSDARG00000010382	ENSDARG00000010382	0.0634588	0.0446817
ENSDARG00000010400	lrrfip2	2.05196	2.52508
ENSDARG00000010408	igsf9b	0.337066	0.456074
ENSDARG00000010411	epn1a	0.297482	0.358607
ENSDARG00000010432	eaf2	0.37641	0.609526
ENSDARG00000010434	clu	4.78324	8.3665
ENSDARG00000010437	tent5c	0.539227	0.26607
ENSDARG00000010442	rnf11a	0.136423	0.0551468
ENSDARG00000010445	trabd	0.134475	0.106775
ENSDARG00000010477	p2rx3a	0.983842	1.96806
ENSDARG00000010478	hsp90aa1.1	5.47805	6.70542
ENSDARG00000010481	bzw1a	0.589258	0.77679
ENSDARG00000010487	sae1	0.575696	0.759693
ENSDARG00000010511	ENSDARG00000010511	0.356322	0.399039
ENSDARG00000010516	rpl21	0.608869	0.734492
ENSDARG00000010519	per3	0.471006	0.244778
ENSDARG00000010531	scamp4	0.105934	0.374437
ENSDARG00000010553	mmgt1	0.458718	0.776813
ENSDARG00000010563	spopla	0.0777657	0.058148
ENSDARG00000010571	ezh2	0.548524	0.742997
ENSDARG00000010572	slc25a25a	2.19198	2.20421
ENSDARG00000010583	pard3ab	1.38495	1.39016
ENSDARG00000010586	tex9	1.19532	1.56753
ENSDARG00000010596	slc7a6os	3.42531	3.15275
ENSDARG00000010601	mtmr10	0.152052	0.145796
ENSDARG00000010603	kctd9b	0.121008	0.0786397
ENSDARG00000010630	hoxb6a	0.215591	0.378163
ENSDARG00000010640	ENSDARG00000010640	0.156723	0.135429
ENSDARG00000010641	slc20a1b	0.134514	0.0578772
ENSDARG00000010673	trim16	2.69459	3.1343
ENSDARG00000010680	gngt2a	0.758655	1.06134
ENSDARG00000010710	msi1b	0.25695	0.302982
ENSDARG00000010717	chchd10	0.311323	0.236345
ENSDARG00000010721	septin6	0.872699	1.54312
ENSDARG00000010738	zgc:101716	0.330033	0.394709
ENSDARG00000010745	dnaja2b	0.428435	0.458342
ENSDARG00000010752	acsl4b	0.276807	0.499886
ENSDARG00000010770	sox19a	0.352948	0.329392
ENSDARG00000010771	ENSDARG00000010771	0.146527	0.184918
ENSDARG00000010779	tlk2	0.643981	0.655475
ENSDARG00000010784	ppp1r12a	1.21312	1.32716
ENSDARG00000010785	thbs1b	0.43535	0.866604
ENSDARG00000010789	homer3b	0.650389	0.605423
ENSDARG00000010791	dla	0.128755	0.09977
ENSDARG00000010792	cdc25b	2.58436	5.00764
ENSDARG00000010793	ENSDARG00000010793	0.819486	0.482824
ENSDARG00000010823	memo1	0.46445	0.78021
ENSDARG00000010831	churc1	0.13115	0.170328
ENSDARG00000010844	kras	1.46284	1.49403
ENSDARG00000010853	ENSDARG00000010853	0.254026	0.434876
ENSDARG00000010862	amt	0.404174	0.421185
ENSDARG00000010873	ddx17	0.434252	0.577529
ENSDARG00000010878	cdkn1ca	0.555289	0.518636
ENSDARG00000010905	mettl13	0.207076	0.378312
ENSDARG00000010906	ENSDARG00000010906	0.263854	0.177383
ENSDARG00000010946	cbsb	0.222028	0.207269
ENSDARG00000010948	kif11	0.604193	0.71097
ENSDARG00000010956	sh3glb1b	0.701666	0.298891
ENSDARG00000010962	fkbp7	3.78554	3.97917
ENSDARG00000010965	psma8	0.788539	0.950603
ENSDARG00000010977	rab34b	0.48176	0.828403
ENSDARG00000010978	trmt1	0.552592	0.427148
ENSDARG00000011000	gtf2a1	0.365725	0.344681
ENSDARG00000011020	hnrnpa1a	3.66776	3.32285
ENSDARG00000011027	fgfr1a	0.10274	0.148033
ENSDARG00000011049	slc17a9b	0.144984	0.129742
ENSDARG00000011055	fbxo9	0.120705	0.119702
ENSDARG00000011065	camk2b1	1.13372	1.80749
ENSDARG00000011072	ddx11	0.568615	0.707658
ENSDARG00000011079	wdr3	6.52677	7.39359
ENSDARG00000011094	ccna2	0.849455	1.21511
ENSDARG00000011125	snrpb	0.103243	0.0836907
ENSDARG00000011127	ENSDARG00000011127	0.487771	0.764333
ENSDARG00000011133	ENSDARG00000011133	0.399226	0.856612
ENSDARG00000011146	uqcrb	64.3841	89.0695
ENSDARG00000011152	rpp14	0.278299	0.302828
ENSDARG00000011157	arhgef18a	1.23032	1.32453
ENSDARG00000011166	cahz	0.193414	0.135111
ENSDARG00000011168	ENSDARG00000011168	4.08002	5.96376
ENSDARG00000011175	atp6v1d	0.903845	1.083
ENSDARG00000011190	fgfr1b	0.143584	0.225351
ENSDARG00000011196	dnajc11a	0.194233	0.165439
ENSDARG00000011201	rplp2l	1.9525	1.94382
ENSDARG00000011219	akt2	0.441634	0.411459
ENSDARG00000011233	pcyt1aa	3.33907	4.58254
ENSDARG00000011235	otx2b	0.875341	1.27277
ENSDARG00000011240	ift46	0.992631	1.09986
ENSDARG00000011245	esrp1	0.495147	0.840997
ENSDARG00000011246	krr1	4.03711	4.24475
ENSDARG00000011247	rnpc3	0.738694	0.961983
ENSDARG00000011262	traip	0.810884	1.14434
ENSDARG00000011272	uqcc2	2.08317	2.40851
ENSDARG00000011281	ENSDARG00000011281	0.170863	0.107955
ENSDARG00000011298	atf7a	0.220646	0.301833
ENSDARG00000011299	blzf1	0.364243	0.213714
ENSDARG00000011312	stk3	1.26927	1.61061
ENSDARG00000011360	nfatc2ip	0.437774	0.505482
ENSDARG00000011373	mknk2a	4.19704	4.49214
ENSDARG00000011376	dnase1l4.2	0.622563	1.57227
ENSDARG00000011404	fen1	1.70094	2.09774
ENSDARG00000011405	rps9	3.92129	4.77714
ENSDARG00000011407	col2a1b	0.212875	0.181641
ENSDARG00000011408	ENSDARG00000011408	0.784343	0.924019
ENSDARG00000011418	sigmar1	0.0974174	0.0980042
ENSDARG00000011459	gsna	0.366441	0.40602
ENSDARG00000011462	otub1b	0.184793	0.218469
ENSDARG00000011466	afg1la	0.360312	0.330738
ENSDARG00000011488	sirt2	0.472935	0.493633
ENSDARG00000011496	ppm1bb	1.54211	2.10846
ENSDARG00000011506	lpcat1	0.377354	0.444557
ENSDARG00000011510	rcc2	12.2957	13.3582
ENSDARG00000011511	ENSDARG00000011511	0.235167	0.451394
ENSDARG00000011521	upb1	0.180489	0.287884
ENSDARG00000011533	sema6dl	0.0986134	0.128465
ENSDARG00000011545	arrb2b	0.300913	0.597822
ENSDARG00000011553	atp5pb	1.97019	2.40438
ENSDARG00000011555	spag7	1.53397	1.59437
ENSDARG00000011564	sfpq	0.504171	0.69179
ENSDARG00000011573	abcb11a	0.279676	0.319928
ENSDARG00000011579	hoxb10a	0.116101	0.123575
ENSDARG00000011582	sox5	0.384671	0.561229
ENSDARG00000011594	smarcb1b	4.12983	4.21103
ENSDARG00000011597	atxn2l	2.44137	3.60434
ENSDARG00000011605	dennd6b	0.0682293	0.0970089
ENSDARG00000011609	foxk2b	0.334308	0.316203
ENSDARG00000011611	actr1b	0.508872	0.701268
ENSDARG00000011613	rbm39a	2.13088	2.30532
ENSDARG00000011618	slc26a2	0.198095	0.217152
ENSDARG00000011636	ENSDARG00000011636	0.40123	0.450265
ENSDARG00000011637	ENSDARG00000011637	0.449217	0.447427
ENSDARG00000011648	snrpd1	0.480853	0.526522
ENSDARG00000011661	twf1b	0.536107	0.48809
ENSDARG00000011662	chuk	0.08382	0.113878
ENSDARG00000011665	aldoaa	0.209672	0.161193
ENSDARG00000011666	ENSDARG00000011666	0.726311	0.992329
ENSDARG00000011672	sema3b	0.649677	0.840515
ENSDARG00000011673	si:ch211-246m6.5	0.18298	0.0760915
ENSDARG00000011683	prtfdc1b	0.468906	0.567529
ENSDARG00000011701	ctsll	0.486642	0.626711
ENSDARG00000011724	marveld1	0.172051	0.408644
ENSDARG00000011727	b9d1	0.631593	0.746166
ENSDARG00000011740	u2af2b	3.85993	4.33877
ENSDARG00000011764	ints13	0.990681	1.06143
ENSDARG00000011770	dhrs12	0.268313	0.263485
ENSDARG00000011777	cttn	1.63258	1.48015
ENSDARG00000011783	stag2a	0.248448	0.228886
ENSDARG00000011785	tbx6	1.59848	2.59836
ENSDARG00000011821	plod2	0.158967	0.185883
ENSDARG00000011824	pbxip1b	16.4655	29.6226
ENSDARG00000011825	cetn3	4.92359	9.27469
ENSDARG00000011830	ENSDARG00000011830	0.432507	0.504718
ENSDARG00000011841	atp5l	0.476737	0.169302
ENSDARG00000011863	ptk7a	1.10668	1.33262
ENSDARG00000011876	ednraa	0.942134	0.318751
ENSDARG00000011885	mrpl19	0.509386	0.662839
ENSDARG00000011890	cry4	0.127935	0.116186
ENSDARG00000011921	txnl1	0.52889	0.509216
ENSDARG00000011925	spns1	0.0452772	0.0347497
ENSDARG00000011932	prkcbp1l	0.297673	0.343475
ENSDARG00000011941	bmpr2a	2.56725	3.95505
ENSDARG00000011948	insra	0.77771	1.05332
ENSDARG00000011955	ENSDARG00000011955	0.139841	0.1263
ENSDARG00000011958	ctnnbl1	0.364703	0.35465
ENSDARG00000011961	csrp2	0.229432	0.301847
ENSDARG00000012002	slc38a7	0.0949006	0.0785396
ENSDARG00000012005	mob2b	1.53032	1.80411
ENSDARG00000012016	hpgd	1.40451	1.1833
ENSDARG00000012021	kdsr	0.996541	0.929339
ENSDARG00000012025	hs6st2	0.0439869	0.0176518
ENSDARG00000012030	dnaaf1	2.38993	2.26769
ENSDARG00000012039	ttc26	0.78124	0.385776
ENSDARG00000012040	rnf19a	0.048334	0.049681
ENSDARG00000012044	polr3gla	0.554556	0.700537
ENSDARG00000012073	kif15	0.76988	0.78615
ENSDARG00000012076	apoa1a	0.267405	0.154387
ENSDARG00000012078	meis1b	0.835472	0.872142
ENSDARG00000012081	ENSDARG00000012081	0.90075	1.54236
ENSDARG00000012094	ENSDARG00000012094	0.240356	0.43535
ENSDARG00000012140	ccnl1b	0.734071	0.683609
ENSDARG00000012141	papolg	0.141254	0.20536
ENSDARG00000012144	emc7b	0.640462	0.705583
ENSDARG00000012184	zgc:162872	0.287118	0.18244
ENSDARG00000012192	cant1a	0.197763	0.144039
ENSDARG00000012194	scp2a	1.35566	1.77252
ENSDARG00000012196	fer	0.194884	0.240416
ENSDARG00000012215	umps	0.107207	0.0956446
ENSDARG00000012219	dpf2	1.30029	1.76678
ENSDARG00000012222	nup35	0.554994	0.63646
ENSDARG00000012234	psme3	3.70799	4.90999
ENSDARG00000012244	ube2e3	0.982425	1.22923
ENSDARG00000012248	rgma	0.0604396	0.0373325
ENSDARG00000012256	ENSDARG00000012256	1.18181	0.778895
ENSDARG00000012261	eftud2	0.569727	0.684878
ENSDARG00000012274	eif4e1c	1.26457	1.3738
ENSDARG00000012294	ENSDARG00000012294	0.932366	1.39973
ENSDARG00000012295	bcs1l	0.379187	0.281697
ENSDARG00000012314	usp25	0.189239	0.149664
ENSDARG00000012325	zgc:110269	0.585808	0.805125
ENSDARG00000012336	ENSDARG00000012336	0.368027	0.234365
ENSDARG00000012341	capn9	0.698704	0.782184
ENSDARG00000012368	ttc21b	0.0738396	0.0669693
ENSDARG00000012369	rdh10b	0.136038	0.192086
ENSDARG00000012378	naa35	0.467341	0.427337
ENSDARG00000012387	pdha1a	0.221633	0.258842
ENSDARG00000012389	adar	0.39903	0.422756
ENSDARG00000012390	kcnk5b	0.541496	0.522842
ENSDARG00000012399	adssl	0.731601	1.03713
ENSDARG00000012407	mgat1a	0.203742	0.086107
ENSDARG00000012432	fam76b	0.418477	0.548536
ENSDARG00000012449	ccdc120a	0.939536	1.2576
ENSDARG00000012450	vmp1	0.444297	0.415137
ENSDARG00000012453	rnls	0.851001	0.402886
ENSDARG00000012458	zgc:77849	0.173316	0.161496
ENSDARG00000012467	spint1b	0.236673	0.328964
ENSDARG00000012485	aurka	0.640509	0.672831
ENSDARG00000012495	mphosph10	8.61311	12.4304
ENSDARG00000012499	per1b	0.120886	0.193877
ENSDARG00000012505	u2af2a	0.391037	0.487343
ENSDARG00000012506	rnpep	0.162529	0.253166
ENSDARG00000012513	sdcbp2	0.27313	0.269307
ENSDARG00000012519	hcfc1b	0.60092	1.10102
ENSDARG00000012524	ENSDARG00000012524	0.606986	0.314059
ENSDARG00000012553	rap1aa	0.237494	0.261911
ENSDARG00000012572	polr3f	0.0841963	0.169292
ENSDARG00000012574	slkb	0.609578	0.778959
ENSDARG00000012577	waca	0.180141	0.198987
ENSDARG00000012588	ptdss1a	0.208014	0.114463
ENSDARG00000012591	pdcd10b	0.294578	0.498044
ENSDARG00000012592	ENSDARG00000012592	0.344958	0.350502
ENSDARG00000012603	eif3ja	29.1519	28.1194
ENSDARG00000012627	cdc34b	0.317191	0.375398
ENSDARG00000012640	cideb	1.29345	1.66474
ENSDARG00000012642	znf271	0.0669577	0.0819808
ENSDARG00000012656	atf6	0.78956	0.817975
ENSDARG00000012672	gtf2e2	1.03753	1.35824
ENSDARG00000012674	rpusd4	1.85371	1.90725
ENSDARG00000012682	pfn2a	0.277709	0.293499
ENSDARG00000012684	atp2b1a	2.08248	2.33678
ENSDARG00000012688	eif1	0.509032	0.721697
ENSDARG00000012694	c3a.1	0.881968	1.1007
ENSDARG00000012699	bbx	7.34601	8.17539
ENSDARG00000012709	ENSDARG00000012709	0.249701	0.240444
ENSDARG00000012723	rbm14a	0.216594	0.290694
ENSDARG00000012741	maco1b	0.357956	0.363713
ENSDARG00000012747	rer1	0.208355	0.174847
ENSDARG00000012763	arl13b	3.6634	4.14546
ENSDARG00000012764	ENSDARG00000012764	0.186049	0.250634
ENSDARG00000012777	nucks1b	5.98212	5.85991
ENSDARG00000012788	foxa3	0.146885	0.185165
ENSDARG00000012790	tmem161a	0.0903939	0.160994
ENSDARG00000012796	hnmt	6.69482	7.38674
ENSDARG00000012816	dipk2aa	0.589405	0.92423
ENSDARG00000012818	csnk2a2a	0.0819835	0.141645
ENSDARG00000012820	nop56	8.89321	9.16607
ENSDARG00000012823	dlgap4b	1.31391	1.00666
ENSDARG00000012824	itga3b	0.293034	0.297349
ENSDARG00000012827	mettl3	0.541384	0.506969
ENSDARG00000012848	arih2	0.358038	0.208184
ENSDARG00000012866	picalma	1.21112	1.48627
ENSDARG00000012871	npepl1	0.106621	0.0923988
ENSDARG00000012874	snap23.1	1.60539	2.60387
ENSDARG00000012887	znf143a	0.0477266	0.0383119
ENSDARG00000012892	ammecr1	0.365644	0.348872
ENSDARG00000012899	ddx49	7.19902	6.82841
ENSDARG00000012929	eif2d	0.332249	0.639104
ENSDARG00000012932	mat2b	0.294011	0.201258
ENSDARG00000012946	syap1	1.50054	1.4307
ENSDARG00000012947	ENSDARG00000012947	0.327671	0.348614
ENSDARG00000012949	scml2	4.64072	5.57104
ENSDARG00000012953	mob1bb	0.24318	0.1834
ENSDARG00000012968	rhoub	0.208214	0.270201
ENSDARG00000012972	cfl1l	1.19298	1.52206
ENSDARG00000012981	osbpl7	0.757807	0.786112
ENSDARG00000012987	gpia	0.914384	0.374592
ENSDARG00000012990	ENSDARG00000012990	0.780048	0.696746
ENSDARG00000012995	ENSDARG00000012995	0.714248	0.589251
ENSDARG00000013004	tdg.1	0.165204	0.199275
ENSDARG00000013006	pibf1	0.842766	1.50899
ENSDARG00000013007	ENSDARG00000013007	0.927214	1.36537
ENSDARG00000013012	ENSDARG00000013012	6.18857	7.88565
ENSDARG00000013015	ENSDARG00000013015	0.267349	0.330214
ENSDARG00000013016	pole4	1.14213	0.805063
ENSDARG00000013031	mta2	1.31185	1.59159
ENSDARG00000013042	ENSDARG00000013042	0.697728	1.15053
ENSDARG00000013044	ndufv2	1.54554	1.30797
ENSDARG00000013057	hoxb5a	0.231415	0.163607
ENSDARG00000013058	ascc2	0.277893	0.31853
ENSDARG00000013063	oxct1a	0.16111	0.343035
ENSDARG00000013072	mmp15b	0.413743	0.361229
ENSDARG00000013075	mrpl11	0.647778	0.431272
ENSDARG00000013076	bmi1b	0.292006	0.521522
ENSDARG00000013078	ywhaba	2.67286	3.55945
ENSDARG00000013079	tubgcp2	0.247595	0.284702
ENSDARG00000013095	gclc	0.639729	0.753726
ENSDARG00000013117	mfsd14a2	0.939756	0.868706
ENSDARG00000013122	maf1a	0.0450098	0.0361608
ENSDARG00000013144	atp1b1a	1.74281	2.12425
ENSDARG00000013150	dhx16	10.9005	17.7469
ENSDARG00000013161	zgc:55558	0.610356	0.594105
ENSDARG00000013175	ENSDARG00000013175	1.49367	1.70128
ENSDARG00000013184	ENSDARG00000013184	2.64106	2.63051
ENSDARG00000013207	zeb1b	0.294799	0.253154
ENSDARG00000013222	slc35a3a	0.0940422	0.0364124
ENSDARG00000013250	tars1	3.82823	3.58629
ENSDARG00000013274	eif4eb	0.0795362	0.110772
ENSDARG00000013302	gpx8	0.493648	0.617304
ENSDARG00000013307	rpl19	0.567309	0.771534
ENSDARG00000013317	pygmb	1.44739	4.17464
ENSDARG00000013329	ttc5	0.207028	0.263425
ENSDARG00000013333	ndufa10	0.127334	0.182898
ENSDARG00000013335	anxa6	0.759153	0.814461
ENSDARG00000013346	tasorb	0.134756	0.106221
ENSDARG00000013351	cirbpb	0.181704	0.205016
ENSDARG00000013360	sh3gl3a	0.357317	0.667807
ENSDARG00000013379	ppp6r3	1.1717	2.25711
ENSDARG00000013382	cwc15	0.613649	0.803347
ENSDARG00000013397	bnip2	1.59694	1.80526
ENSDARG00000013400	ENSDARG00000013400	0.232803	0.186472
ENSDARG00000013415	lmna	0.698718	0.994204
ENSDARG00000013420	ENSDARG00000013420	5.93805	7.38835
ENSDARG00000013423	ENSDARG00000013423	1.03869	0.749894
ENSDARG00000013430	bhmt	0.30089	0.189666
ENSDARG00000013434	hira	0.189071	0.188676
ENSDARG00000013438	sycp3	2.13452	3.6321
ENSDARG00000013441	hey2	1.4671	1.95676
ENSDARG00000013443	atp6v1ba	0.0833188	0.0740936
ENSDARG00000013457	mtrex	0.180223	0.226115
ENSDARG00000013461	supt7l	0.155363	0.101393
ENSDARG00000013472	nedd1	0.20397	0.21837
ENSDARG00000013475	cct4	0.105152	0.0992118
ENSDARG00000013476	arhgef39	0.0644511	0.0860763
ENSDARG00000013477	gata1a	0.992506	1.41905
ENSDARG00000013478	rrp15	4.80164	4.53373
ENSDARG00000013489	ENSDARG00000013489	3.79755	4.38331
ENSDARG00000013505	ube2kb	4.83491	5.0433
ENSDARG00000013522	pck1	1.68407	1.24339
ENSDARG00000013542	lpgat1	0.156935	0.19695
ENSDARG00000013561	pgm1	0.481089	0.434605
ENSDARG00000013575	rfx2	0.863073	0.745591
ENSDARG00000013576	gadd45bb	0.791309	0.703532
ENSDARG00000013582	csnk2a2b	0.268976	0.356639
ENSDARG00000013596	brd1a	0.264684	0.333731
ENSDARG00000013605	ENSDARG00000013605	0.506591	0.601115
ENSDARG00000013607	sema3gb	0.277817	0.334446
ENSDARG00000013623	vdac2	0.148729	0.255215
ENSDARG00000013628	cd164	0.0553133	0.0510726
ENSDARG00000013655	tpd52l2b	0.311003	0.448939
ENSDARG00000013659	brox	0.84639	1.68868
ENSDARG00000013670	hyou1	4.66877	4.83746
ENSDARG00000013681	shisa10.1	0.0881252	0.0825927
ENSDARG00000013685	vsig8b	2.482	2.62401
ENSDARG00000013704	cers2a	1.01849	1.37906
ENSDARG00000013708	usp9	0.0899479	0.0950507
ENSDARG00000013711	plin3	2.94633	4.19116
ENSDARG00000013719	gtse1	0.624089	0.804671
ENSDARG00000013721	g6pc1a.2	0.377726	0.589266
ENSDARG00000013729	srsf6a	1.41371	0.942913
ENSDARG00000013730	slc4a4a	10.54	9.29141
ENSDARG00000013732	vta1	0.92646	1.31539
ENSDARG00000013734	polr3glb	0.742703	1.36861
ENSDARG00000013741	lancl1	0.139756	0.101008
ENSDARG00000013763	rrbp1a	34.2428	68.5941
ENSDARG00000013776	thop1	1.22657	1.56516
ENSDARG00000013777	ppp1r13l	0.371229	0.623034
ENSDARG00000013800	snrpd3	0.435783	0.435916
ENSDARG00000013802	pcid2	2.16574	2.21632
ENSDARG00000013804	capns1b	0.567867	0.691062
ENSDARG00000013822	anapc16	0.146622	0.0494569
ENSDARG00000013830	osbpl2b	0.905897	0.855269
ENSDARG00000013839	aldh3b1	0.320808	0.285614
ENSDARG00000013841	abl2	0.217551	0.273026
ENSDARG00000013843	septin5a	0.716125	0.450176
ENSDARG00000013845	ttc14	0.0686469	0.0999537
ENSDARG00000013853	lmo4a	0.107358	0.0492035
ENSDARG00000013860	ptpmt1	1.08232	1.56451
ENSDARG00000013861	armc1	0.05454	0.0573334
ENSDARG00000013863	fam133b	23.4496	26.9661
ENSDARG00000013881	pi4k2b	0.135226	0.139544
ENSDARG00000013892	sorl1	0.186192	0.132703
ENSDARG00000013931	eif3m	0.133246	0.104959
ENSDARG00000013938	psmb3	0.61115	0.476999
ENSDARG00000013946	ivns1abpb	0.0527652	0.0487004
ENSDARG00000013950	pdf	0.46068	0.327149
ENSDARG00000013961	slc31a1	0.0632132	0.0604845
ENSDARG00000013965	cul2	0.606828	0.792023
ENSDARG00000013966	psma6b	0.249365	0.442607
ENSDARG00000013968	psap	0.133406	0.119126
ENSDARG00000013973	pex3	0.471282	0.897861
ENSDARG00000013976	anxa13	0.0989132	0.114718
ENSDARG00000013979	ndfip1	0.0503205	0.0931257
ENSDARG00000013990	ube2q2	0.981056	1.18313
ENSDARG00000013997	ern1	0.412498	0.393128
ENSDARG00000014003	stard8	0.165503	0.165641
ENSDARG00000014004	eif2b4	13.2953	12.9935
ENSDARG00000014008	cwc22	0.703149	0.911063
ENSDARG00000014013	lbr	1.86423	1.98517
ENSDARG00000014015	pdia7	0.16725	0.180483
ENSDARG00000014017	rrm1	0.417354	0.631441
ENSDARG00000014031	abcc2	0.97182	1.10654
ENSDARG00000014041	smarcad1a	1.29273	1.38611
ENSDARG00000014047	cldn7b	0.0801618	0.0517511
ENSDARG00000014050	ngfb	0.585228	0.687878
ENSDARG00000014058	rab36	0.265244	0.207409
ENSDARG00000014083	wdr82	0.341341	0.390888
ENSDARG00000014085	atp6v1e1a	0.553333	0.748749
ENSDARG00000014091	osr1	0.118558	0.149665
ENSDARG00000014113	wasla	0.732039	1.03538
ENSDARG00000014123	ENSDARG00000014123	0.236668	0.250976
ENSDARG00000014134	ENSDARG00000014134	0.194167	0.135811
ENSDARG00000014137	picalmb	0.368945	0.577048
ENSDARG00000014139	srp72	3.38238	3.48305
ENSDARG00000014147	ENSDARG00000014147	0.250055	0.30224
ENSDARG00000014148	med22	0.586531	0.801717
ENSDARG00000014159	mtdha	2.99245	4.11207
ENSDARG00000014161	ercc4	0.593557	0.741516
ENSDARG00000014165	ssr3	0.777892	0.882059
ENSDARG00000014171	bloc1s1	6.03041	6.16746
ENSDARG00000014181	foxp1b	1.6851	2.73529
ENSDARG00000014218	mecp2	1.16981	0.531261
ENSDARG00000014222	zgc:86598	2.75442	3.588
ENSDARG00000014230	dlst	0.326858	0.317222
ENSDARG00000014233	septin8b	0.882475	0.757262
ENSDARG00000014239	esyt1b	0.205205	0.198367
ENSDARG00000014244	rbmx	0.435262	0.425035
ENSDARG00000014259	eya1	4.16378	3.82808
ENSDARG00000014274	rfc2	0.20796	0.309829
ENSDARG00000014277	ENSDARG00000014277	3.87608	4.50366
ENSDARG00000014289	ENSDARG00000014289	0.397726	0.581506
ENSDARG00000014292	med15	6.72718	8.65979
ENSDARG00000014303	vac14	0.439935	0.465656
ENSDARG00000014310	ENSDARG00000014310	0.124612	0.0925759
ENSDARG00000014313	atp5pf	0.849015	0.462734
ENSDARG00000014323	ENSDARG00000014323	0.260336	0.441249
ENSDARG00000014329	npm1a	3.65159	4.22194
ENSDARG00000014333	ormdl1	0.445819	0.427262
ENSDARG00000014340	rab11al	0.102755	0.0562245
ENSDARG00000014358	optc	0.262371	0.336355
ENSDARG00000014361	tmbim4	0.174475	0.119958
ENSDARG00000014366	luc7l3	1.42712	1.60289
ENSDARG00000014373	ddx4	1.65345	2.71752
ENSDARG00000014378	slc12a4	0.0945891	0.108579
ENSDARG00000014385	ENSDARG00000014385	0.521666	0.6432
ENSDARG00000014386	galnt6	0.459319	0.532455
ENSDARG00000014420	elavl3	0.651035	0.595932
ENSDARG00000014428	ppp2r5d	1.7498	2.25233
ENSDARG00000014430	rabgef1	0.986383	1.0307
ENSDARG00000014432	ENSDARG00000014432	0.199155	0.394879
ENSDARG00000014433	ENSDARG00000014433	0.130198	0.219894
ENSDARG00000014463	usf1l	0.44505	0.530675
ENSDARG00000014465	arhgef25b	1.53772	1.24668
ENSDARG00000014472	ENSDARG00000014472	0.426724	0.478043
ENSDARG00000014474	yipf1	6.96102	10.2111
ENSDARG00000014480	nr6a1b	0.37919	0.356633
ENSDARG00000014498	ythdf2	0.543893	0.614318
ENSDARG00000014499	nutf2l	0.171812	0.188159
ENSDARG00000014500	ENSDARG00000014500	1.85034	2.33188
ENSDARG00000014517	usp5	0.254405	0.193035
ENSDARG00000014522	cdh6	0.450072	0.532779
ENSDARG00000014531	atg4a	0.215564	0.0755417
ENSDARG00000014536	pfdn1	1.03973	1.5319
ENSDARG00000014545	golim4b	0.574715	1.27589
ENSDARG00000014554	ppp1r3cb	2.5302	2.78906
ENSDARG00000014556	serpinb1l3	3.28765	2.36667
ENSDARG00000014569	hnrnpr	0.162823	0.134955
ENSDARG00000014571	ctnnb1	0.252348	0.204917
ENSDARG00000014572	chpt1	0.0379716	0.0344535
ENSDARG00000014573	ENSDARG00000014573	0.498189	0.413167
ENSDARG00000014577	rhpn2	0.602662	0.626077
ENSDARG00000014582	exoc3	0.428237	0.619066
ENSDARG00000014587	slc38a5b	1.00156	1.2046
ENSDARG00000014591	ilf2	0.171196	0.179424
ENSDARG00000014592	dennd1a	0.183931	0.187976
ENSDARG00000014594	ENSDARG00000014594	1.48829	1.55478
ENSDARG00000014626	dlx3b	0.142915	0.153158
ENSDARG00000014634	mbtps1	0.0952308	0.0853284
ENSDARG00000014646	aoc2	0.665377	0.591815
ENSDARG00000014651	svilb	0.443019	0.331471
ENSDARG00000014673	fzd9b	0.0639123	0.0450446
ENSDARG00000014674	acsl3b	0.174772	0.222313
ENSDARG00000014676	bckdhb	0.964368	0.101691
ENSDARG00000014680	znf710a	0.591059	0.827997
ENSDARG00000014685	esco2	0.627517	0.896105
ENSDARG00000014690	rps4x	0.327178	0.253388
ENSDARG00000014692	znf622	2.32208	2.83491
ENSDARG00000014709	ENSDARG00000014709	0.212099	0.32675
ENSDARG00000014717	dync1h1	0.68129	0.610476
ENSDARG00000014722	her1	0.436816	0.641531
ENSDARG00000014727	acox1	1.47931	2.00991
ENSDARG00000014731	cacybp	6.76021	7.22688
ENSDARG00000014763	arf2a	0.219262	0.296741
ENSDARG00000014770	usp4	0.0544691	0.0695963
ENSDARG00000014775	zgc:113220	0.560499	0.710834
ENSDARG00000014790	g3bp2a	1.57282	1.44963
ENSDARG00000014793	ehd1b	0.890772	1.01908
ENSDARG00000014794	uqcrc2a	0.111037	0.0796889
ENSDARG00000014796	wnt11	0.0801286	0.078246
ENSDARG00000014806	hacd2	0.266402	0.25555
ENSDARG00000014817	ranbp1	1.84144	2.48552
ENSDARG00000014830	ENSDARG00000014830	15.2715	14.1932
ENSDARG00000014849	pih1d2	1.15037	2.28511
ENSDARG00000014867	rpl8	0.337284	0.273371
ENSDARG00000014875	abi2b	0.289543	0.229436
ENSDARG00000014878	ENSDARG00000014878	1.02029	1.33807
ENSDARG00000014898	ncbp2	0.241847	0.215369
ENSDARG00000014914	lamp2	2.26023	3.26964
ENSDARG00000014915	ndufab1b	2.00732	2.82735
ENSDARG00000014941	tprkb	2.55646	4.11109
ENSDARG00000014943	kif23	0.827426	1.19252
ENSDARG00000014945	znf598	0.375676	0.468661
ENSDARG00000014954	snx33	0.145567	0.184569
ENSDARG00000014956	diablob	0.649814	0.545652
ENSDARG00000014963	triap1	0.0804336	0.077512
ENSDARG00000014966	ccdc82	0.807084	0.691244
ENSDARG00000014986	acvr1l	0.462732	0.460948
ENSDARG00000014994	tbp	0.117288	0.0986304
ENSDARG00000014995	jagn1b	0.598578	0.663447
ENSDARG00000015006	dnm1l	0.64349	0.753877
ENSDARG00000015010	odad1	1.12868	1.73321
ENSDARG00000015015	tspan18b	0.460103	0.381501
ENSDARG00000015016	kif26ab	4.02025	4.4114
ENSDARG00000015033	slc23a1	0.159969	0.165091
ENSDARG00000015050	calm2b	1.27041	1.58166
ENSDARG00000015057	ube2d4	0.720731	1.77939
ENSDARG00000015059	daam1a	1.14528	1.17084
ENSDARG00000015070	pola2	0.617298	0.685855
ENSDARG00000015072	dmrt2a	0.294513	0.353261
ENSDARG00000015088	dnajb11	0.469662	0.622473
ENSDARG00000015102	ENSDARG00000015102	0.683843	0.595225
ENSDARG00000015111	ddx39ab	0.101162	0.0737416
ENSDARG00000015123	dnase1l4.1	3.03659	3.49037
ENSDARG00000015126	gorasp2	4.5347	3.49948
ENSDARG00000015128	rpl27	0.807993	0.998039
ENSDARG00000015153	wdr91	0.160763	0.22187
ENSDARG00000015158	slc50a1	0.467748	0.430397
ENSDARG00000015161	zgc:92664	0.0915159	0.0989173
ENSDARG00000015164	mknk2b	8.8793	13.4061
ENSDARG00000015167	ENSDARG00000015167	4.30204	5.4771
ENSDARG00000015201	pcmt	0.744641	1.0667
ENSDARG00000015206	hnrnpua	1.80949	2.567
ENSDARG00000015208	rbb4l	0.396847	0.431406
ENSDARG00000015221	nsrp1	31.0345	38.8937
ENSDARG00000015222	cbll1	0.69146	1.19003
ENSDARG00000015224	cd2ap	1.34456	1.80302
ENSDARG00000015230	ENSDARG00000015230	0.303457	0.353312
ENSDARG00000015236	pycr3	0.692747	0.533432
ENSDARG00000015239	prpf19	0.134638	0.150371
ENSDARG00000015252	st3gal3b	2.88797	3.39689
ENSDARG00000015254	fzr1a	2.82366	3.70948
ENSDARG00000015266	mab21l2	0.068501	0.0372514
ENSDARG00000015290	sacm1la	0.410608	0.453654
ENSDARG00000015292	ube2g1a	0.200541	0.25039
ENSDARG00000015310	pitpnbl	0.330981	0.326875
ENSDARG00000015314	zc4h2	4.22274	4.74007
ENSDARG00000015315	psmc5	1.72072	2.35637
ENSDARG00000015325	u2af1	1.08018	1.21691
ENSDARG00000015343	pgd	0.165538	0.145521
ENSDARG00000015352	lsg1	0.557767	0.753602
ENSDARG00000015385	ndufs3	0.250206	0.173301
ENSDARG00000015392	dhx15	0.118266	0.0737025
ENSDARG00000015394	thoc7	2.55003	3.57611
ENSDARG00000015403	ENSDARG00000015403	0.161038	0.366038
ENSDARG00000015422	ppil1	0.238264	0.318898
ENSDARG00000015427	hdac1	5.95299	5.17245
ENSDARG00000015429	ENSDARG00000015429	0.869905	1.26953
ENSDARG00000015460	racgap1	0.231333	0.27862
ENSDARG00000015471	chd1l	0.757905	1.00126
ENSDARG00000015472	gpc4	0.0498949	0.0683998
ENSDARG00000015474	ppp2r5ea	0.625379	0.654364
ENSDARG00000015482	zgc:113518	1.39969	1.51126
ENSDARG00000015490	ENSDARG00000015490	0.288826	0.235175
ENSDARG00000015495	klf3	0.372457	0.552744
ENSDARG00000015502	adam10b	0.537444	0.430952
ENSDARG00000015524	prps1a	1.52236	2.11168
ENSDARG00000015538	znf207a	0.474105	0.458232
ENSDARG00000015540	psen2	0.237431	0.100863
ENSDARG00000015543	s100a1	5.08351	3.76005
ENSDARG00000015546	alpl	0.587781	0.88664
ENSDARG00000015551	fth1a	0.0742565	0.0755979
ENSDARG00000015552	phactr4a	4.74121	7.21286
ENSDARG00000015554	zic2a	0.158419	0.149648
ENSDARG00000015557	zgc:100829	0.167216	0.252838
ENSDARG00000015559	fstl1a	2.32461	2.50981
ENSDARG00000015563	zgc:123305	0.437982	0.406137
ENSDARG00000015567	zic1	0.611129	0.814707
ENSDARG00000015572	ENSDARG00000015572	0.865316	0.898429
ENSDARG00000015575	cyp3c1	1.30202	1.92665
ENSDARG00000015599	ENSDARG00000015599	0.291381	0.440868
ENSDARG00000015610	tubg1	0.123771	0.10192
ENSDARG00000015611	rasl11b	0.309354	0.237747
ENSDARG00000015628	psmd10	0.550566	0.731201
ENSDARG00000015638	gemin2	0.112087	0.13302
ENSDARG00000015653	tnip1	0.206295	0.206086
ENSDARG00000015662	pla2g12b	0.0645609	0.0627178
ENSDARG00000015674	msx3	0.17787	0.177762
ENSDARG00000015676	nmd3	0.0862608	0.0983286
ENSDARG00000015681	gsk3ab	0.467035	0.284729
ENSDARG00000015707	dvl3a	0.238803	0.200949
ENSDARG00000015709	hsd17b12a	0.187206	0.207625
ENSDARG00000015722	kctd5a	0.0849156	0.0763997
ENSDARG00000015731	ano5a	0.611785	0.613467
ENSDARG00000015747	aarsd1	0.578112	0.654384
ENSDARG00000015749	hps3	0.485692	0.629182
ENSDARG00000015757	tmem50a	1.56405	1.52118
ENSDARG00000015759	tspan7	0.228459	0.313634
ENSDARG00000015770	ENSDARG00000015770	2.17711	2.44267
ENSDARG00000015790	atp1b3a	1.27265	1.5941
ENSDARG00000015793	creb3l1	0.507976	0.634398
ENSDARG00000015805	cgnl1	4.25028	5.19407
ENSDARG00000015822	sesn3	0.446134	0.542771
ENSDARG00000015823	vps26b	0.683166	1.02545
ENSDARG00000015824	lemd3	0.15027	0.175476
ENSDARG00000015829	mov10a	0.207163	0.596545
ENSDARG00000015831	ENSDARG00000015831	0.119131	0.168334
ENSDARG00000015835	eif4e2rs1	0.303346	0.338817
ENSDARG00000015851	pnn	5.27764	6.49705
ENSDARG00000015853	rnps1	7.81639	8.14785
ENSDARG00000015862	rpl5b	0.242919	0.290739
ENSDARG00000015863	socs6b	0.10077	0.140745
ENSDARG00000015865	ENSDARG00000015865	1.01114	0.842057
ENSDARG00000015866	apoa2	1.49097	1.58692
ENSDARG00000015887	b2ml	1.36348	2.76518
ENSDARG00000015889	zc3h15	2.91752	3.44883
ENSDARG00000015890	mafa	0.296332	0.219715
ENSDARG00000015901	ptbp2b	0.13146	0.204357
ENSDARG00000015902	stat6	0.55853	0.554018
ENSDARG00000015907	dcbld1	0.0773721	0.0727782
ENSDARG00000015911	ENSDARG00000015911	0.67187	0.709588
ENSDARG00000015915	slc25a36b	0.147111	0.0768488
ENSDARG00000015918	dlat	0.181769	0.293751
ENSDARG00000015921	pwp1	11.1919	14.8928
ENSDARG00000015922	stk17al	0.41413	0.567523
ENSDARG00000015930	rwdd1	2.65919	3.11083
ENSDARG00000015946	slc44a1a	0.423488	0.470521
ENSDARG00000015959	ENSDARG00000015959	0.682646	0.732958
ENSDARG00000015966	yaf2	1.85729	2.22363
ENSDARG00000015970	phip	0.901824	1.28884
ENSDARG00000015971	rapgef1b	0.234264	0.12025
ENSDARG00000015978	cox5ba	0.970151	1.15694
ENSDARG00000015990	hcfc1a	0.170935	0.182795
ENSDARG00000015997	mfsd5	0.241173	0.103485
ENSDARG00000015998	wdhd1	1.16566	1.24109
ENSDARG00000016010	nup107	0.148223	0.145246
ENSDARG00000016011	gpcpd1	0.70877	0.867659
ENSDARG00000016015	ENSDARG00000016015	5.65978	5.34857
ENSDARG00000016016	dbnlb	0.867056	1.2313
ENSDARG00000016038	hacd3	0.200789	0.24068
ENSDARG00000016048	gpat3	0.0911353	0.0897626
ENSDARG00000016059	rab5b	0.911293	1.06857
ENSDARG00000016074	cryz	0.399213	0.703052
ENSDARG00000016080	nob1	0.732719	0.848245
ENSDARG00000016084	spsb4a	0.0806305	0.0370358
ENSDARG00000016086	smurf1	0.292353	0.323152
ENSDARG00000016093	qtrt2	0.852345	0.939921
ENSDARG00000016112	bbs12	0.468931	0.450583
ENSDARG00000016116	ENSDARG00000016116	0.735945	0.565342
ENSDARG00000016122	ptrhd1	0.459274	0.50538
ENSDARG00000016143	xiap	0.408504	0.490087
ENSDARG00000016153	dag1	0.418204	0.534595
ENSDARG00000016154	zfp36l1a	0.409347	0.492506
ENSDARG00000016156	fam53b	0.1708	0.144501
ENSDARG00000016163	usp33	0.208539	0.245664
ENSDARG00000016173	cct3	0.324588	0.417749
ENSDARG00000016177	eif4enif1	0.568361	0.65562
ENSDARG00000016181	trim33	1.41433	1.54621
ENSDARG00000016187	ENSDARG00000016187	1.03885	1.18963
ENSDARG00000016200	trib3	0.0487411	0.0419932
ENSDARG00000016212	nup214	1.25383	1.77714
ENSDARG00000016231	bcap29	1.32361	1.48164
ENSDARG00000016233	sdr16c5a	0.413475	0.577071
ENSDARG00000016235	ENSDARG00000016235	2.92949	3.10397
ENSDARG00000016238	arl6ip5b	0.754598	0.69561
ENSDARG00000016239	psmd13	1.45995	1.60315
ENSDARG00000016253	ralab	0.896105	1.03465
ENSDARG00000016255	chmp4ba	1.22921	1.6862
ENSDARG00000016260	fxr2	0.382001	0.45757
ENSDARG00000016263	zdhhc5a	0.28488	0.319669
ENSDARG00000016280	eif1ad	6.1519	8.73481
ENSDARG00000016302	upf1	0.09809	0.088835
ENSDARG00000016304	tfdp1b	3.05031	2.43585
ENSDARG00000016307	mrpl46	0.854674	1.11725
ENSDARG00000016318	med7	0.17981	0.13325
ENSDARG00000016319	c9	1.21803	1.40573
ENSDARG00000016336	tmco6	3.02236	3.7702
ENSDARG00000016345	ncoa5	2.33408	3.45249
ENSDARG00000016350	cap1	3.72345	7.03883
ENSDARG00000016357	fmo5	0.557254	0.618626
ENSDARG00000016360	kpna1	0.800038	0.803691
ENSDARG00000016363	her8a	1.07544	1.15116
ENSDARG00000016364	gna15.1	0.272471	0.300552
ENSDARG00000016368	zbtb8os	0.349531	0.414257
ENSDARG00000016375	asns	0.0956275	0.108707
ENSDARG00000016393	arf2b	0.309549	0.425396
ENSDARG00000016396	fam219aa	0.337672	0.798839
ENSDARG00000016399	riok1	1.62996	2.01327
ENSDARG00000016405	ENSDARG00000016405	0.425294	0.519922
ENSDARG00000016415	dhtkd1	0.0718711	0.0825402
ENSDARG00000016427	fignl1	0.198991	0.184779
ENSDARG00000016429	farp2	2.66315	3.01594
ENSDARG00000016443	eif3c	1.6087	1.58504
ENSDARG00000016447	ythdf1	0.187134	0.133085
ENSDARG00000016457	irf9	1.24379	0.894628
ENSDARG00000016476	ENSDARG00000016476	412.352	353.018
ENSDARG00000016477	eif4a2	0.0306029	0.0176653
ENSDARG00000016481	ptpn2a	0.503109	0.7049
ENSDARG00000016484	dkc1	4.16626	4.04619
ENSDARG00000016485	ENSDARG00000016485	1.32604	2.00416
ENSDARG00000016496	cdk8	1.35191	1.55601
ENSDARG00000016505	apbb1ip	2.84476	3.93729
ENSDARG00000016513	setd3	0.21513	0.274844
ENSDARG00000016514	gtf2h2	0.31375	0.413573
ENSDARG00000016516	rbm8a	1.07365	0.945333
ENSDARG00000016526	gata3	0.9796	1.79261
ENSDARG00000016532	suco	0.484155	0.253069
ENSDARG00000016543	mrm3a	2.18021	2.59586
ENSDARG00000016548	eif5b	62.7725	86.1119
ENSDARG00000016594	haus4	0.442758	0.522032
ENSDARG00000016598	ckmt1	0.268449	0.330753
ENSDARG00000016608	ENSDARG00000016608	2.97664	4.08986
ENSDARG00000016623	si:ch211-195b13.1	1.26768	1.57237
ENSDARG00000016630	tprb	2.53301	4.29794
ENSDARG00000016636	ENSDARG00000016636	0.0978238	0.0900708
ENSDARG00000016649	akr7a3	0.195855	0.230708
ENSDARG00000016651	znf106a	0.434248	0.63471
ENSDARG00000016655	ENSDARG00000016655	0.603943	0.465422
ENSDARG00000016664	rnf20	5.83634	6.25993
ENSDARG00000016676	gnao1a	1.13452	1.06935
ENSDARG00000016687	acadvl	0.807544	0.594599
ENSDARG00000016691	cd9b	0.43502	0.6074
ENSDARG00000016706	atic	1.21798	1.41573
ENSDARG00000016710	rchy1	0.198988	0.287299
ENSDARG00000016721	sdha	0.166408	0.138821
ENSDARG00000016724	nkapd1	29.7416	38.8588
ENSDARG00000016733	psat1	0.137323	0.160489
ENSDARG00000016743	angel2	0.186074	0.133177
ENSDARG00000016744	ENSDARG00000016744	0.414908	0.463918
ENSDARG00000016745	slc35f6	0.0910302	0.0636924
ENSDARG00000016750	abcc6a	0.520089	1.09275
ENSDARG00000016753	ipo9	0.106931	0.102822
ENSDARG00000016754	tbca	1.57739	1.44924
ENSDARG00000016763	znf292a	0.22263	0.228782
ENSDARG00000016765	scamp3	0.328446	0.363382
ENSDARG00000016771	tfa	1.3817	1.79175
ENSDARG00000016775	aqr	0.757003	0.864607
ENSDARG00000016782	huwe1	0.47041	0.527346
ENSDARG00000016783	srsf6b	0.383191	0.531974
ENSDARG00000016788	zeb1a	0.838851	0.972552
ENSDARG00000016811	ints3	0.146238	0.0892874
ENSDARG00000016813	ENSDARG00000016813	0.750138	0.863393
ENSDARG00000016830	rimkla	0.0944586	0.0647538
ENSDARG00000016855	sf3b5	0.21884	0.12546
ENSDARG00000016864	farsb	0.505234	0.854343
ENSDARG00000016867	rnf128a	0.276319	0.347668
ENSDARG00000016871	smarce1	0.40327	0.455433
ENSDARG00000016886	dnajb9b	0.383564	0.617306
ENSDARG00000016889	eif3g	0.288945	0.384378
ENSDARG00000016903	wdr5	0.225834	0.291142
ENSDARG00000016904	bckdk	0.0680069	0.0284757
ENSDARG00000016934	ttyh2	0.261713	0.432992
ENSDARG00000016964	zgc:165532	0.235631	0.384309
ENSDARG00000016968	tmem214	1.40617	1.75081
ENSDARG00000016977	snx27b	0.0971089	0.145017
ENSDARG00000016979	pmpcb	0.102152	0.0638159
ENSDARG00000016981	bcar3	0.109998	0.225776
ENSDARG00000016999	lin28ab	0.631282	1.04391
ENSDARG00000017004	myo10	0.577904	0.82987
ENSDARG00000017010	scamp2l	0.194816	0.266675
ENSDARG00000017014	ywhae2	0.0982196	0.128709
ENSDARG00000017034	sqor	1.12412	1.79324
ENSDARG00000017036	svilc	1.89381	1.9595
ENSDARG00000017037	ikbkg	0.262862	0.385411
ENSDARG00000017038	zgc:152670	0.752296	0.503361
ENSDARG00000017046	ENSDARG00000017046	3.0109	3.88345
ENSDARG00000017047	slc27a4	0.753235	0.825582
ENSDARG00000017049	adsl	0.799181	1.08455
ENSDARG00000017058	large2	0.126362	0.115102
ENSDARG00000017067	chordc1b	2.37352	2.92139
ENSDARG00000017084	bud31	0.376733	0.487124
ENSDARG00000017093	emc8	0.15765	0.3347
ENSDARG00000017105	vaspb	4.72091	7.05189
ENSDARG00000017115	kctd10	0.169669	0.253024
ENSDARG00000017119	vps37a	0.0970685	0.0995097
ENSDARG00000017121	mafba	0.205909	0.216769
ENSDARG00000017126	ilvbl	0.275205	0.210163
ENSDARG00000017140	zgc:63587	0.184733	0.199933
ENSDARG00000017143	brd9	26.9864	25.4642
ENSDARG00000017164	ENSDARG00000017164	0.0449335	0.0519889
ENSDARG00000017173	si:dkey-29p10.4	0.722012	0.708888
ENSDARG00000017180	npc1	0.136131	0.241024
ENSDARG00000017190	ENSDARG00000017190	0.187891	0.163348
ENSDARG00000017199	elp2	0.214267	0.129565
ENSDARG00000017211	plxnb1b	0.0521969	0.0580295
ENSDARG00000017219	pabpc1a	18.4934	16.9184
ENSDARG00000017220	otud7b	1.32389	2.12141
ENSDARG00000017230	fbxw11b	0.578364	0.647763
ENSDARG00000017235	eif5a	0.622191	0.980021
ENSDARG00000017244	chd6	1.91919	2.52834
ENSDARG00000017255	tmed1b	0.560504	0.323261
ENSDARG00000017261	gdpd1	0.240012	0.462488
ENSDARG00000017272	eapp	0.825546	1.30223
ENSDARG00000017312	lmbrd2b	0.321462	0.349326
ENSDARG00000017315	larp7	4.04737	4.84863
ENSDARG00000017316	bag5	0.771572	0.999308
ENSDARG00000017320	f11r.1	0.246742	0.321066
ENSDARG00000017321	kdr	0.108199	0.161564
ENSDARG00000017339	ENSDARG00000017339	0.0633589	0.0516334
ENSDARG00000017354	epha2a	0.173192	0.134904
ENSDARG00000017366	prdm4	0.32546	0.355023
ENSDARG00000017385	b9d2	0.27746	0.0875859
ENSDARG00000017388	gstt1b	0.504457	0.929654
ENSDARG00000017397	smarcc1a	3.86332	4.87196
ENSDARG00000017422	apmap	0.197548	0.208533
ENSDARG00000017423	patl1	0.239154	0.25075
ENSDARG00000017427	phf20l1	1.37833	1.73683
ENSDARG00000017431	mindy2	0.154239	0.125998
ENSDARG00000017439	eif4ba	1.45603	1.40272
ENSDARG00000017441	mylz3	0.425248	0.605221
ENSDARG00000017445	eif3i	0.164443	0.143699
ENSDARG00000017454	nup50	0.564392	0.278002
ENSDARG00000017494	tgfbr1a	0.14003	0.197759
ENSDARG00000017500	rock2a	0.375611	0.409257
ENSDARG00000017522	ctdp1	0.663196	0.566953
ENSDARG00000017525	ccnt1	0.231053	0.369186
ENSDARG00000017562	banp	0.148679	0.138186
ENSDARG00000017568	ENSDARG00000017568	0.669962	0.66127
ENSDARG00000017571	mccc2	0.163101	0.13332
ENSDARG00000017590	nit2	1.96507	2.86773
ENSDARG00000017591	fat1a	0.101273	0.135119
ENSDARG00000017595	ccdc6b	0.275765	0.372498
ENSDARG00000017602	ccng2	0.197939	0.19954
ENSDARG00000017605	rpp40	0.103171	0.0487995
ENSDARG00000017624	krt4	0.212204	0.242219
ENSDARG00000017636	rnf167	0.149238	0.158956
ENSDARG00000017658	gmppb	0.239816	0.285625
ENSDARG00000017659	ENSDARG00000017659	0.0309494	0.0281668
ENSDARG00000017661	braf	0.202703	0.236992
ENSDARG00000017673	nova2	0.587978	0.541015
ENSDARG00000017675	utp4	0.391968	0.389359
ENSDARG00000017676	mmp2	0.193835	0.139779
ENSDARG00000017696	utp25	0.621385	0.605768
ENSDARG00000017708	lrrc40	0.221301	0.221119
ENSDARG00000017710	ppp1r14ab	0.46911	0.603248
ENSDARG00000017728	phb2b	0.349793	0.450338
ENSDARG00000017730	ENSDARG00000017730	6.18635	5.91412
ENSDARG00000017738	ENSDARG00000017738	0.223166	0.318496
ENSDARG00000017740	sec63	1.73458	2.2153
ENSDARG00000017741	g3bp1	0.747857	0.857577
ENSDARG00000017744	smc2	2.03856	2.56984
ENSDARG00000017762	srrt	2.7936	2.73718
ENSDARG00000017771	ENSDARG00000017771	0.625024	0.729532
ENSDARG00000017772	mdh1aa	0.452822	0.151233
ENSDARG00000017775	atp5mc3a	0.220516	0.183175
ENSDARG00000017781	hsd17b10	0.337549	0.560645
ENSDARG00000017785	zgc:158689	2.12641	1.16696
ENSDARG00000017798	bcor	1.09779	1.39484
ENSDARG00000017799	tgm1	0.704167	0.667793
ENSDARG00000017803	gsk3ba	0.115243	0.103451
ENSDARG00000017809	stard3	0.0851926	0.0771837
ENSDARG00000017811	si:ch211-210c8.6	0.24901	0.282104
ENSDARG00000017812	ENSDARG00000017812	0.290467	0.481341
ENSDARG00000017813	pigs	0.924063	2.15145
ENSDARG00000017820	ENSDARG00000017820	0.562707	0.520934
ENSDARG00000017821	gata5	1.82176	3.53719
ENSDARG00000017834	micall2b	0.800235	0.66062
ENSDARG00000017835	brf1a	2.23557	1.90003
ENSDARG00000017841	cand1	0.134452	0.189986
ENSDARG00000017842	syvn1	0.169803	0.186943
ENSDARG00000017843	srsf1b	0.15798	0.114215
ENSDARG00000017844	copz1	0.40826	0.485824
ENSDARG00000017864	ENSDARG00000017864	0.131533	0.136853
ENSDARG00000017886	zbtb11	0.310399	0.373035
ENSDARG00000017891	tcp1	0.119693	0.0849767
ENSDARG00000017901	tln2a	1.41953	1.40595
ENSDARG00000017905	casp3a	0.167706	0.123167
ENSDARG00000017910	pdss1	0.194518	0.148212
ENSDARG00000017917	her7	7.74718	6.95626
ENSDARG00000017929	ncoa2	0.0657585	0.0847775
ENSDARG00000017960	sfxn2	0.384942	0.372586
ENSDARG00000017985	zgc:77739	0.193811	0.205549
ENSDARG00000018000	ubp1	0.334824	0.311818
ENSDARG00000018002	eci1	0.318403	0.311951
ENSDARG00000018004	nkx2.5	1.15389	1.00573
ENSDARG00000018006	vrk1	0.553297	0.747259
ENSDARG00000018010	crtap	0.111672	0.0753071
ENSDARG00000018020	ENSDARG00000018020	0.11476	0.15022
ENSDARG00000018022	msh2	1.1044	1.07704
ENSDARG00000018025	tbx2a	0.814669	0.963976
ENSDARG00000018030	ENSDARG00000018030	0.0565597	0.0442774
ENSDARG00000018047	brms1lb	0.579607	0.724808
ENSDARG00000018049	sf3b2	2.77942	3.04594
ENSDARG00000018060	pik3r2	0.0696613	0.0776659
ENSDARG00000018061	neil1	1.18078	1.80093
ENSDARG00000018106	eif2b3	0.349919	0.467828
ENSDARG00000018110	pak4	0.199435	0.22964
ENSDARG00000018111	kdm7aa	0.526233	0.411887
ENSDARG00000018119	ENSDARG00000018119	0.268077	0.153277
ENSDARG00000018124	psmd3	2.63033	1.70403
ENSDARG00000018145	mid1ip1l	0.113887	0.161704
ENSDARG00000018146	gpx1a	0.12878	0.0982973
ENSDARG00000018149	slc38a4	0.933914	1.46447
ENSDARG00000018162	ctnnal1	0.142235	0.23038
ENSDARG00000018165	depdc1a	0.171937	0.186046
ENSDARG00000018174	gnai2a	0.837351	0.896074
ENSDARG00000018190	get3	0.0462379	0.0428332
ENSDARG00000018192	ubr5	3.77921	2.62662
ENSDARG00000018234	ENSDARG00000018234	0.819164	0.276548
ENSDARG00000018241	mfap1	2.49994	2.55647
ENSDARG00000018258	ENSDARG00000018258	0.526455	0.406694
ENSDARG00000018260	bmp7a	0.0779526	0.0900043
ENSDARG00000018272	wdr33	0.48629	0.442053
ENSDARG00000018283	cyba	0.229517	0.260426
ENSDARG00000018285	pdpk1b	0.30258	0.422793
ENSDARG00000018303	etv4	0.777807	0.79125
ENSDARG00000018306	ENSDARG00000018306	0.42459	0.508449
ENSDARG00000018308	ENSDARG00000018308	0.913869	0.625916
ENSDARG00000018312	rell1	0.973137	1.10682
ENSDARG00000018319	arglu1b	1.14358	1.20479
ENSDARG00000018325	taf5	0.696748	0.793129
ENSDARG00000018328	rhocb	0.309452	0.270555
ENSDARG00000018334	rpl35	0.747762	0.984646
ENSDARG00000018383	frzb	1.97738	2.36789
ENSDARG00000018393	kank2	0.495997	0.396201
ENSDARG00000018399	rps6kb1a	0.278875	0.250213
ENSDARG00000018404	krt18a.1	0.175222	0.184629
ENSDARG00000018411	mknk1	0.486336	0.535833
ENSDARG00000018423	sulf2a	1.11645	1.15436
ENSDARG00000018425	ddx61	0.914017	0.988355
ENSDARG00000018426	aldh7a1	0.0779647	0.113654
ENSDARG00000018432	m6pr	0.68497	0.873154
ENSDARG00000018434	ENSDARG00000018434	1.15612	1.12509
ENSDARG00000018461	zgc:56095	0.140734	0.159947
ENSDARG00000018476	pak2b	1.20365	1.43066
ENSDARG00000018485	cyp2v1	0.449486	0.618632
ENSDARG00000018491	pdia4	1.28263	1.53959
ENSDARG00000018492	znf503	1.09902	2.61317
ENSDARG00000018494	smn1	3.75422	3.96798
ENSDARG00000018516	stk38b	0.21373	0.24212
ENSDARG00000018524	midn	0.611722	0.679134
ENSDARG00000018529	lipf	0.875226	0.763027
ENSDARG00000018534	slc6a9	1.11303	1.98535
ENSDARG00000018559	kdm7ab	2.54399	2.94328
ENSDARG00000018562	cope	0.50588	0.566759
ENSDARG00000018566	flnca	0.377178	0.433404
ENSDARG00000018574	sf3b4	0.72619	0.718422
ENSDARG00000018600	retsat.2	0.291026	0.369407
ENSDARG00000018602	rab5aa	0.440194	0.752638
ENSDARG00000018618	cpsf6	1.48341	2.79279
ENSDARG00000018619	cers4b	0.769521	0.454916
ENSDARG00000018637	sec61g	208.186	193.859
ENSDARG00000018643	igf2a	0.186912	0.219309
ENSDARG00000018658	aar2	1.05456	0.691105
ENSDARG00000018691	phf2	0.868963	0.939678
ENSDARG00000018693	cdh2	0.442422	0.488958
ENSDARG00000018698	carm1	0.188756	0.327547
ENSDARG00000018738	zw10	0.67268	0.813488
ENSDARG00000018742	psme4b	0.131344	0.166319
ENSDARG00000018745	ENSDARG00000018745	5.50169	6.48847
ENSDARG00000018782	kdm4aa	0.944755	1.51782
ENSDARG00000018787	efna1b	2.17294	2.41066
ENSDARG00000018806	ENSDARG00000018806	0.0877794	0.0751899
ENSDARG00000018810	ENSDARG00000018810	0.489796	0.285984
ENSDARG00000018814	esrp2	0.136317	0.104028
ENSDARG00000018820	flncb	0.726541	1.23154
ENSDARG00000018825	tmem248	0.226004	0.190936
ENSDARG00000018840	trpc4apa	0.0768499	0.0701045
ENSDARG00000018846	dgat2	0.0701927	0.0955561
ENSDARG00000018847	ENSDARG00000018847	0.415344	0.51485
ENSDARG00000018853	si:dkey-199f5.8	0.148718	0.141787
ENSDARG00000018854	scaf4b	0.731184	0.845312
ENSDARG00000018865	ENSDARG00000018865	0.359201	0.0483348
[truncated: 7,581 more rows]

## Sheet: 16hpf
Gene ID	Gene name	WT	MUT
ENSDARG00000000002	ccdc80	1.5722	0.403003
ENSDARG00000000018	nrf1	0.100372	0.0218735
ENSDARG00000000019	ube2h	0.356534	0.182502
ENSDARG00000000068	slc9a3r1a	0.771009	0.377774
ENSDARG00000000069	dap	0.566472	0.827643
ENSDARG00000000086	itsn1	0.582555	0.236481
ENSDARG00000000102	ENSDARG00000000102	1.12409	0.212835
ENSDARG00000000103	myh10	1.25231	0.275354
ENSDARG00000000212	krt97	0.128676	0.130603
ENSDARG00000000229	usp49	0.102361	0.0528645
ENSDARG00000000241	slc40a1	0.163485	0.218398
ENSDARG00000000324	dcaf8	0.275264	0.134854
ENSDARG00000000370	triob	0.0853908	0.0512376
ENSDARG00000000394	matr3l1.2	4.09688	1.85926
ENSDARG00000000423	si:ch73-314g15.3	0.356857	0.236094
ENSDARG00000000442	slc39a13	0.131065	0.0874396
ENSDARG00000000472	cntn2	0.293801	0.13509
ENSDARG00000000476	pms1	0.178474	0.245181
ENSDARG00000000489	upf3b	13.6579	18.1994
ENSDARG00000000529	ofd1	1.08616	0.466935
ENSDARG00000000540	asnsd1	0.137925	0.0600744
ENSDARG00000000542	gtf2e1	0.224988	0.0756225
ENSDARG00000000551	slc1a4	1.87468	0.353326
ENSDARG00000000563	ttn.1	0.367032	0.332744
ENSDARG00000000567	znf281a	0.0623092	0.0136815
ENSDARG00000000568	ell	1.31923	0.249848
ENSDARG00000000588	tamalin	0.444001	0.0895379
ENSDARG00000000631	ptpn4a	0.177608	0.0957867
ENSDARG00000000651	osgepl1	1.51635	0.530311
ENSDARG00000000690	sypl2b	0.125365	0.0701108
ENSDARG00000000729	daxx	4.17966	0.802885
ENSDARG00000000747	lcmt2	0.533918	0.185081
ENSDARG00000000760	znf511	3.31182	2.56421
ENSDARG00000000767	spi1b	7.10539	1.428
ENSDARG00000000779	scfd1	0.48882	0.322476
ENSDARG00000000804	rassf6	0.45491	1.05348
ENSDARG00000000857	mapk14a	0.0638565	0.0313867
ENSDARG00000000861	scrib	0.432164	0.0917473
ENSDARG00000000887	zgc:56699	1.53917	0.781386
ENSDARG00000000906	skap2	3.51815	2.40805
ENSDARG00000000943	dzip1	2.37753	0.215133
ENSDARG00000000966	ncor2	2.11183	0.947935
ENSDARG00000000972	ENSDARG00000000972	0.521115	0.252217
ENSDARG00000001014	myh9b	1.85389	2.76842
ENSDARG00000001015	znf384a	1.12414	0.298858
ENSDARG00000001057	bysl	0.087697	0.0320952
ENSDARG00000001129	dicer1	0.0929939	0.048828
ENSDARG00000001162	matr3l1.1	5.8004	2.02766
ENSDARG00000001210	arl14ep	0.11427	0.07016
ENSDARG00000001220	mycbp2	0.278654	0.187792
ENSDARG00000001241	puf60b	0.119423	0.030234
ENSDARG00000001244	srrm1	15.2243	9.91448
ENSDARG00000001249	pcgf1	0.723659	0.33501
ENSDARG00000001285	ENSDARG00000001285	0.258544	0.0993186
ENSDARG00000001313	g2e3	2.63767	0.161671
ENSDARG00000001414	mctp2a	1.07422	0.233921
ENSDARG00000001431	actn3b	0.123587	0.152949
ENSDARG00000001447	mier1b	0.575284	0.137159
ENSDARG00000001452	adam8a	0.399481	0.245421
ENSDARG00000001498	skap1	0.943018	0.366048
ENSDARG00000001549	sp3a	5.54069	1.67134
ENSDARG00000001557	tomm34	0.692042	0.222402
ENSDARG00000001558	kifc1	0.233465	0.204268
ENSDARG00000001578	echs1	0.67692	0.196661
ENSDARG00000001634	kirrel1a	0.351665	0.0302542
ENSDARG00000001676	gpm6bb	0.521646	0.380661
ENSDARG00000001710	flot1a	0.452701	0.0914503
ENSDARG00000001721	oc90	35.2381	31.7954
ENSDARG00000001729	strn3	1.14245	0.198976
ENSDARG00000001733	gulp1a	1.14602	0.506441
ENSDARG00000001734	fkbp8	0.901058	0.494272
ENSDARG00000001754	noc2l	3.43241	1.985
ENSDARG00000001769	ptpra	0.261401	0.170822
ENSDARG00000001777	nup155	0.0991336	0.095418
ENSDARG00000001782	prkacba	1.46402	1.67544
ENSDARG00000001788	atp5po	0.24125	0.241206
ENSDARG00000001804	zgc:112148	2.42339	0.538255
ENSDARG00000001818	c3b.2	1.48758	1.22584
ENSDARG00000001829	zgc:112982	2.042	0.603447
ENSDARG00000001857	aff4	2.60714	1.54599
ENSDARG00000001870	atp1a1a.4	8.02175	1.16841
ENSDARG00000001873	phgdh	0.294579	0.0914988
ENSDARG00000001879	nav2b	0.231293	0.0690641
ENSDARG00000001880	stx3b	0.722004	0.22944
ENSDARG00000001888	ppm1ba	0.267808	0.116591
ENSDARG00000001889	tuba1a	0.0681303	0.0331567
ENSDARG00000001890	stt3b	0.359901	0.105213
ENSDARG00000001897	man2b1	0.368556	0.298092
ENSDARG00000001913	palmda	2.91087	0.646098
ENSDARG00000001929	pink1	0.329429	0.626545
ENSDARG00000001930	klhl15	0.21392	0.268047
ENSDARG00000001940	dnajc1	1.71439	0.292405
ENSDARG00000001950	ak1	2.2724	0.559418
ENSDARG00000001953	pfkfb3	2.7706	0.883868
ENSDARG00000001969	txlng	0.459879	0.148897
ENSDARG00000001994	stxbp1a	3.6367	0.358366
ENSDARG00000002006	rxrbb	0.207304	0.164405
ENSDARG00000002016	ppil2	0.684068	0.368671
ENSDARG00000002021	pygb	0.611474	0.383467
ENSDARG00000002031	tox4a	1.68403	0.303403
ENSDARG00000002077	mnat1	1.59537	0.792659
ENSDARG00000002082	csnk2a1	5.75352	0.342336
ENSDARG00000002127	stam	0.352406	0.206463
ENSDARG00000002128	cwf19l1	0.489312	0.152732
ENSDARG00000002131	celf2	0.179017	0.0752906
ENSDARG00000002165	psme1	7.61473	3.03024
ENSDARG00000002168	tra2b	1.33419	0.325499
ENSDARG00000002184	igbp1	0.260541	0.179512
ENSDARG00000002190	chmp2bb	2.7427	1.44169
ENSDARG00000002210	stk25a	0.601497	0.362048
ENSDARG00000002213	invs	1.75134	0.325916
ENSDARG00000002215	rtca	1.4766	1.41741
ENSDARG00000002216	tbx3a	0.917141	0.215317
ENSDARG00000002217	scocb	0.355361	0.108099
ENSDARG00000002220	zgc:103692	2.28207	0.829924
ENSDARG00000002235	mmp14a	0.783574	0.280296
ENSDARG00000002240	psmb6	2.42	1.53249
ENSDARG00000002264	mrpl41	0.250664	0.170386
ENSDARG00000002267	dcaf13	0.274953	0.223168
ENSDARG00000002271	zfand5b	0.255794	0.0849666
ENSDARG00000002298	ankrd22	2.10757	1.32661
ENSDARG00000002303	ENSDARG00000002303	0.0396574	0.0327108
ENSDARG00000002304	gins2	0.295467	0.194658
ENSDARG00000002332	frmd6	0.771662	0.0738619
ENSDARG00000002336	dlc	0.456526	0.107558
ENSDARG00000002339	sgf29	0.889779	0.277819
ENSDARG00000002344	tubb4b	0.399374	0.107775
ENSDARG00000002347	cyp11a1.1	0.715928	0.752259
ENSDARG00000002365	cers5	0.215696	0.0486384
ENSDARG00000002369	si:ch211-202a12.4	0.455209	0.557253
ENSDARG00000002377	mief2	0.397247	0.177174
ENSDARG00000002396	cry-dash	0.313238	0.156
ENSDARG00000002400	ENSDARG00000002400	1.95622	0.21556
ENSDARG00000002401	gale	1.12532	0.41188
ENSDARG00000002402	ercc3	0.385594	0.107163
ENSDARG00000002403	nusap1	4.73511	1.85359
ENSDARG00000002412	ENSDARG00000002412	0.450684	0.223109
ENSDARG00000002414	ENSDARG00000002414	0.377897	0.145409
ENSDARG00000002445	prdm1a	0.807871	0.455394
ENSDARG00000002463	arhgef37	2.6592	0.549861
ENSDARG00000002479	ercc6l	0.641455	0.277711
ENSDARG00000002487	noc3l	1.86217	0.392979
ENSDARG00000002506	zgc:92818	11.4384	2.56628
ENSDARG00000002510	dmbx1b	0.751675	0.0425072
ENSDARG00000002523	hsdl2	0.290979	0.247223
ENSDARG00000002536	tm9sf4	0.744037	0.444321
ENSDARG00000002538	smu1a	0.227208	0.141883
ENSDARG00000002552	mapkapk2a	0.600542	0.115139
ENSDARG00000002571	tmod2	1.80781	0.360401
ENSDARG00000002587	dpysl3	0.596062	0.789071
ENSDARG00000002591	ruvbl1	0.849332	0.35216
ENSDARG00000002601	irx7	4.93926	0.873339
ENSDARG00000002613	rpa3	0.281313	0.370125
ENSDARG00000002614	ENSDARG00000002614	0.0792708	0.0426929
ENSDARG00000002632	anxa11b	0.11945	0.135896
ENSDARG00000002634	b4galt1	0.598213	0.35589
ENSDARG00000002642	sh3gl1b	0.677283	0.0971875
ENSDARG00000002659	mapre1b	0.637898	0.0731467
ENSDARG00000002663	optn	1.45577	3.15923
ENSDARG00000002670	atg14	0.628737	0.124459
ENSDARG00000002702	ENSDARG00000002702	0.364193	0.0919167
ENSDARG00000002707	her11	16.2494	3.77866
ENSDARG00000002710	ncl	2.21511	0.769821
ENSDARG00000002720	utp15	0.914522	0.109422
ENSDARG00000002731	sdc2	0.324882	0.135831
ENSDARG00000002745	tdh	0.816102	0.385779
ENSDARG00000002748	sema6d	1.00247	0.243897
ENSDARG00000002750	phf20a	4.99263	1.52171
ENSDARG00000002754	pdcd2l	0.236856	0.0656309
ENSDARG00000002758	dedd1	0.844557	0.152035
ENSDARG00000002776	ENSDARG00000002776	11.5302	1.78434
ENSDARG00000002787	tle3a	0.239984	0.067849
ENSDARG00000002790	ap2m1a	0.164967	0.212753
ENSDARG00000002791	atp1a1a.1	7.27547	3.67943
ENSDARG00000002792	arcn1a	0.544899	0.227701
ENSDARG00000002795	meis3	0.351413	0.186304
ENSDARG00000002826	cep57l1	0.554577	0.750029
ENSDARG00000002830	trmt2a	1.56415	0.794463
ENSDARG00000002837	ENSDARG00000002837	0.758095	1.06158
ENSDARG00000002840	si:dkey-28b4.8	0.23524	0.105277
ENSDARG00000002872	zgc:113210	0.394193	0.132411
ENSDARG00000002877	reps1	0.763367	0.167433
ENSDARG00000002894	aven	8.96991	4.41144
ENSDARG00000002909	tjp3	2.68037	3.61944
ENSDARG00000002916	sec31b	0.278782	0.554793
ENSDARG00000002933	gbx2	0.801532	0.302584
ENSDARG00000002937	meis1a	0.278347	0.105998
ENSDARG00000002947	abcd3b	0.177571	0.212958
ENSDARG00000002949	ppp6c	0.133019	0.0556231
ENSDARG00000002952	smo	2.59381	0.115269
ENSDARG00000002967	pdap1b	19.4237	7.07325
ENSDARG00000002968	a1cf	1.00588	1.77563
ENSDARG00000002970	ss18	0.216021	0.0793785
ENSDARG00000002971	phc1	0.366063	0.375021
ENSDARG00000002981	ENSDARG00000002981	0.260192	0.301679
ENSDARG00000002991	cep135	0.843374	0.235353
ENSDARG00000003016	ENSDARG00000003016	0.199439	0.189751
ENSDARG00000003017	ube2al	0.227501	0.0157017
ENSDARG00000003022	limk1b	0.246928	0.122717
ENSDARG00000003027	scnm1	3.5306	4.54754
ENSDARG00000003032	eif4a1b	0.0582508	0.0555141
ENSDARG00000003035	hspa9	0.992451	0.690193
ENSDARG00000003051	ENSDARG00000003051	0.143551	0.105876
ENSDARG00000003058	cep43	1.07619	0.974352
ENSDARG00000003061	cd276	0.182194	0.0626461
ENSDARG00000003068	gorasp1a	0.138003	0.095371
ENSDARG00000003081	mybphb	0.486195	0.152552
ENSDARG00000003087	ubxn6	0.658952	0.267806
ENSDARG00000003091	oclnb	0.725139	0.318198
ENSDARG00000003098	kdm5bb	1.14327	0.374556
ENSDARG00000003109	rcan1a	5.44734	4.42929
ENSDARG00000003127	zgc:123105	0.0535922	0.0189651
ENSDARG00000003132	apip	0.631575	0.476091
ENSDARG00000003144	pxmp2	1.95105	0.267157
ENSDARG00000003151	skp1	0.679839	0.476969
ENSDARG00000003153	nudt21	3.03529	1.30775
ENSDARG00000003165	nr2f6b	0.100641	0.0573241
ENSDARG00000003167	mlst8	0.299573	0.176062
ENSDARG00000003169	magi1b	0.376157	0.182969
ENSDARG00000003175	stx5al	0.170996	0.0296063
ENSDARG00000003189	psmd1	17.7336	6.10193
ENSDARG00000003193	rassf7b	1.88673	0.891992
ENSDARG00000003205	ngly1	0.161441	0.118895
ENSDARG00000003206	chchd6a	1.33909	1.66202
ENSDARG00000003207	mterf3	0.340588	0.0993045
ENSDARG00000003213	naa15a	1.69674	0.428207
ENSDARG00000003216	anxa2a	1.10474	0.394292
ENSDARG00000003217	urb2	0.137838	0.07369
ENSDARG00000003235	nup88	0.23348	0.580719
ENSDARG00000003244	si:ch211-195h23.3	0.365895	0.174394
ENSDARG00000003251	zbtb22b	0.511404	0.0836386
ENSDARG00000003263	ENSDARG00000003263	9.39196	1.31814
ENSDARG00000003269	clcn3	0.525512	0.165598
ENSDARG00000003270	dhps	0.282562	0.0488405
ENSDARG00000003281	pik3ip1	1.05205	0.270951
ENSDARG00000003283	ENSDARG00000003283	2.4078	1.98262
ENSDARG00000003287	wdr12	0.999889	0.183893
ENSDARG00000003293	sox9a	1.40884	1.80575
ENSDARG00000003307	stx16	0.41574	0.1497
ENSDARG00000003308	emc2	0.276801	0.251989
ENSDARG00000003373	commd2	0.118913	0.262302
ENSDARG00000003375	gng12a	1.65718	2.23042
ENSDARG00000003382	cwc25	12.0421	1.68593
ENSDARG00000003384	ENSDARG00000003384	1.4004	0.790978
ENSDARG00000003391	ENSDARG00000003391	0.428094	0.436097
ENSDARG00000003398	rbpja	0.524296	0.0787135
ENSDARG00000003399	fgf8a	0.748847	0.0653589
ENSDARG00000003411	foxa2	0.258256	0.0585718
ENSDARG00000003421	igf2bp2a	0.703156	0.0445718
ENSDARG00000003429	hnrnpdl	0.331884	0.298495
ENSDARG00000003446	ippk	0.13578	0.0640741
ENSDARG00000003462	fech	0.637567	0.487246
ENSDARG00000003469	neurod4	2.7068	0.223529
ENSDARG00000003470	ENSDARG00000003470	1.43741	0.510227
ENSDARG00000003486	ppp1caa	0.612788	0.158765
ENSDARG00000003487	nup93	0.113245	0.0410141
ENSDARG00000003511	ENSDARG00000003511	0.989253	1.77516
ENSDARG00000003513	ENSDARG00000003513	1.51381	0.586526
ENSDARG00000003517	impa1	0.86598	0.727873
ENSDARG00000003519	aprt	6.55246	1.57386
ENSDARG00000003526	psma5	0.224855	0.0827678
ENSDARG00000003527	mak16	5.20084	1.5481
ENSDARG00000003531	tcea1	3.71462	0.63776
ENSDARG00000003546	ENSDARG00000003546	0.716194	0.963773
ENSDARG00000003564	dohh	0.485495	0.154527
ENSDARG00000003570	hsp90b1	1.74321	1.41474
ENSDARG00000003573	dctn5	0.103679	0.028764
ENSDARG00000003582	ENSDARG00000003582	2.0858	0.659901
ENSDARG00000003592	surf1	0.286115	0.455747
ENSDARG00000003599	rpl3	0.207709	0.0556693
ENSDARG00000003607	nr2f6a	2.44705	0.278446
ENSDARG00000003616	arih1	0.425744	0.109399
ENSDARG00000003635	mogat3b	0.149201	0.164577
ENSDARG00000003641	tfg	0.389658	0.294929
ENSDARG00000003675	cryl1	0.727157	0.138063
ENSDARG00000003680	runx1t1	1.01411	0.616397
ENSDARG00000003681	eif5	0.719284	0.210384
ENSDARG00000003684	obsl1a	0.3965	0.166419
ENSDARG00000003693	hars	0.332486	0.128908
ENSDARG00000003695	vdac3	0.244908	0.339823
ENSDARG00000003749	polb	7.0731	1.40963
ENSDARG00000003750	pfas	0.282536	0.424561
ENSDARG00000003757	cnpy1	1.12099	0.346831
ENSDARG00000003769	tada2b	3.84367	2.12923
ENSDARG00000003779	ctnnd2b	1.53022	0.477721
ENSDARG00000003789	dennd5b	0.362314	0.204688
ENSDARG00000003795	idh2	0.0661303	0.0310773
ENSDARG00000003811	plxnb2a.1	0.339693	0.690027
ENSDARG00000003813	ENSDARG00000003813	0.816725	0.297824
ENSDARG00000003822	ankrd16	0.743206	0.651848
ENSDARG00000003827	snapc1b	1.47009	0.267589
ENSDARG00000003829	galnt2	0.157631	0.0659834
ENSDARG00000003835	stom	0.310623	0.3513
ENSDARG00000003836	ENSDARG00000003836	0.230685	0.311377
ENSDARG00000003845	chm	0.334105	0.165142
ENSDARG00000003846	mrpl21	0.149288	0.135172
ENSDARG00000003854	acsl1b	0.234264	0.502358
ENSDARG00000003860	cbx3a	4.06513	0.775046
ENSDARG00000003866	tm9sf2	0.0817005	0.0365533
ENSDARG00000003869	decr1	0.162291	0.155099
ENSDARG00000003882	ENSDARG00000003882	0.10937	0.0317619
ENSDARG00000003920	setb	1.16915	0.214655
ENSDARG00000003927	cldn12	0.260551	0.0850617
ENSDARG00000003931	cndp2	1.09585	0.944214
ENSDARG00000003938	rpa1	0.230073	0.10343
ENSDARG00000003940	mtfr1l	0.0920052	0.0336103
ENSDARG00000003941	rrs1	1.14241	0.532956
ENSDARG00000003952	pfn2b	0.210783	0.141308
ENSDARG00000003961	parp3	0.8844	0.454391
ENSDARG00000003963	traf4a	0.152786	0.0209403
ENSDARG00000003971	isl2a	1.1232	1.1597
ENSDARG00000003973	chordc1a	7.42792	1.39939
ENSDARG00000003974	spoplb	0.160247	0.0384973
ENSDARG00000003984	ltn1	0.29848	0.322887
ENSDARG00000004017	spag1a	0.299203	0.350781
ENSDARG00000004023	isl1a	0.735333	0.151254
ENSDARG00000004034	arhgdig	0.121169	0.116142
ENSDARG00000004037	cog2	0.104112	0.0760384
ENSDARG00000004046	phf6	1.99866	0.307334
ENSDARG00000004049	marcksa	1.50428	0.452399
ENSDARG00000004060	bhlhe40	1.57787	0.25502
ENSDARG00000004074	bach2b	4.6909	1.3686
ENSDARG00000004078	acsl4a	0.208431	0.344785
ENSDARG00000004094	acsbg2	0.653448	0.466856
ENSDARG00000004114	tti1	0.215089	0.0311242
ENSDARG00000004132	usp19	0.782998	0.190118
ENSDARG00000004148	ENSDARG00000004148	0.562412	0.358098
ENSDARG00000004154	orai1b	0.188045	0.05407
ENSDARG00000004160	reep3b	0.290082	0.0467203
ENSDARG00000004161	ik	4.15825	1.16317
ENSDARG00000004169	stmn1a	78.6843	7.69056
ENSDARG00000004171	rabac1	0.129662	0.0563007
ENSDARG00000004173	copa	0.482811	0.386694
ENSDARG00000004174	cnot1	0.383582	0.407311
ENSDARG00000004177	fam169ab	5.03151	6.16108
ENSDARG00000004189	cbx1a	2.93347	0.366881
ENSDARG00000004196	tnfsf10l	0.334581	0.0716477
ENSDARG00000004211	ccdc106a	0.498263	0.0471167
ENSDARG00000004218	rnd1b	2.17353	0.541993
ENSDARG00000004232	dlb	0.187352	0.101912
ENSDARG00000004246	slit2	0.79345	0.363044
ENSDARG00000004251	dhfr	0.43854	0.357305
ENSDARG00000004256	wnt11f2	0.281554	0.188971
ENSDARG00000004261	tmed9	0.650625	0.460669
ENSDARG00000004265	ENSDARG00000004265	24.7178	7.80706
ENSDARG00000004270	atl3	3.30855	0.50456
ENSDARG00000004274	zgc:112496	1.16819	0.276033
ENSDARG00000004280	seh1l	0.654459	0.396148
ENSDARG00000004296	ambp	2.59829	1.76479
ENSDARG00000004297	irf2bpl	0.320908	0.122382
ENSDARG00000004308	fam8a1b	0.189853	0.166919
ENSDARG00000004312	ENSDARG00000004312	0.220835	0.113575
ENSDARG00000004318	cbwd	0.201639	0.200118
ENSDARG00000004328	lin28aa	1.26442	0.141105
ENSDARG00000004336	exoc4	0.205282	0.0923814
ENSDARG00000004342	ENSDARG00000004342	3.12521	0.75207
ENSDARG00000004343	nelfe	36.3077	5.02195
ENSDARG00000004363	lhfpl6	0.111527	0.0200737
ENSDARG00000004372	fmnl3	0.374733	0.14805
ENSDARG00000004396	b3gnt5b	0.725693	0.190097
ENSDARG00000004402	elovl6	0.547952	0.217454
ENSDARG00000004415	tcf7l2	6.71469	1.1242
ENSDARG00000004427	dpy30	0.338806	0.407344
ENSDARG00000004433	btk	1.56185	0.781153
ENSDARG00000004436	cibar1	6.3743	1.4948
ENSDARG00000004451	tnfrsfa	0.396516	0.0550748
ENSDARG00000004452	tardbpa	0.631468	0.136875
ENSDARG00000004455	p2rx5	1.3875	0.232968
ENSDARG00000004470	prkcsh	1.27901	1.92482
ENSDARG00000004502	rcor3	1.75732	0.33601
ENSDARG00000004517	ppat	0.855893	0.871993
ENSDARG00000004525	zgc:63882	9.70007	1.02605
ENSDARG00000004527	pin4	2.5893	0.779915
ENSDARG00000004532	ENSDARG00000004532	0.480401	1.90801
ENSDARG00000004537	kmt2a	0.376018	0.089093
ENSDARG00000004539	ptgs2a	0.0909502	0.0395254
ENSDARG00000004574	gtf3c2	5.90741	0.451683
ENSDARG00000004576	plk4	0.130441	0.0507433
ENSDARG00000004581	sel1l	0.0807597	0.054635
ENSDARG00000004587	kat5a	0.874575	0.203848
ENSDARG00000004588	sox4a	0.132388	0.0204087
ENSDARG00000004594	znf800a	0.82153	0.141082
ENSDARG00000004616	mtmr2	0.303277	0.145568
ENSDARG00000004621	gpm6ab	1.34341	0.855438
ENSDARG00000004632	egln1b	0.160948	0.0238084
ENSDARG00000004634	osbp	0.92131	2.32266
ENSDARG00000004635	epha7	0.129792	0.0257118
ENSDARG00000004636	ccdc9	11.5396	24.2682
ENSDARG00000004647	spice1	0.394358	0.166393
ENSDARG00000004665	ENSDARG00000004665	1.42864	0.78706
ENSDARG00000004672	ptk2ab	0.474199	0.164149
ENSDARG00000004680	dnajb6a	2.47294	0.79809
ENSDARG00000004692	nabp1a	0.0853706	0.0401305
ENSDARG00000004695	six4a	1.41302	0.230592
ENSDARG00000004696	eefsec	0.239789	0.369532
ENSDARG00000004702	irf2bp2a	0.372892	0.104668
ENSDARG00000004706	syf2	10.0724	1.27358
ENSDARG00000004713	mad2l1	0.341332	0.401459
ENSDARG00000004714	tcf12	0.260476	0.170691
ENSDARG00000004724	tcea3	9.13258	3.69955
ENSDARG00000004726	trappc11	0.110564	0.0954539
ENSDARG00000004727	cmss1	5.80347	1.21558
ENSDARG00000004729	ENSDARG00000004729	2.26314	1.44465
ENSDARG00000004735	hnrnpub	1.56058	0.441418
ENSDARG00000004745	lmbr1l	0.679148	0.35858
ENSDARG00000004748	zgc:100868	0.109132	0.141241
ENSDARG00000004754	hspa4a	1.08879	0.388008
ENSDARG00000004757	ybx1	0.894842	0.32808
ENSDARG00000004771	ankrd10b	0.230075	0.208803
ENSDARG00000004774	wdr36	0.978287	0.123128
ENSDARG00000004782	fgfr3	0.0732703	0.0547965
ENSDARG00000004785	cops2	0.657104	0.296457
ENSDARG00000004796	mgrn1b	0.235436	0.174259
ENSDARG00000004806	grwd1	2.43012	0.460954
ENSDARG00000004830	flot2a	1.0798	0.309384
ENSDARG00000004836	dnajc5ab	1.0004	0.542827
ENSDARG00000004840	rassf1	1.00322	0.146186
ENSDARG00000004843	foxp1a	0.529239	0.0747273
ENSDARG00000004866	mindy1	1.03147	0.157436
ENSDARG00000004870	psen1	0.251968	0.601263
ENSDARG00000004874	spata6l	0.773842	0.433505
ENSDARG00000004877	rock2b	2.9775	1.79686
ENSDARG00000004891	pex19	0.326892	0.173634
ENSDARG00000004906	stip1	1.88241	1.52181
ENSDARG00000004917	ENSDARG00000004917	0.276883	0.0489364
ENSDARG00000004926	ENSDARG00000004926	3.37583	1.07196
ENSDARG00000004930	lmo7a	33.9529	40.4076
ENSDARG00000004937	skp2	1.65987	0.469386
ENSDARG00000004939	mtdhb	2.73884	0.194823
ENSDARG00000004948	bccip	1.92097	0.672174
ENSDARG00000004956	zmat2	8.36187	2.49965
ENSDARG00000004958	ENSDARG00000004958	1.5165	0.428518
ENSDARG00000004964	cyp4t8	0.725908	0.522027
ENSDARG00000004979	elovl5	0.27196	0.146805
ENSDARG00000005002	brf1b	0.920039	0.117235
ENSDARG00000005015	tspy	0.209271	0.0951478
ENSDARG00000005023	fkbp9	0.307615	0.23636
ENSDARG00000005026	tshz1	3.57445	1.9065
ENSDARG00000005033	ENSDARG00000005033	0.70236	0.12948
ENSDARG00000005039	ENSDARG00000005039	0.145436	0.0851425
ENSDARG00000005057	dimt1l	0.145584	0.140882
ENSDARG00000005058	ncapd2	2.66442	0.824531
ENSDARG00000005078	eif4e3	1.14775	0.127768
ENSDARG00000005085	ggctb	3.23115	0.564724
ENSDARG00000005098	zgc:86764	1.48181	0.393417
ENSDARG00000005104	limk2	0.254653	0.140644
ENSDARG00000005108	oclna	0.387089	0.313126
ENSDARG00000005112	cdh17	1.03198	1.2817
ENSDARG00000005115	calub	0.455765	0.111275
ENSDARG00000005121	ENSDARG00000005121	0.903161	8.80759
ENSDARG00000005122	atp2a2b	0.250841	0.361622
ENSDARG00000005128	rnaseh2b	2.47779	1.01459
ENSDARG00000005134	psmd11b	0.199374	0.107084
ENSDARG00000005150	tbx20	0.533215	0.219995
ENSDARG00000005154	aspa	0.259245	0.131107
ENSDARG00000005162	tpm3	3.27023	1.47449
ENSDARG00000005172	dynll2b	1.85625	0.54503
ENSDARG00000005173	ENSDARG00000005173	4.10389	0.936318
ENSDARG00000005186	sp4	1.35225	0.843654
ENSDARG00000005191	ahcy	0.182505	0.270796
ENSDARG00000005216	megf6	0.192617	0.115348
ENSDARG00000005230	ssr2	0.170856	0.12768
ENSDARG00000005232	ccdc85ca	0.314624	0.14279
ENSDARG00000005236	srcap	0.340615	0.431124
ENSDARG00000005251	rpe	0.208521	0.196568
ENSDARG00000005254	kdelr2a	0.26338	0.120755
ENSDARG00000005315	celf1	0.837595	0.20024
ENSDARG00000005318	stam2	2.10142	3.94924
ENSDARG00000005320	nipsnap1	0.998166	0.696371
ENSDARG00000005333	ENSDARG00000005333	0.660687	0.220127
ENSDARG00000005350	dip2ba	0.101994	0.0339164
ENSDARG00000005355	larp6a	0.29125	0.162759
ENSDARG00000005356	tyro3	0.326153	0.0934217
ENSDARG00000005359	sucla2	0.0662969	0.0238789
ENSDARG00000005368	mcamb	0.723772	0.0625319
ENSDARG00000005382	prdm9	1.00005	0.525896
ENSDARG00000005394	dnmt3aa	1.14585	0.459957
ENSDARG00000005423	pgam1a	2.08999	0.330576
ENSDARG00000005425	wdfy1	1.27863	0.21051
ENSDARG00000005446	ENSDARG00000005446	0.268425	0.173532
ENSDARG00000005451	gdi2	0.306646	0.122536
ENSDARG00000005454	tacc3	1.68041	1.07383
ENSDARG00000005456	katnb1	0.0895485	0.0755344
ENSDARG00000005458	csnk1g2a	0.47287	0.183149
ENSDARG00000005462	kif4	0.963095	0.134659
ENSDARG00000005463	slc30a1a	1.9282	0.932403
ENSDARG00000005464	dnase1l1	0.173131	0.118904
ENSDARG00000005468	irf2bp1	0.10974	0.0604538
ENSDARG00000005476	nav3	0.426261	0.119053
ENSDARG00000005479	tenm3	0.143541	0.052583
ENSDARG00000005481	nfkbiaa	2.41345	1.79948
ENSDARG00000005485	ucmab	1.71655	1.85108
ENSDARG00000005500	dgcr6	0.602287	0.478376
ENSDARG00000005510	gdf6b	2.48391	0.17119
ENSDARG00000005513	naca	2.44821	0.360185
ENSDARG00000005525	acy3.2	2.37312	2.21349
ENSDARG00000005536	ubr7	1.3465	0.769521
ENSDARG00000005540	xpo7	0.0813654	0.0648312
ENSDARG00000005541	wif1	0.361746	0.0693199
ENSDARG00000005549	znf710b	0.19334	0.13103
ENSDARG00000005551	hnrnph1l	0.378374	0.18601
ENSDARG00000005560	ywhah	0.357081	0.322728
ENSDARG00000005567	ENSDARG00000005567	0.178334	0.0751817
ENSDARG00000005574	vsx2	2.20366	0.34322
ENSDARG00000005576	mphosph8	9.59985	2.87
ENSDARG00000005606	paxip1	0.919544	0.625435
ENSDARG00000005612	aph1b	0.100619	0.0526141
ENSDARG00000005619	nek2	1.15509	0.319941
ENSDARG00000005620	ENSDARG00000005620	0.469169	0.435096
ENSDARG00000005625	maco1a	0.673007	1.68191
ENSDARG00000005629	smyd2b	5.62655	1.01826
ENSDARG00000005642	ENSDARG00000005642	0.104646	0.0768088
ENSDARG00000005643	gcat	0.369602	0.638165
ENSDARG00000005645	robo3	0.250131	0.0919418
ENSDARG00000005648	olfml2a	0.321001	0.179886
ENSDARG00000005652	man1a1	0.187759	0.2708
ENSDARG00000005675	sec61a1l	0.355552	0.270421
ENSDARG00000005679	trip10a	0.378103	0.130994
ENSDARG00000005699	ddx19b	1.45635	0.37674
ENSDARG00000005713	ethe1	1.55237	0.409237
ENSDARG00000005738	rpf1	15.5365	2.23449
ENSDARG00000005739	gpm6ba	0.961275	0.0928501
ENSDARG00000005754	ptprfb	0.420847	0.199629
ENSDARG00000005756	ENSDARG00000005756	7.09928	1.56087
ENSDARG00000005762	col14a1a	4.52646	0.250536
ENSDARG00000005772	tsr2	1.63043	0.157763
ENSDARG00000005774	ddx3xb	1.14361	0.778916
ENSDARG00000005785	ENSDARG00000005785	0.249391	0.0207036
ENSDARG00000005786	ppm1f	0.429441	0.278348
ENSDARG00000005789	enpp1	0.250422	0.137398
ENSDARG00000005791	rpl28	0.463722	0.0578117
ENSDARG00000005823	slc39a10	0.268726	0.132278
ENSDARG00000005827	eif2s1a	0.529435	0.274268
ENSDARG00000005828	faima	2.72248	0.429976
ENSDARG00000005834	gatad2b	0.176387	0.0204934
ENSDARG00000005840	got2b	0.358603	0.131189
ENSDARG00000005867	gon4lb	0.512914	0.223425
ENSDARG00000005870	mmadhcb	0.121741	0.0682832
ENSDARG00000005872	ENSDARG00000005872	0.242192	0.257715
ENSDARG00000005883	rfx1a	0.988595	0.468668
ENSDARG00000005891	cyb5r3	0.472236	0.168111
ENSDARG00000005901	ENSDARG00000005901	0.400741	0.484147
ENSDARG00000005908	clk4b	0.211325	0.0541052
ENSDARG00000005915	tcf3a	1.23903	0.239211
ENSDARG00000005916	srpk3	4.06731	0.954257
ENSDARG00000005924	serpina10a	0.470913	0.191352
ENSDARG00000005926	ak2	0.129819	0.0522862
ENSDARG00000005927	tbc1d17	1.19513	0.823732
ENSDARG00000005941	yes1	0.162368	0.0211867
ENSDARG00000005944	ENSDARG00000005944	0.133697	0.0884616
ENSDARG00000005945	sart1	2.16078	0.829584
ENSDARG00000005947	ENSDARG00000005947	0.53277	0.0271401
ENSDARG00000005948	ankmy2a	0.263127	0.122935
ENSDARG00000005966	ENSDARG00000005966	1.25582	0.59679
ENSDARG00000005972	ric8b	8.09467	5.37145
ENSDARG00000005980	sfswap	0.729827	0.102709
ENSDARG00000005989	rgl1	0.420536	0.0670783
ENSDARG00000005993	prc1b	2.04329	0.215127
ENSDARG00000006003	mycla	0.220747	0.0461345
ENSDARG00000006005	ENSDARG00000006005	0.276911	0.0813173
ENSDARG00000006010	bmi1a	0.157643	0.0433084
ENSDARG00000006017	ENSDARG00000006017	0.134379	0.0265615
ENSDARG00000006019	tktb	0.408563	2.00514
ENSDARG00000006021	ENSDARG00000006021	0.476252	0.632597
ENSDARG00000006031	abat	0.421835	0.111413
ENSDARG00000006038	aebp2	0.534093	0.104089
ENSDARG00000006040	cyp20a1	0.27891	0.105998
ENSDARG00000006062	akap1b	0.175179	0.178594
ENSDARG00000006065	znf385b	4.85306	0.522466
ENSDARG00000006074	uck2a	1.66705	0.322489
ENSDARG00000006092	rad21a	0.0289517	0.0266197
ENSDARG00000006094	igf2r	0.283438	0.420961
ENSDARG00000006110	chrd	1.53866	0.451933
ENSDARG00000006120	tbx2b	0.766608	0.138432
ENSDARG00000006124	kdm5c	0.787688	0.188606
ENSDARG00000006125	csnk1db	0.575754	0.10236
ENSDARG00000006128	cep170aa	1.6773	0.53704
ENSDARG00000006192	gatad2ab	1.09163	0.205454
ENSDARG00000006200	eif4g1a	0.445084	0.242043
ENSDARG00000006202	erbb3a	0.490806	0.541752
ENSDARG00000006215	akr1b1.1	0.26103	0.568354
ENSDARG00000006219	gnl3	3.36839	0.706878
ENSDARG00000006220	ugt1a4	0.908004	0.876083
ENSDARG00000006225	ddx39aa	0.16998	0.0655488
ENSDARG00000006235	brms1la	18.9973	2.24794
ENSDARG00000006242	ptp4a1	0.849786	1.37825
ENSDARG00000006251	ell2	2.08167	2.20796
ENSDARG00000006253	mier3a	0.254443	0.134684
ENSDARG00000006260	tuba8l4	0.0875532	0.0987203
ENSDARG00000006266	stat1a	0.31923	0.147985
ENSDARG00000006272	pals1a	1.06554	0.158593
ENSDARG00000006275	ENSDARG00000006275	0.185352	0.15149
ENSDARG00000006283	waslb	5.32312	8.44855
ENSDARG00000006290	ndufs5	22.3848	4.75338
ENSDARG00000006299	arhgef7a	0.663727	0.143983
ENSDARG00000006300	psmd9	2.27533	1.31701
ENSDARG00000006301	raph1a	0.670285	0.275291
ENSDARG00000006314	itgav	0.0863703	0.0336226
ENSDARG00000006316	rpl23a	0.911998	0.255261
ENSDARG00000006345	med17	0.127134	0.0447529
ENSDARG00000006350	nkx1.2la	1.74263	0.115813
ENSDARG00000006353	itga5	0.333195	0.282176
ENSDARG00000006370	atp6v1h	0.219576	0.240729
ENSDARG00000006389	smad2	1.46875	0.195025
ENSDARG00000006392	exosc9	0.632054	0.336268
ENSDARG00000006395	rbm25b	11.4861	3.51655
ENSDARG00000006399	ywhae1	1.65363	0.280245
ENSDARG00000006408	hmgb3b	16.1838	16.7784
ENSDARG00000006409	mapk12b	0.517283	0.143579
ENSDARG00000006413	rpl38	2.24976	0.53184
ENSDARG00000006420	atrnl1b	0.390796	0.155021
ENSDARG00000006422	esyt3	0.280377	0.291154
ENSDARG00000006427	fabp2	0.555994	0.562805
ENSDARG00000006434	polr1e	3.90036	1.32475
ENSDARG00000006467	pcdh8	0.230323	0.0544392
ENSDARG00000006477	ddi2	0.544057	0.251384
ENSDARG00000006487	anp32a	3.47128	1.65063
ENSDARG00000006491	agpat9l	0.287115	0.226512
ENSDARG00000006497	rtn1a	6.6192	1.32229
ENSDARG00000006514	her6	8.13068	1.3373
ENSDARG00000006524	supt6h	1.48686	0.300932
ENSDARG00000006526	fn1b	0.312196	0.223027
ENSDARG00000006527	brd3a	23.1337	2.1574
ENSDARG00000006545	rgp1	0.118268	0.0436862
ENSDARG00000006553	rras	0.522772	0.205506
ENSDARG00000006566	nlk1	0.106419	0.0727533
ENSDARG00000006577	nadka	2.83556	1.24247
ENSDARG00000006584	phf8	0.635711	0.144143
ENSDARG00000006588	zgc:111983	0.897652	0.145693
ENSDARG00000006600	lsm14aa	0.825762	0.265336
ENSDARG00000006601	kaznb	0.450603	0.157524
ENSDARG00000006603	csrp1a	0.988233	0.270539
ENSDARG00000006604	nectin3b	0.552146	0.0974716
ENSDARG00000006609	map2k2a	0.104521	0.025982
ENSDARG00000006617	napga	0.207272	0.0968052
ENSDARG00000006621	pspc1	1.27612	0.251391
ENSDARG00000006624	ppp2r2ab	0.820793	0.321867
ENSDARG00000006639	lnpk	8.072	0.870636
ENSDARG00000006642	drg2	0.17054	0.0697745
ENSDARG00000006666	bud13	3.60102	0.608702
ENSDARG00000006672	fam49a	3.73727	0.462556
ENSDARG00000006683	arhgef6	0.526968	0.372153
ENSDARG00000006686	ENSDARG00000006686	0.108596	0.0687394
ENSDARG00000006691	rpl12	0.207723	0.0745239
ENSDARG00000006693	ENSDARG00000006693	0.610467	0.445567
ENSDARG00000006705	ENSDARG00000006705	0.195392	0.0492267
ENSDARG00000006719	specc1la	0.163386	0.208106
ENSDARG00000006729	ENSDARG00000006729	0.242936	0.0772132
ENSDARG00000006754	mllt3	0.830982	0.147897
ENSDARG00000006757	klhl41b	0.703031	0.136864
ENSDARG00000006760	slc24a3	1.15696	2.07492
ENSDARG00000006766	snd1	0.263999	0.213134
ENSDARG00000006773	elovl4a	0.509958	0.112252
ENSDARG00000006782	rb1	0.437924	0.203497
ENSDARG00000006786	copz2	1.17308	0.480766
ENSDARG00000006791	arntl1a	0.182568	0.0725024
ENSDARG00000006812	wdr26b	0.102351	0.0714724
ENSDARG00000006818	urod	0.0997385	0.0329192
ENSDARG00000006837	mycn	2.46464	0.752223
ENSDARG00000006840	gnmt	0.768514	0.923652
ENSDARG00000006862	kifap3b	0.435883	0.576985
ENSDARG00000006869	stx17	1.61358	0.224531
ENSDARG00000006878	phf21aa	4.8002	0.84779
ENSDARG00000006899	far1	0.178181	0.151663
ENSDARG00000006900	impdh2	0.312871	0.139833
ENSDARG00000006915	arl8ba	0.440167	0.145561
ENSDARG00000006921	lrp5	0.287081	0.0839499
ENSDARG00000006939	tbx16l	0.224757	0.0406734
ENSDARG00000006963	cse1l	0.148164	0.0631297
ENSDARG00000007009	hoxa11b	1.64876	0.146407
ENSDARG00000007024	uox	9.83784	4.95614
ENSDARG00000007025	ttc9c	0.425533	0.0706966
ENSDARG00000007034	hnrpkl	0.282603	0.264119
ENSDARG00000007045	cnot4a	1.78951	3.08162
ENSDARG00000007065	mrps18b	0.162868	0.12328
ENSDARG00000007081	pias4a	0.793379	0.195507
ENSDARG00000007086	aqp10a	2.09664	0.730789
ENSDARG00000007092	xab2	0.467888	0.228324
ENSDARG00000007097	her13	1.18098	0.0253616
ENSDARG00000007098	itm2ba	0.906593	0.545528
ENSDARG00000007099	gjc4b	0.726936	0.254473
ENSDARG00000007108	lipia	0.267709	0.259097
ENSDARG00000007127	acat2	0.303511	0.133206
ENSDARG00000007130	mrto4	1.32356	0.705702
ENSDARG00000007135	cnot3a	1.47283	0.506919
ENSDARG00000007141	psmc3	0.332404	0.169268
ENSDARG00000007172	plxna3	0.291281	0.124246
ENSDARG00000007173	ENSDARG00000007173	0.143788	0.280075
ENSDARG00000007175	recql	0.250149	0.0521246
ENSDARG00000007179	sash1a	2.54384	0.455245
ENSDARG00000007184	zbtb16a	0.346794	0.0669236
ENSDARG00000007186	ppp1r8a	0.196701	0.138774
ENSDARG00000007196	rae1	0.331176	0.255076
ENSDARG00000007198	mta1	0.34917	0.115382
ENSDARG00000007204	ENSDARG00000007204	9.3141	2.22793
ENSDARG00000007207	cnpy2	0.502891	0.343058
ENSDARG00000007216	abce1	0.153676	0.053803
ENSDARG00000007217	wdr55	2.71023	1.06045
ENSDARG00000007219	actn1	0.423818	0.11282
ENSDARG00000007220	ncam1b	0.322761	0.0927706
ENSDARG00000007221	pbk	0.385929	0.075075
ENSDARG00000007222	ENSDARG00000007222	3.4666	2.13698
ENSDARG00000007231	ryk	0.125752	0.0871005
ENSDARG00000007241	mycb	17.4334	2.78548
ENSDARG00000007244	acp2	0.438031	0.0864234
ENSDARG00000007250	use1	0.514514	0.259249
ENSDARG00000007257	rab5ab	0.565705	0.128093
ENSDARG00000007264	nipsnap2	0.358588	0.176048
ENSDARG00000007271	mynn	2.91321	1.0557
ENSDARG00000007277	myf5	0.188473	0.0592326
ENSDARG00000007278	ect2	0.716678	0.422346
ENSDARG00000007279	yipf5	0.0890073	0.056665
ENSDARG00000007285	mrpl57	1.54271	0.563461
ENSDARG00000007294	aco2	0.319003	1.02609
ENSDARG00000007315	tmpoa	0.498491	0.164294
ENSDARG00000007320	rpl7	0.189278	0.0640747
ENSDARG00000007323	chmp4bb	3.96845	1.97494
ENSDARG00000007329	tbx16	0.753292	0.247326
ENSDARG00000007347	degs1	0.174161	0.152644
ENSDARG00000007354	ENSDARG00000007354	3.50253	2.01139
ENSDARG00000007359	zgc:56596	0.852534	0.739623
ENSDARG00000007362	sft2d1	0.232398	0.353586
ENSDARG00000007369	tcf7l1b	2.45952	0.605303
ENSDARG00000007370	dysf	0.574323	0.515225
ENSDARG00000007377	odc1	0.150862	0.0591232
ENSDARG00000007383	kcnk6	0.119274	0.0848567
ENSDARG00000007385	cct7	0.748458	0.104681
ENSDARG00000007387	irf2a	8.17213	2.06705
ENSDARG00000007405	strap	0.0955397	0.0535911
ENSDARG00000007413	arid2	0.150013	0.0670133
ENSDARG00000007418	chmp4c	1.53216	1.47679
ENSDARG00000007429	ndor1	0.184525	0.0350996
ENSDARG00000007430	prdm12b	0.246223	0.1676
ENSDARG00000007438	ube2ib	0.0818573	0.028292
ENSDARG00000007444	ift81	1.66471	0.661457
ENSDARG00000007449	slc25a39	0.110519	0.054534
ENSDARG00000007461	srgap1a	0.650087	0.172071
ENSDARG00000007485	epc2	1.46462	0.344749
ENSDARG00000007494	st3gal8	0.628757	0.113552
ENSDARG00000007496	ufl1	0.885162	0.530342
ENSDARG00000007523	ENSDARG00000007523	0.367829	0.229762
ENSDARG00000007526	ndufs2	0.1731	0.0618647
ENSDARG00000007531	zcchc9	0.774252	0.299655
ENSDARG00000007549	ENSDARG00000007549	0.687881	0.575603
ENSDARG00000007566	appbp2	0.15305	0.0686291
ENSDARG00000007597	bloc1s4	0.721725	0.273208
ENSDARG00000007601	zmynd8	0.651004	0.181869
ENSDARG00000007603	stxbp2	0.375762	0.278088
ENSDARG00000007624	gins1	0.165216	0.193062
ENSDARG00000007628	ENSDARG00000007628	0.602745	0.408343
ENSDARG00000007630	mkrn2	0.671404	0.195355
ENSDARG00000007639	cnot4b	1.21755	0.411161
ENSDARG00000007657	ccnh	1.02456	0.39545
ENSDARG00000007665	ENSDARG00000007665	0.206166	0.0897811
ENSDARG00000007671	ghrb	1.18268	0.405041
ENSDARG00000007682	ppdpfa	0.256528	0.102568
ENSDARG00000007691	cul1b	0.432045	0.117549
ENSDARG00000007693	nfkbiab	0.467508	0.374021
ENSDARG00000007697	fabp7a	0.840873	0.370559
ENSDARG00000007708	nsa2	4.32179	0.701541
ENSDARG00000007714	ENSDARG00000007714	0.167203	0.136322
ENSDARG00000007720	sub1b	1.15085	0.344358
ENSDARG00000007723	efnb1	0.221603	0.0636413
ENSDARG00000007737	zyg11	0.299125	0.149101
ENSDARG00000007744	tsr1	4.65035	4.31536
ENSDARG00000007755	wdr61	0.586839	0.131782
ENSDARG00000007786	tmx2b	0.419091	0.12538
ENSDARG00000007791	ppp2r1ba	0.122485	0.0485528
ENSDARG00000007792	ENSDARG00000007792	1.36176	0.401342
ENSDARG00000007795	cst3	1.23779	1.03554
ENSDARG00000007804	gas6	0.119899	0.0134972
ENSDARG00000007812	sp3b	1.34001	0.430018
ENSDARG00000007818	palm1b	1.76948	0.633066
ENSDARG00000007823	atf3	7.1404	1.21616
ENSDARG00000007836	ctsla	10.5778	7.13132
ENSDARG00000007863	tra2a	1.2165	0.396215
ENSDARG00000007867	dazap2	0.072071	0.0644452
ENSDARG00000007869	ehd3	0.286816	0.0734408
ENSDARG00000007886	slc35b2	0.34963	0.329926
ENSDARG00000007891	meox1	1.39383	0.054558
ENSDARG00000007892	pdcd2	0.381398	0.0798394
ENSDARG00000007901	crnkl1	1.61338	0.375929
ENSDARG00000007918	ttc27	0.103521	0.0542291
ENSDARG00000007921	ENSDARG00000007921	0.945914	1.01048
ENSDARG00000007923	ptpn1	0.160751	0.0707361
ENSDARG00000007941	hmx4	0.980261	0.194422
ENSDARG00000007943	gabpb2a	0.140734	0.0838976
ENSDARG00000007955	iars1	0.112379	0.037748
ENSDARG00000007959	hibadhb	0.317353	0.301377
ENSDARG00000007960	hnrnpaba	23.0192	4.17195
ENSDARG00000007971	cks1b	0.554569	0.430528
ENSDARG00000007975	fth1b	1.30119	0.139305
ENSDARG00000007976	si:ch211-220f16.2	0.681104	1.08496
ENSDARG00000007982	onecut1	3.36279	1.12836
ENSDARG00000007989	nedd8	0.922167	1.14175
ENSDARG00000007996	pou2f1b	0.180855	0.106008
ENSDARG00000008020	med31	0.0939826	0.0495644
ENSDARG00000008022	kif18a	0.630075	0.0577141
ENSDARG00000008026	niban2b	1.52873	0.565039
ENSDARG00000008030	myl9b	0.692902	0.522199
ENSDARG00000008032	sart3	1.20074	0.585244
ENSDARG00000008034	skib	0.180841	0.0460391
ENSDARG00000008049	si:dkey-42i9.4	0.224996	0.0513415
ENSDARG00000008052	ENSDARG00000008052	0.437444	0.286024
ENSDARG00000008057	ENSDARG00000008057	0.347992	0.246123
ENSDARG00000008064	ENSDARG00000008064	0.207034	0.174574
ENSDARG00000008068	tma16	14.3455	6.52018
ENSDARG00000008097	srsf9	7.86452	2.31851
ENSDARG00000008105	mettl2a	0.885626	0.0912619
ENSDARG00000008107	src	0.641412	0.292048
ENSDARG00000008109	ENSDARG00000008109	0.973978	0.316134
ENSDARG00000008119	e2f6	0.2654	0.161351
ENSDARG00000008131	sox1b	0.289427	0.125497
ENSDARG00000008141	rbl1	4.79558	3.36967
ENSDARG00000008142	stxbp3	0.39752	0.250267
ENSDARG00000008153	serinc5	0.506444	0.0420446
ENSDARG00000008155	sms	0.0398205	0.0238649
ENSDARG00000008170	dbnla	4.11106	5.47828
ENSDARG00000008184	mia3	0.703628	0.944511
ENSDARG00000008188	sf1	19.9801	1.75903
ENSDARG00000008192	pank1a	0.2424	0.434752
ENSDARG00000008200	ugp2b	0.37876	0.485765
ENSDARG00000008218	znf410	0.726549	0.148046
ENSDARG00000008224	vps35	1.50465	0.574669
ENSDARG00000008235	cog5	0.285755	0.1712
ENSDARG00000008237	sars1	1.78069	0.944128
ENSDARG00000008243	cct8	0.393448	0.135736
ENSDARG00000008247	vezf1a	0.624988	0.255762
ENSDARG00000008255	cnot6a	0.15438	0.0837563
ENSDARG00000008278	rcor2	0.582632	0.108
ENSDARG00000008279	map2k7	2.32553	1.35101
ENSDARG00000008287	fam114a1	1.95026	2.5099
ENSDARG00000008292	eif2s3	0.157767	0.0414457
ENSDARG00000008305	hand2	0.869997	0.104116
ENSDARG00000008310	ip6k2a	0.286008	0.146106
ENSDARG00000008333	znfl2a	1.45641	0.574333
ENSDARG00000008359	ENSDARG00000008359	1.47964	0.457715
ENSDARG00000008363	mcl1b	2.05995	1.38801
ENSDARG00000008370	csnk1da	0.183407	0.0492259
ENSDARG00000008372	spred2b	0.451001	0.049146
ENSDARG00000008377	epn2	0.6139	0.119531
ENSDARG00000008380	brd7	11.1485	4.83299
ENSDARG00000008383	arpc1a	0.158471	0.102234
ENSDARG00000008384	hdac6	1.47636	0.501458
ENSDARG00000008388	mmp14b	0.184927	0.0604729
ENSDARG00000008395	snupn	0.235748	0.0689124
ENSDARG00000008396	ftr24	0.527846	0.240352
ENSDARG00000008403	phospho1	0.0845508	0.0297079
ENSDARG00000008433	unc45b	3.11452	0.931859
ENSDARG00000008434	bcl2l1	0.142545	0.0912063
ENSDARG00000008447	fkbp4	0.567033	0.211932
ENSDARG00000008480	trmt61a	0.183443	0.137554
ENSDARG00000008487	dmd	1.37514	0.397657
ENSDARG00000008490	ltv1	1.80491	0.675668
ENSDARG00000008494	myl6	1.13677	0.685709
ENSDARG00000008502	pno1	2.86003	0.181755
ENSDARG00000008540	sox21b	0.133367	0.0991076
ENSDARG00000008542	yod1	0.710147	0.145332
ENSDARG00000008548	arhgap12a	19.4533	6.7076
ENSDARG00000008551	pole3	10.1314	6.3468
ENSDARG00000008560	brap	0.408832	0.341623
ENSDARG00000008568	slc25a24	0.630848	0.13613
ENSDARG00000008573	fam20b	0.170005	0.113042
ENSDARG00000008575	lyst	0.305273	0.140465
ENSDARG00000008593	nbas	0.478418	0.38489
ENSDARG00000008623	cops3	0.20052	0.104987
ENSDARG00000008637	mttp	0.268135	0.58859
ENSDARG00000008639	kifap3a	0.284026	0.0471321
ENSDARG00000008678	snx3	0.314935	0.21508
ENSDARG00000008680	ENSDARG00000008680	0.25146	0.0733582
ENSDARG00000008697	epas1a	0.459564	0.462327
ENSDARG00000008706	paip2b	5.72465	2.80218
ENSDARG00000008720	lmo3	2.52717	0.557736
ENSDARG00000008723	prkcba	0.250613	0.240267
ENSDARG00000008732	zgc:66479	0.32034	0.0689051
ENSDARG00000008735	atp6ap2	0.11543	0.078147
ENSDARG00000008740	esf1	27.7854	7.67675
ENSDARG00000008748	ube2na	0.379743	0.306003
ENSDARG00000008757	entpd6	0.0480429	0.0280545
ENSDARG00000008765	tmed5	0.161465	0.0558267
ENSDARG00000008784	prpf4ba	3.76531	1.20101
ENSDARG00000008785	dldh	0.156998	0.064455
ENSDARG00000008788	camk1gb	2.53987	0.428664
ENSDARG00000008796	her5	1.41127	0.508632
ENSDARG00000008803	marcksb	1.07665	0.782222
ENSDARG00000008805	orc3	0.261252	0.326205
ENSDARG00000008808	eml2	1.45047	1.3393
ENSDARG00000008816	glud1a	0.476894	0.422776
ENSDARG00000008818	hsf1	0.231025	0.0838303
ENSDARG00000008832	neu1	0.277494	0.451047
ENSDARG00000008840	hmbsa	0.510428	0.0810937
ENSDARG00000008858	cyp7b1	0.274647	0.267212
ENSDARG00000008867	rap1b	0.121005	0.0519818
ENSDARG00000008884	hprt1	0.508319	0.141558
ENSDARG00000008886	msx1b	0.291453	0.075371
ENSDARG00000008887	ENSDARG00000008887	0.314233	0.391879
ENSDARG00000008931	renbp	0.28465	0.259089
ENSDARG00000008936	sec11a	1.84997	0.280856
ENSDARG00000008937	ENSDARG00000008937	0.189497	0.0885954
ENSDARG00000008947	rtf1	4.16292	1.21198
ENSDARG00000008953	pofut1	0.104307	0.0706623
ENSDARG00000008969	fgb	11.3054	7.66894
ENSDARG00000008976	mdn1	1.37831	0.8224
ENSDARG00000008979	golga1	0.289772	0.171983
ENSDARG00000008982	casq2	0.803273	0.861546
ENSDARG00000008983	sh3glb2a	1.58546	0.507236
ENSDARG00000008986	e2f7	2.08367	0.336088
ENSDARG00000009001	pdia6	1.49144	1.7976
ENSDARG00000009018	rhbg	0.185689	0.203362
ENSDARG00000009021	chrna1	0.666263	0.502752
ENSDARG00000009023	ankrd28b	0.184483	0.12551
ENSDARG00000009031	tnikb	1.52691	0.494657
ENSDARG00000009046	nphp1	0.581853	0.128954
ENSDARG00000009074	cbr4	0.826599	0.341273
ENSDARG00000009106	serinc1	0.296177	0.222016
ENSDARG00000009133	myo1eb	0.316912	0.184826
ENSDARG00000009136	tp53bp2a	0.166728	0.126219
ENSDARG00000009142	ppp1r13bb	0.571526	0.144517
ENSDARG00000009169	mob1ba	0.0881858	0.0385009
ENSDARG00000009170	ctr9	2.29075	0.309167
ENSDARG00000009175	ENSDARG00000009175	0.184019	0.102146
ENSDARG00000009178	zfand1	0.706386	2.0043
ENSDARG00000009194	col16a1	0.573727	0.37045
ENSDARG00000009196	anxa3a	1.96144	1.7768
ENSDARG00000009209	slc9a6a	0.162283	0.0722323
ENSDARG00000009212	ppiaa	0.0860856	0.0857818
ENSDARG00000009217	tom1l2	0.730603	0.350127
ENSDARG00000009250	etfb	0.701523	0.293839
ENSDARG00000009252	napepld	2.29559	1.43074
ENSDARG00000009253	rtraf	0.525092	0.415433
ENSDARG00000009267	zgc:136439	0.671454	0.690248
ENSDARG00000009273	ppm1da	1.06497	0.169473
ENSDARG00000009285	rpl15	0.171513	0.142035
ENSDARG00000009299	dusp8a	0.358151	0.0613738
ENSDARG00000009313	napsa	0.450077	0.342367
ENSDARG00000009315	clgn	0.546571	0.148783
ENSDARG00000009336	aif1l	2.07911	0.142086
ENSDARG00000009341	nrap	0.921722	1.94994
ENSDARG00000009342	txndc5	0.168206	0.0800398
ENSDARG00000009346	caprin1a	9.60537	0.826412
ENSDARG00000009350	atg3	0.846486	0.453433
ENSDARG00000009387	robo4	0.0968826	0.0317411
ENSDARG00000009390	npl	0.36986	0.265936
ENSDARG00000009401	vcanb	0.497606	0.935607
ENSDARG00000009418	mef2cb	3.91721	0.788872
ENSDARG00000009436	ubxn7	0.456256	0.174135
ENSDARG00000009438	myog	0.380505	0.126466
ENSDARG00000009447	atp5mc3b	0.689795	0.184331
ENSDARG00000009449	ENSDARG00000009449	0.28969	0.119439
ENSDARG00000009461	ENSDARG00000009461	7.52161	0.421998
ENSDARG00000009470	hnf1a	2.63254	1.49634
ENSDARG00000009472	med19b	30.6017	12.9776
ENSDARG00000009473	ppardb	1.17366	0.257564
ENSDARG00000009480	pdcl	1.72203	1.1303
ENSDARG00000009484	arf1	0.137024	0.0516799
ENSDARG00000009488	gipc2	3.99381	2.82649
ENSDARG00000009494	xrcc1	1.71171	0.269313
ENSDARG00000009505	prelid3b	0.102496	0.0314766
ENSDARG00000009510	ENSDARG00000009510	2.86129	1.92014
ENSDARG00000009525	tial1	0.871784	0.56887
ENSDARG00000009534	wls	0.231876	0.18076
ENSDARG00000009544	cldnb	1.55486	1.8075
ENSDARG00000009549	ubr4	0.137267	0.532916
ENSDARG00000009550	foxi3b	1.57577	0.636656
ENSDARG00000009585	papola	1.30032	0.313688
ENSDARG00000009594	nr1d2b	0.269506	0.109005
ENSDARG00000009607	ccnc	0.0773609	0.0284354
ENSDARG00000009610	rgs12a	0.668193	0.176643
ENSDARG00000009624	uts2r	0.835322	0.543585
ENSDARG00000009629	unc119.1	0.395266	0.0976151
ENSDARG00000009640	psmb1	2.35306	1.56018
ENSDARG00000009653	lhfpl2a	2.36614	0.949353
ENSDARG00000009657	fgfr1op2	1.9842	0.70986
ENSDARG00000009677	dlg1a	1.15047	0.701151
ENSDARG00000009681	med27	0.401008	0.254738
ENSDARG00000009685	ppa2	1.65147	2.72262
ENSDARG00000009689	daam1b	0.875455	0.113017
ENSDARG00000009693	llgl1	0.326275	0.117185
ENSDARG00000009724	rpn2	0.105467	0.0657849
ENSDARG00000009733	kif21b	0.77194	0.1803
ENSDARG00000009735	gigyf2	1.41502	0.868771
ENSDARG00000009740	ppp1r7	0.493924	0.163021
ENSDARG00000009748	dffb	0.62689	2.19113
ENSDARG00000009753	sf3b6	3.07151	1.54563
ENSDARG00000009754	zc3h11a	2.30843	0.347139
ENSDARG00000009764	srek1	0.824626	0.217062
ENSDARG00000009771	ppme1	5.04018	0.886078
ENSDARG00000009779	mcl1a	0.0834999	0.0233085
ENSDARG00000009793	ENSDARG00000009793	0.503967	0.101714
ENSDARG00000009796	klc1a	0.52462	0.0491803
ENSDARG00000009802	ENSDARG00000009802	2.06842	1.67253
ENSDARG00000009806	smfn	2.71555	0.364171
ENSDARG00000009823	pou3f1	0.90257	0.16342
ENSDARG00000009830	hdlbpa	0.834786	0.826302
ENSDARG00000009844	dusp23a	0.82513	0.231612
ENSDARG00000009862	dcps	24.3609	11.231
ENSDARG00000009864	ddx55	0.851417	0.102848
ENSDARG00000009867	ENSDARG00000009867	7.01677	2.26435
ENSDARG00000009868	dcaf11	0.29865	0.239183
ENSDARG00000009870	mapk8b	1.57544	1.06411
ENSDARG00000009871	snrpc	4.01433	0.767354
ENSDARG00000009881	ier5	0.157922	0.0547436
ENSDARG00000009885	sult3st1	11.8875	5.20692
ENSDARG00000009886	rnf114	0.553604	0.527317
ENSDARG00000009899	znf385a	0.381993	0.288689
ENSDARG00000009901	slc38a5a	0.549432	0.453437
ENSDARG00000009905	ENSDARG00000009905	0.291083	0.160624
ENSDARG00000009922	dmbx1a	0.860741	0.0894723
ENSDARG00000009933	ENSDARG00000009933	1.31346	0.216035
ENSDARG00000009939	micu2	1.03698	0.567214
ENSDARG00000009942	cdc6	0.164782	0.0875689
ENSDARG00000009950	edf1	5.46574	1.4352
ENSDARG00000009953	med14	0.0969669	0.0530686
ENSDARG00000009958	cbl	0.252549	0.144808
ENSDARG00000009961	rundc3b	0.887453	0.894955
ENSDARG00000009978	icn	1.78943	1.37487
ENSDARG00000009982	fam199x	0.304171	0.15365
ENSDARG00000010002	gna11a	0.190824	0.116333
ENSDARG00000010008	vim	0.692729	0.223759
ENSDARG00000010018	qki2	1.82477	1.03479
ENSDARG00000010021	grpel1	1.29713	0.704395
ENSDARG00000010025	ENSDARG00000010025	0.481963	0.290834
ENSDARG00000010035	engase	0.442663	0.0661614
ENSDARG00000010047	neu3.2	0.987922	0.148336
ENSDARG00000010051	ufd1l	4.19317	2.07784
ENSDARG00000010052	ndrg3b	0.824646	0.461533
ENSDARG00000010070	adam9	1.56997	0.231661
ENSDARG00000010078	nup133	0.237577	0.0604626
ENSDARG00000010085	p4ha2	0.785488	0.166342
ENSDARG00000010098	pank1b	0.341793	0.207822
ENSDARG00000010108	bri3bp	0.141496	0.0263081
ENSDARG00000010113	ndufb8	0.435126	0.239783
ENSDARG00000010124	ENSDARG00000010124	0.457494	0.149261
ENSDARG00000010132	dacha	1.11421	0.914645
ENSDARG00000010137	ldb1a	1.82917	0.332254
ENSDARG00000010144	plppr3a	0.437594	0.0672253
ENSDARG00000010149	atp5fa1	0.799208	0.26876
ENSDARG00000010155	abi1a	0.521054	0.505142
ENSDARG00000010160	rps15a	0.419637	0.200022
ENSDARG00000010169	myd88	0.225009	0.154581
ENSDARG00000010181	asap2a	0.339671	0.0853201
ENSDARG00000010192	pax3a	2.71908	0.709345
ENSDARG00000010194	eif4bb	0.538881	0.491107
ENSDARG00000010244	rpl22l1	1.59659	0.377688
ENSDARG00000010246	prmt1	0.0917874	0.0232548
ENSDARG00000010250	nqo1	5.57704	4.34198
ENSDARG00000010255	bin2b	4.798	4.54751
ENSDARG00000010266	igf2bp3	0.793971	0.236484
ENSDARG00000010279	scamp2	0.381262	0.0919049
ENSDARG00000010280	clasp1a	0.487775	0.174913
ENSDARG00000010281	xpo4	0.114401	0.0219497
ENSDARG00000010290	ENSDARG00000010290	0.248182	0.347003
ENSDARG00000010297	ENSDARG00000010297	0.496212	0.288816
ENSDARG00000010300	traf3ip1	10.3964	2.58837
ENSDARG00000010301	b4galt6	0.105119	0.0261706
ENSDARG00000010312	cp	1.09103	2.02869
ENSDARG00000010316	qars1	1.48581	0.642918
ENSDARG00000010381	rnf2	0.363701	0.107781
ENSDARG00000010382	ENSDARG00000010382	0.117458	0.0301671
ENSDARG00000010400	lrrfip2	2.10607	0.747208
ENSDARG00000010408	igsf9b	0.332145	0.142518
ENSDARG00000010411	epn1a	0.283479	0.0653478
ENSDARG00000010432	eaf2	1.03963	0.624382
ENSDARG00000010434	clu	2.75507	1.55536
ENSDARG00000010472	atp1a2a	0.348828	0.0691746
ENSDARG00000010477	p2rx3a	1.29582	0.675098
ENSDARG00000010478	hsp90aa1.1	9.78565	1.69768
ENSDARG00000010481	bzw1a	1.03159	0.340678
ENSDARG00000010487	sae1	0.551831	0.409604
ENSDARG00000010511	ENSDARG00000010511	0.510236	0.380388
ENSDARG00000010516	rpl21	0.578338	0.152116
ENSDARG00000010519	per3	0.252953	0.0673332
ENSDARG00000010531	scamp4	0.256904	0.138149
ENSDARG00000010553	mmgt1	0.406524	0.102033
ENSDARG00000010563	spopla	0.0729027	0.0469412
ENSDARG00000010571	ezh2	0.757661	0.201811
ENSDARG00000010572	slc25a25a	1.26408	0.708123
ENSDARG00000010583	pard3ab	1.11673	0.559293
ENSDARG00000010586	tex9	2.74233	0.714627
ENSDARG00000010596	slc7a6os	2.593	2.22456
ENSDARG00000010601	mtmr10	0.202844	0.070358
ENSDARG00000010630	hoxb6a	1.13924	0.235055
ENSDARG00000010640	ENSDARG00000010640	0.162107	0.039824
ENSDARG00000010641	slc20a1b	0.113933	0.0207872
ENSDARG00000010655	ppm1kb	0.389157	0.32071
ENSDARG00000010658	insig1	0.256635	0.0743622
ENSDARG00000010673	trim16	4.32314	3.38441
ENSDARG00000010680	gngt2a	0.950901	0.246296
ENSDARG00000010681	tjap1	0.383712	0.151061
ENSDARG00000010710	msi1b	0.301163	0.0855534
ENSDARG00000010717	chchd10	0.935755	0.84822
ENSDARG00000010721	septin6	1.65241	0.33479
ENSDARG00000010728	scin	0.414063	0.409255
ENSDARG00000010732	xrcc4	0.918994	1.63519
ENSDARG00000010738	zgc:101716	0.681812	0.253024
ENSDARG00000010745	dnaja2b	0.58075	0.111386
ENSDARG00000010752	acsl4b	0.476014	0.34636
ENSDARG00000010770	sox19a	0.354105	0.0803692
ENSDARG00000010771	ENSDARG00000010771	0.297379	0.103858
ENSDARG00000010779	tlk2	0.774235	0.440109
ENSDARG00000010784	ppp1r12a	1.15647	0.607515
ENSDARG00000010785	thbs1b	0.332992	0.358696
ENSDARG00000010789	homer3b	0.640435	0.0318622
ENSDARG00000010791	dla	0.126541	0.0989322
ENSDARG00000010792	cdc25b	2.89876	0.757556
ENSDARG00000010793	ENSDARG00000010793	0.447194	0.170585
ENSDARG00000010823	memo1	0.382018	0.834052
ENSDARG00000010831	churc1	0.129399	0.118994
ENSDARG00000010844	kras	4.59813	0.136939
ENSDARG00000010853	ENSDARG00000010853	0.403676	0.253943
ENSDARG00000010862	amt	0.371404	0.26976
ENSDARG00000010873	ddx17	0.910388	0.175
ENSDARG00000010878	cdkn1ca	0.44623	0.18262
ENSDARG00000010905	mettl13	0.203291	0.247375
ENSDARG00000010906	ENSDARG00000010906	0.445721	0.298835
ENSDARG00000010918	nprl3	0.312173	0.0669567
ENSDARG00000010946	cbsb	0.175859	0.107807
ENSDARG00000010948	kif11	0.619672	0.432245
ENSDARG00000010956	sh3glb1b	0.968743	0.103987
ENSDARG00000010962	fkbp7	3.21641	1.00012
ENSDARG00000010965	psma8	0.926578	0.32259
ENSDARG00000010977	rab34b	1.81981	0.312464
ENSDARG00000010978	trmt1	0.525745	0.277576
ENSDARG00000010995	ENSDARG00000010995	0.0479374	0.0272258
ENSDARG00000011000	gtf2a1	0.456723	0.121902
ENSDARG00000011020	hnrnpa1a	1.60675	0.78842
ENSDARG00000011027	fgfr1a	0.108956	0.133167
ENSDARG00000011049	slc17a9b	0.11643	0.0280977
ENSDARG00000011055	fbxo9	0.177486	0.46639
ENSDARG00000011065	camk2b1	1.13565	0.432459
ENSDARG00000011072	ddx11	0.823799	0.128465
ENSDARG00000011079	wdr3	5.78106	2.65146
ENSDARG00000011094	ccna2	0.602226	0.414571
ENSDARG00000011125	snrpb	0.102389	0.0533906
ENSDARG00000011127	ENSDARG00000011127	0.782745	0.352559
ENSDARG00000011133	ENSDARG00000011133	1.25401	0.294544
ENSDARG00000011146	uqcrb	125.793	92.7404
ENSDARG00000011152	rpp14	0.315299	0.219986
ENSDARG00000011157	arhgef18a	2.58918	0.823989
ENSDARG00000011163	sema3fa	0.277951	0.138139
ENSDARG00000011166	cahz	0.295037	0.0955525
ENSDARG00000011168	ENSDARG00000011168	8.02585	1.88869
ENSDARG00000011175	atp6v1d	1.3376	0.803006
ENSDARG00000011190	fgfr1b	0.20662	0.0406658
ENSDARG00000011196	dnajc11a	0.246445	0.0960764
ENSDARG00000011201	rplp2l	1.03257	0.280813
ENSDARG00000011219	akt2	0.328886	0.130458
ENSDARG00000011222	ccdc28b	0.215694	0.103348
ENSDARG00000011233	pcyt1aa	3.83032	1.94396
ENSDARG00000011235	otx2b	1.12105	0.258113
ENSDARG00000011239	ppp1r14aa	0.367814	0.650637
ENSDARG00000011240	ift46	0.992378	0.673468
ENSDARG00000011245	esrp1	0.520228	0.923825
ENSDARG00000011246	krr1	4.88959	1.39451
ENSDARG00000011247	rnpc3	0.659035	0.315454
ENSDARG00000011262	traip	1.17283	0.152561
ENSDARG00000011272	uqcc2	2.16947	2.34808
ENSDARG00000011281	ENSDARG00000011281	0.215452	0.132831
ENSDARG00000011298	atf7a	0.346218	0.0418512
ENSDARG00000011299	blzf1	0.146401	0.129673
ENSDARG00000011301	nae1	0.125846	0.0935041
ENSDARG00000011312	stk3	2.40873	0.783808
ENSDARG00000011360	nfatc2ip	0.582019	0.317466
ENSDARG00000011371	zgc:64106	0.985538	0.881715
ENSDARG00000011373	mknk2a	13.5567	1.05733
ENSDARG00000011376	dnase1l4.2	1.55109	0.95419
ENSDARG00000011404	fen1	2.04507	0.770687
ENSDARG00000011405	rps9	4.63274	0.352089
ENSDARG00000011407	col2a1b	0.111751	0.0864038
ENSDARG00000011408	ENSDARG00000011408	0.973781	0.215761
ENSDARG00000011418	sigmar1	0.13069	0.0762186
ENSDARG00000011445	mideasa	0.692278	1.37757
ENSDARG00000011459	gsna	0.319717	0.398794
ENSDARG00000011462	otub1b	0.314125	0.128038
ENSDARG00000011466	afg1la	0.447112	0.0817457
ENSDARG00000011488	sirt2	0.552995	0.249144
ENSDARG00000011496	ppm1bb	2.53004	0.702824
ENSDARG00000011506	lpcat1	0.458781	0.568541
ENSDARG00000011510	rcc2	21.08	3.38183
ENSDARG00000011511	ENSDARG00000011511	0.838674	0.164615
ENSDARG00000011533	sema6dl	0.12294	0.0383996
ENSDARG00000011545	arrb2b	0.480154	0.0834639
ENSDARG00000011553	atp5pb	1.81578	0.443171
ENSDARG00000011555	spag7	2.01104	0.523894
ENSDARG00000011564	sfpq	0.380416	0.182341
ENSDARG00000011570	pou6f1	0.479731	0.0185269
ENSDARG00000011573	abcb11a	0.280456	0.343615
ENSDARG00000011579	hoxb10a	0.370116	0.0205631
ENSDARG00000011582	sox5	0.532131	0.108113
ENSDARG00000011594	smarcb1b	2.13362	4.16449
ENSDARG00000011597	atxn2l	1.61862	1.21617
ENSDARG00000011600	epha4b	0.181473	3.49835
ENSDARG00000011605	dennd6b	0.199072	0.0793058
ENSDARG00000011609	foxk2b	0.343928	0.0962315
ENSDARG00000011611	actr1b	0.570379	0.172654
ENSDARG00000011613	rbm39a	7.567	0.800929
ENSDARG00000011618	slc26a2	0.308694	0.152715
ENSDARG00000011636	ENSDARG00000011636	0.247529	0.571834
ENSDARG00000011637	ENSDARG00000011637	0.540274	0.213805
ENSDARG00000011648	snrpd1	0.511263	0.215758
ENSDARG00000011661	twf1b	0.477268	0.0805779
ENSDARG00000011662	chuk	0.161693	0.101462
ENSDARG00000011665	aldoaa	0.181803	0.103264
ENSDARG00000011666	ENSDARG00000011666	0.600831	0.107518
ENSDARG00000011672	sema3b	0.601725	0.188531
ENSDARG00000011683	prtfdc1b	0.546629	0.356572
ENSDARG00000011701	ctsll	0.659255	0.619389
ENSDARG00000011740	u2af2b	12.5783	0.550794
ENSDARG00000011764	ints13	1.08576	0.289392
ENSDARG00000011770	dhrs12	0.555992	0.110261
ENSDARG00000011777	cttn	1.69559	0.96384
ENSDARG00000011783	stag2a	0.404311	0.206666
ENSDARG00000011785	tbx6	1.67997	2.47118
ENSDARG00000011801	wars2	0.340794	0.133037
ENSDARG00000011821	plod2	0.294442	0.0919069
ENSDARG00000011824	pbxip1b	16.4012	19.857
ENSDARG00000011825	cetn3	9.2144	1.49726
ENSDARG00000011830	ENSDARG00000011830	0.668782	0.276603
ENSDARG00000011841	atp5l	0.310745	1.21981
ENSDARG00000011863	ptk7a	1.27545	0.324228
ENSDARG00000011870	sp8a	0.0843792	0.059182
ENSDARG00000011885	mrpl19	0.667409	0.115503
ENSDARG00000011890	cry4	0.128266	0.18451
ENSDARG00000011909	itpr2	0.11518	0.111025
ENSDARG00000011921	txnl1	0.533667	0.474801
ENSDARG00000011932	prkcbp1l	0.590092	0.0822812
ENSDARG00000011934	gyg1a	0.285285	0.179531
ENSDARG00000011941	bmpr2a	2.03277	0.0569232
ENSDARG00000011948	insra	0.696975	0.670359
ENSDARG00000011955	ENSDARG00000011955	0.165822	0.0932691
ENSDARG00000011958	ctnnbl1	0.404913	0.276869
ENSDARG00000011961	csrp2	0.245559	0.302345
ENSDARG00000012002	slc38a7	0.129058	0.103276
ENSDARG00000012005	mob2b	2.59092	0.195626
ENSDARG00000012013	cpa6	0.256454	0.0766267
ENSDARG00000012016	hpgd	1.93159	0.159202
ENSDARG00000012021	kdsr	0.479374	0.234591
ENSDARG00000012025	hs6st2	0.0572901	0.0276113
ENSDARG00000012030	dnaaf1	3.3398	1.54104
ENSDARG00000012039	ttc26	0.473505	0.342467
ENSDARG00000012040	rnf19a	0.0513812	0.0418897
ENSDARG00000012044	polr3gla	1.00228	0.231239
ENSDARG00000012073	kif15	1.42259	0.627568
ENSDARG00000012076	apoa1a	0.117453	0.163677
ENSDARG00000012078	meis1b	0.768024	0.178586
ENSDARG00000012081	ENSDARG00000012081	1.77304	0.277814
ENSDARG00000012094	ENSDARG00000012094	0.472213	0.125887
ENSDARG00000012140	ccnl1b	0.835384	0.0689792
ENSDARG00000012141	papolg	0.161096	0.0778121
ENSDARG00000012144	emc7b	0.808252	0.475902
ENSDARG00000012194	scp2a	0.792381	0.657224
ENSDARG00000012196	fer	0.365986	0.0889874
ENSDARG00000012215	umps	0.0994418	0.164281
ENSDARG00000012219	dpf2	3.70801	0.26672
ENSDARG00000012222	nup35	0.472741	0.16083
ENSDARG00000012234	psme3	3.71096	0.38539
ENSDARG00000012244	ube2e3	3.21484	0.515339
ENSDARG00000012248	rgma	0.0960606	0.0226331
ENSDARG00000012256	ENSDARG00000012256	0.646161	0.551127
ENSDARG00000012261	eftud2	0.73825	0.205379
ENSDARG00000012274	eif4e1c	0.753977	0.544497
ENSDARG00000012294	ENSDARG00000012294	0.97288	0.258449
ENSDARG00000012295	bcs1l	0.239266	0.345252
ENSDARG00000012314	usp25	0.175454	0.0377502
ENSDARG00000012325	zgc:110269	1.24715	0.554723
ENSDARG00000012340	ptpn11b	0.325504	0.087646
ENSDARG00000012341	capn9	0.55079	0.951916
ENSDARG00000012369	rdh10b	0.21256	0.278685
ENSDARG00000012378	naa35	0.892317	0.1243
ENSDARG00000012387	pdha1a	0.213585	0.14506
ENSDARG00000012389	adar	0.413939	0.162322
ENSDARG00000012390	kcnk5b	1.0208	0.0962307
ENSDARG00000012399	adssl	0.698163	0.226256
ENSDARG00000012403	ercc6l2	0.176872	0.0817752
ENSDARG00000012405	col1a1a	0.512726	1.57883
ENSDARG00000012407	mgat1a	0.182473	0.104531
ENSDARG00000012432	fam76b	0.761874	0.180929
ENSDARG00000012449	ccdc120a	1.2559	0.609486
ENSDARG00000012450	vmp1	0.5245	0.240407
ENSDARG00000012453	rnls	0.959192	0.856085
ENSDARG00000012458	zgc:77849	0.179878	0.105648
ENSDARG00000012467	spint1b	0.29969	0.135489
ENSDARG00000012468	aacs	0.172506	0.0207839
ENSDARG00000012485	aurka	0.824497	0.389968
ENSDARG00000012493	ENSDARG00000012493	0.0599871	0.0176939
ENSDARG00000012495	mphosph10	10.1056	4.30729
ENSDARG00000012499	per1b	0.193313	0.0349015
ENSDARG00000012505	u2af2a	0.939005	0.0839286
ENSDARG00000012506	rnpep	0.323616	0.171484
ENSDARG00000012513	sdcbp2	0.378151	0.156052
ENSDARG00000012519	hcfc1b	0.560136	0.311983
ENSDARG00000012524	ENSDARG00000012524	0.436671	0.125446
ENSDARG00000012553	rap1aa	0.528968	0.0712564
ENSDARG00000012572	polr3f	0.293699	0.151327
ENSDARG00000012574	slkb	0.805384	0.383692
ENSDARG00000012577	waca	0.222411	0.0939706
ENSDARG00000012588	ptdss1a	0.101418	0.0752132
ENSDARG00000012591	pdcd10b	0.44279	0.113597
ENSDARG00000012592	ENSDARG00000012592	0.228692	0.167598
ENSDARG00000012593	col5a1	0.204765	0.129861
ENSDARG00000012603	eif3ja	82.0535	4.98104
ENSDARG00000012627	cdc34b	0.345924	0.106198
ENSDARG00000012640	cideb	1.71535	1.18237
ENSDARG00000012642	znf271	0.120123	0.0391636
ENSDARG00000012656	atf6	1.30282	1.14139
ENSDARG00000012672	gtf2e2	1.77459	0.324118
ENSDARG00000012674	rpusd4	2.73402	0.495873
ENSDARG00000012682	pfn2a	0.463351	0.0976681
ENSDARG00000012684	atp2b1a	2.79179	2.72854
ENSDARG00000012688	eif1	0.923827	0.512583
ENSDARG00000012694	c3a.1	0.95359	0.896981
ENSDARG00000012699	bbx	12.0838	5.41619
ENSDARG00000012709	ENSDARG00000012709	0.233579	0.124984
ENSDARG00000012723	rbm14a	0.253321	0.232693
ENSDARG00000012729	hcls1	1.86542	0.895692
ENSDARG00000012741	maco1b	0.4417	0.147819
ENSDARG00000012745	poc1bl	0.124593	0.0666604
ENSDARG00000012747	rer1	0.276408	0.0986405
ENSDARG00000012763	arl13b	5.40964	1.03267
ENSDARG00000012764	ENSDARG00000012764	0.371471	0.259506
ENSDARG00000012777	nucks1b	5.70219	1.35682
ENSDARG00000012788	foxa3	0.249855	0.188744
ENSDARG00000012790	tmem161a	0.184254	0.0730665
ENSDARG00000012796	hnmt	15.624	2.01032
ENSDARG00000012816	dipk2aa	1.3089	0.257538
ENSDARG00000012818	csnk2a2a	0.187071	0.0103357
ENSDARG00000012820	nop56	22.0252	1.79598
ENSDARG00000012823	dlgap4b	1.44079	0.8134
ENSDARG00000012824	itga3b	0.2174	0.140332
ENSDARG00000012827	mettl3	0.572314	0.184985
ENSDARG00000012848	arih2	0.389516	0.0815842
ENSDARG00000012866	picalma	1.44738	2.15903
ENSDARG00000012871	npepl1	0.1236	0.0635321
ENSDARG00000012874	snap23.1	2.28407	1.40404
ENSDARG00000012887	znf143a	0.0858143	0.0312836
ENSDARG00000012892	ammecr1	0.322565	0.184981
ENSDARG00000012899	ddx49	10.0495	4.15578
ENSDARG00000012929	eif2d	0.785079	0.266539
ENSDARG00000012932	mat2b	0.155784	0.314801
ENSDARG00000012942	itgb5	0.318823	0.0919892
ENSDARG00000012946	syap1	3.58574	1.21035
ENSDARG00000012947	ENSDARG00000012947	0.342368	0.143301
ENSDARG00000012949	scml2	4.53689	1.42114
ENSDARG00000012953	mob1bb	0.273315	0.196185
ENSDARG00000012968	rhoub	0.418121	0.111206
ENSDARG00000012972	cfl1l	1.4926	0.380609
ENSDARG00000012981	osbpl7	0.826315	1.40252
ENSDARG00000012982	nf1a	0.119697	0.0299354
ENSDARG00000012987	gpia	0.882614	0.517382
ENSDARG00000012990	ENSDARG00000012990	0.661372	0.448364
ENSDARG00000012995	ENSDARG00000012995	0.494	0.273011
ENSDARG00000013004	tdg.1	0.175725	0.139373
ENSDARG00000013006	pibf1	1.13427	0.59276
ENSDARG00000013007	ENSDARG00000013007	1.08411	0.824663
ENSDARG00000013012	ENSDARG00000013012	6.35411	0.783948
ENSDARG00000013015	ENSDARG00000013015	0.502776	0.145101
ENSDARG00000013016	pole4	0.734183	1.24222
ENSDARG00000013031	mta2	0.713134	0.457769
ENSDARG00000013042	ENSDARG00000013042	1.90778	0.21689
ENSDARG00000013044	ndufv2	0.958615	0.926685
ENSDARG00000013058	ascc2	0.399297	0.201247
ENSDARG00000013063	oxct1a	0.26884	0.130314
ENSDARG00000013072	mmp15b	0.285422	0.109784
ENSDARG00000013075	mrpl11	0.252646	0.359885
ENSDARG00000013076	bmi1b	0.319315	0.13498
ENSDARG00000013078	ywhaba	2.35726	1.15531
ENSDARG00000013079	tubgcp2	0.201725	0.122024
ENSDARG00000013082	uap1l1	0.33734	0.550787
ENSDARG00000013087	ndrg3a	0.141042	0.0608013
ENSDARG00000013095	gclc	0.64682	0.562968
ENSDARG00000013110	dmtn	0.711176	0.311253
ENSDARG00000013117	mfsd14a2	0.91278	0.367201
ENSDARG00000013122	maf1a	0.112874	0.0362184
ENSDARG00000013144	atp1b1a	2.24261	0.697993
ENSDARG00000013150	dhx16	12.5433	6.21325
ENSDARG00000013161	zgc:55558	0.448685	0.0533272
ENSDARG00000013168	jag1b	0.239839	0.0703491
ENSDARG00000013175	ENSDARG00000013175	3.48067	0.523332
ENSDARG00000013184	ENSDARG00000013184	1.93471	0.416791
ENSDARG00000013207	zeb1b	0.493405	0.222251
ENSDARG00000013236	dhcr24	0.958799	0.721731
ENSDARG00000013250	tars1	4.78376	3.13398
ENSDARG00000013274	eif4eb	0.224936	0.13481
ENSDARG00000013302	gpx8	0.279315	0.14862
ENSDARG00000013307	rpl19	0.52025	0.222175
ENSDARG00000013329	ttc5	0.334425	0.138068
ENSDARG00000013333	ndufa10	0.167224	0.120446
ENSDARG00000013335	anxa6	0.439618	0.346179
ENSDARG00000013346	tasorb	0.157863	0.073818
ENSDARG00000013351	cirbpb	0.225017	0.0676879
ENSDARG00000013360	sh3gl3a	0.631088	0.249329
ENSDARG00000013379	ppp6r3	1.49037	0.67156
ENSDARG00000013382	cwc15	1.06927	0.20515
ENSDARG00000013397	bnip2	1.84154	2.11076
ENSDARG00000013400	ENSDARG00000013400	0.0997758	0.11124
ENSDARG00000013415	lmna	0.827958	1.09553
ENSDARG00000013420	ENSDARG00000013420	8.13113	2.69372
ENSDARG00000013430	bhmt	0.115121	0.0813482
ENSDARG00000013434	hira	0.214865	0.0415962
ENSDARG00000013438	sycp3	2.70243	2.00114
ENSDARG00000013441	hey2	3.19539	0.146774
ENSDARG00000013443	atp6v1ba	0.0713675	0.0762493
ENSDARG00000013457	mtrex	0.242611	0.0638641
ENSDARG00000013461	supt7l	0.138825	0.149353
ENSDARG00000013472	nedd1	0.367636	0.0658493
ENSDARG00000013475	cct4	0.10243	0.0355665
ENSDARG00000013476	arhgef39	0.140035	0.0563635
ENSDARG00000013477	gata1a	1.39974	1.70185
ENSDARG00000013478	rrp15	3.64146	3.02096
ENSDARG00000013479	ENSDARG00000013479	0.217986	0.126867
ENSDARG00000013489	ENSDARG00000013489	4.57171	1.72491
ENSDARG00000013505	ube2kb	4.16066	1.84812
ENSDARG00000013528	mcm9	0.190145	0.102506
ENSDARG00000013542	lpgat1	0.2337	0.044017
ENSDARG00000013561	pgm1	0.31359	0.240232
ENSDARG00000013575	rfx2	0.918421	0.231795
ENSDARG00000013576	gadd45bb	1.4248	0.313696
ENSDARG00000013582	csnk2a2b	0.430065	0.0690172
ENSDARG00000013596	brd1a	0.359386	0.104595
ENSDARG00000013605	ENSDARG00000013605	0.962493	0.332655
ENSDARG00000013623	vdac2	0.16775	0.0344391
ENSDARG00000013628	cd164	0.0949689	0.057881
ENSDARG00000013655	tpd52l2b	0.512949	0.237992
ENSDARG00000013659	brox	0.267592	1.40612
ENSDARG00000013670	hyou1	4.06686	4.65468
ENSDARG00000013681	shisa10.1	0.0966387	0.055435
ENSDARG00000013685	vsig8b	5.20311	4.28076
ENSDARG00000013704	cers2a	1.62404	0.416005
ENSDARG00000013705	ccm2	0.111775	0.0717321
ENSDARG00000013708	usp9	0.0968665	0.0671218
ENSDARG00000013711	plin3	1.94793	2.99525
ENSDARG00000013719	gtse1	1.02813	0.504544
ENSDARG00000013721	g6pc1a.2	1.30414	0.468267
ENSDARG00000013729	srsf6a	0.686958	0.76712
ENSDARG00000013730	slc4a4a	23.964	4.84159
ENSDARG00000013732	vta1	1.23002	0.344333
ENSDARG00000013734	polr3glb	1.92796	0.372698
ENSDARG00000013755	actn3a	0.378105	0.261508
ENSDARG00000013763	rrbp1a	19.9543	25.5949
ENSDARG00000013776	thop1	2.82896	0.224944
ENSDARG00000013777	ppp1r13l	0.480165	0.365167
ENSDARG00000013800	snrpd3	0.628534	0.400468
ENSDARG00000013802	pcid2	3.40501	0.889212
ENSDARG00000013804	capns1b	0.754872	0.626682
ENSDARG00000013830	osbpl2b	1.18442	1.33307
ENSDARG00000013839	aldh3b1	0.389022	0.356965
ENSDARG00000013841	abl2	0.216567	0.182417
ENSDARG00000013845	ttc14	0.125253	0.0575049
ENSDARG00000013847	egfra	1.67521	0.737631
ENSDARG00000013853	lmo4a	0.189544	0.0218148
ENSDARG00000013860	ptpmt1	1.61128	3.26614
ENSDARG00000013861	armc1	0.071332	0.0274424
ENSDARG00000013863	fam133b	31.1412	7.2244
ENSDARG00000013881	pi4k2b	0.118406	0.0840328
ENSDARG00000013892	sorl1	0.143344	0.0824987
ENSDARG00000013930	ENSDARG00000013930	0.822552	0.119384
ENSDARG00000013931	eif3m	0.137981	0.0498815
ENSDARG00000013938	psmb3	0.808309	0.295708
ENSDARG00000013946	ivns1abpb	0.112364	0.0347915
ENSDARG00000013950	pdf	0.443466	0.28481
ENSDARG00000013961	slc31a1	0.157417	0.0690445
ENSDARG00000013965	cul2	0.794748	0.27343
ENSDARG00000013966	psma6b	0.558758	0.167624
ENSDARG00000013968	psap	0.106516	0.177427
ENSDARG00000013973	pex3	1.22886	0.478372
ENSDARG00000013976	anxa13	0.0949721	0.0659911
ENSDARG00000013979	ndfip1	0.0753434	0.0579054
ENSDARG00000013990	ube2q2	1.53033	0.400417
ENSDARG00000013997	ern1	0.203023	0.0712997
ENSDARG00000014003	stard8	0.384239	0.191055
ENSDARG00000014004	eif2b4	18.2155	4.3535
ENSDARG00000014005	lrrc45	1.07857	0.0743709
ENSDARG00000014008	cwc22	0.910018	0.340423
ENSDARG00000014013	lbr	2.01803	0.409048
ENSDARG00000014015	pdia7	0.237752	0.0588562
ENSDARG00000014017	rrm1	0.258518	0.0874865
ENSDARG00000014031	abcc2	1.20722	0.50036
ENSDARG00000014041	smarcad1a	2.4238	1.04687
ENSDARG00000014047	cldn7b	0.077951	0.0984591
ENSDARG00000014050	ngfb	1.15553	0.209146
ENSDARG00000014058	rab36	0.373231	0.0975712
ENSDARG00000014059	cldn5b	1.64355	0.179804
ENSDARG00000014083	wdr82	0.289964	0.183704
ENSDARG00000014085	atp6v1e1a	1.17624	0.117148
ENSDARG00000014101	pyroxd2	0.152839	0.0380157
ENSDARG00000014113	wasla	1.07093	0.368446
ENSDARG00000014123	ENSDARG00000014123	0.234978	0.174507
ENSDARG00000014134	ENSDARG00000014134	0.25227	0.0928009
ENSDARG00000014137	picalmb	0.659267	0.197039
ENSDARG00000014139	srp72	7.57109	0.71547
ENSDARG00000014147	ENSDARG00000014147	0.292271	0.121053
ENSDARG00000014148	med22	0.626769	0.266458
ENSDARG00000014159	mtdha	3.50327	3.06561
ENSDARG00000014161	ercc4	0.757869	0.194831
ENSDARG00000014165	ssr3	0.875258	4.01504
ENSDARG00000014169	ENSDARG00000014169	3.42434	0.632069
ENSDARG00000014171	bloc1s1	6.70346	4.35808
ENSDARG00000014180	ildr2	0.0963147	0.0350863
ENSDARG00000014181	foxp1b	1.0538	0.69145
ENSDARG00000014196	myl1	3.6678	3.22028
ENSDARG00000014222	zgc:86598	7.84764	0.307039
ENSDARG00000014230	dlst	0.480816	0.228199
ENSDARG00000014239	esyt1b	0.160344	0.200307
ENSDARG00000014244	rbmx	0.549194	0.298384
ENSDARG00000014259	eya1	6.24322	2.40839
ENSDARG00000014274	rfc2	0.286905	0.161818
ENSDARG00000014277	ENSDARG00000014277	6.69211	4.13596
ENSDARG00000014289	ENSDARG00000014289	0.53889	1.7678
ENSDARG00000014292	med15	4.53776	6.48935
ENSDARG00000014303	vac14	0.600907	0.38105
ENSDARG00000014310	ENSDARG00000014310	0.115208	0.131491
ENSDARG00000014313	atp5pf	0.563882	0.335374
ENSDARG00000014323	ENSDARG00000014323	0.707487	0.151106
ENSDARG00000014329	npm1a	6.11914	0.783196
ENSDARG00000014333	ormdl1	0.818837	0.21922
ENSDARG00000014340	rab11al	0.150479	0.0564521
ENSDARG00000014358	optc	0.310476	0.185243
ENSDARG00000014361	tmbim4	0.234519	0.169002
ENSDARG00000014366	luc7l3	1.68067	0.533829
ENSDARG00000014378	slc12a4	0.115561	0.0447064
ENSDARG00000014385	ENSDARG00000014385	0.437271	0.156078
ENSDARG00000014386	galnt6	0.520272	0.369478
ENSDARG00000014420	elavl3	0.432143	0.123615
ENSDARG00000014428	ppp2r5d	2.47044	1.31373
ENSDARG00000014430	rabgef1	1.11706	0.304751
ENSDARG00000014432	ENSDARG00000014432	0.210597	0.230427
ENSDARG00000014433	ENSDARG00000014433	0.267236	0.111657
ENSDARG00000014463	usf1l	0.701651	0.305321
ENSDARG00000014465	arhgef25b	2.86641	1.0489
ENSDARG00000014472	ENSDARG00000014472	0.340192	0.105187
ENSDARG00000014474	yipf1	9.53642	1.96326
ENSDARG00000014498	ythdf2	0.50507	0.18986
ENSDARG00000014499	nutf2l	0.241329	0.197448
ENSDARG00000014500	ENSDARG00000014500	1.74016	0.538404
ENSDARG00000014517	usp5	0.138709	0.0600748
ENSDARG00000014522	cdh6	0.597827	0.260651
ENSDARG00000014536	pfdn1	1.2108	0.323184
ENSDARG00000014545	golim4b	1.97025	0.370584
ENSDARG00000014550	rfx3	0.362592	0.102692
ENSDARG00000014554	ppp1r3cb	1.54514	1.06144
ENSDARG00000014556	serpinb1l3	1.49873	2.69074
ENSDARG00000014569	hnrnpr	0.0831489	0.0765421
ENSDARG00000014571	ctnnb1	0.28293	0.100839
ENSDARG00000014572	chpt1	0.0403107	0.0365323
ENSDARG00000014577	rhpn2	1.07096	0.403151
ENSDARG00000014582	exoc3	1.02286	0.564239
ENSDARG00000014587	slc38a5b	2.58327	0.409019
ENSDARG00000014591	ilf2	0.2045	0.0535978
ENSDARG00000014592	dennd1a	0.355445	0.101007
ENSDARG00000014594	ENSDARG00000014594	1.56495	4.36946
ENSDARG00000014626	dlx3b	0.255521	0.0872562
ENSDARG00000014634	mbtps1	0.170042	0.0381444
ENSDARG00000014646	aoc2	0.357804	0.102866
ENSDARG00000014651	svilb	0.333381	0.321127
ENSDARG00000014674	acsl3b	0.274745	0.128427
ENSDARG00000014676	bckdhb	0.713999	0.075463
ENSDARG00000014680	znf710a	0.736844	0.316064
ENSDARG00000014685	esco2	0.861553	0.219775
ENSDARG00000014690	rps4x	0.254909	0.122654
ENSDARG00000014692	znf622	2.17821	1.50378
ENSDARG00000014709	ENSDARG00000014709	0.204605	0.0698595
ENSDARG00000014717	dync1h1	0.177432	0.284776
ENSDARG00000014722	her1	0.415161	0.575735
ENSDARG00000014727	acox1	2.78653	1.43393
ENSDARG00000014731	cacybp	6.90348	3.19616
ENSDARG00000014763	arf2a	0.262798	0.107141
ENSDARG00000014770	usp4	0.0800711	0.0310933
ENSDARG00000014775	zgc:113220	0.635624	0.31247
ENSDARG00000014790	g3bp2a	1.9672	1.07465
ENSDARG00000014793	ehd1b	1.36648	0.217527
ENSDARG00000014794	uqcrc2a	0.0644169	0.0356011
ENSDARG00000014796	wnt11	0.0915055	0.0219072
ENSDARG00000014806	hacd2	0.223447	0.16227
ENSDARG00000014817	ranbp1	2.20317	0.839924
ENSDARG00000014830	ENSDARG00000014830	7.60489	2.58155
ENSDARG00000014867	rpl8	0.241432	0.104379
ENSDARG00000014875	abi2b	0.199255	0.060586
ENSDARG00000014878	ENSDARG00000014878	1.20091	0.318206
ENSDARG00000014898	ncbp2	0.288181	0.157813
ENSDARG00000014914	lamp2	1.14598	1.69612
ENSDARG00000014915	ndufab1b	2.07746	0.973901
ENSDARG00000014941	tprkb	5.61639	3.35881
ENSDARG00000014943	kif23	0.756483	1.08719
ENSDARG00000014945	znf598	0.304164	0.3232
ENSDARG00000014954	snx33	0.13292	0.122956
ENSDARG00000014956	diablob	0.37399	0.189449
ENSDARG00000014966	ccdc82	0.556696	0.464476
ENSDARG00000014986	acvr1l	1.24053	0.113896
ENSDARG00000014994	tbp	0.090693	0.086156
ENSDARG00000014995	jagn1b	1.44143	0.208933
ENSDARG00000015010	odad1	2.715	0.489133
ENSDARG00000015015	tspan18b	0.54999	0.270288
ENSDARG00000015016	kif26ab	5.74066	0.72077
ENSDARG00000015033	slc23a1	0.161583	0.189308
ENSDARG00000015050	calm2b	2.15393	0.361201
ENSDARG00000015057	ube2d4	1.09098	0.268565
ENSDARG00000015059	daam1a	1.59727	2.4904
ENSDARG00000015070	pola2	0.980709	0.113506
ENSDARG00000015072	dmrt2a	0.283042	0.115211
ENSDARG00000015073	ENSDARG00000015073	2.56799	0.68262
ENSDARG00000015088	dnajb11	0.401211	0.330854
ENSDARG00000015102	ENSDARG00000015102	0.425382	1.05804
ENSDARG00000015111	ddx39ab	0.0842029	0.0302243
ENSDARG00000015123	dnase1l4.1	5.37706	3.27482
ENSDARG00000015126	gorasp2	2.18202	2.99826
ENSDARG00000015128	rpl27	0.510765	0.225102
ENSDARG00000015153	wdr91	0.18331	0.140832
ENSDARG00000015158	slc50a1	0.450508	0.269101
ENSDARG00000015161	zgc:92664	0.163119	0.104918
ENSDARG00000015164	mknk2b	42.6207	1.7666
ENSDARG00000015167	ENSDARG00000015167	3.32796	0.420683
ENSDARG00000015199	cblb	1.38303	0.225241
ENSDARG00000015201	pcmt	2.02795	0.388782
ENSDARG00000015206	hnrnpua	3.42169	0.578882
ENSDARG00000015208	rbb4l	0.424491	0.192677
ENSDARG00000015221	nsrp1	26.4653	27.5297
ENSDARG00000015222	cbll1	0.615892	0.812957
ENSDARG00000015224	cd2ap	1.41622	0.838716
ENSDARG00000015230	ENSDARG00000015230	0.342969	0.0914621
ENSDARG00000015236	pycr3	0.698098	0.810849
ENSDARG00000015239	prpf19	0.166889	0.0469275
ENSDARG00000015252	st3gal3b	7.26578	1.16017
ENSDARG00000015254	fzr1a	3.274	1.78885
ENSDARG00000015266	mab21l2	0.0863909	0.0245317
ENSDARG00000015290	sacm1la	0.480766	0.194045
ENSDARG00000015292	ube2g1a	0.272842	0.239678
ENSDARG00000015293	ENSDARG00000015293	0.321824	0.30486
ENSDARG00000015310	pitpnbl	0.280195	0.095689
ENSDARG00000015314	zc4h2	5.42145	1.28334
ENSDARG00000015315	psmc5	1.9871	5.12275
ENSDARG00000015325	u2af1	1.84158	0.293019
ENSDARG00000015343	pgd	0.207799	0.133156
ENSDARG00000015352	lsg1	0.881781	0.374986
ENSDARG00000015355	fosl1a	1.2553	0.739224
ENSDARG00000015385	ndufs3	0.278965	0.315661
ENSDARG00000015392	dhx15	0.160787	0.0375154
ENSDARG00000015394	thoc7	2.84747	1.65165
ENSDARG00000015403	ENSDARG00000015403	0.397712	0.202392
ENSDARG00000015422	ppil1	0.371111	0.553644
ENSDARG00000015427	hdac1	9.15065	2.25563
ENSDARG00000015429	ENSDARG00000015429	0.954568	0.463711
ENSDARG00000015449	fut8a	0.275612	0.0856289
ENSDARG00000015460	racgap1	0.28707	0.0724452
ENSDARG00000015471	chd1l	0.99301	0.729048
ENSDARG00000015472	gpc4	0.06385	0.00767719
ENSDARG00000015474	ppp2r5ea	0.557937	0.145104
ENSDARG00000015482	zgc:113518	2.36959	1.17951
ENSDARG00000015490	ENSDARG00000015490	0.214143	0.0896068
ENSDARG00000015495	klf3	0.416096	0.837671
ENSDARG00000015502	adam10b	0.209618	0.100527
ENSDARG00000015524	prps1a	2.0125	1.15326
ENSDARG00000015538	znf207a	0.829195	0.747777
ENSDARG00000015543	s100a1	4.85954	2.43269
ENSDARG00000015546	alpl	1.15084	0.270557
ENSDARG00000015551	fth1a	0.086726	0.0234131
ENSDARG00000015552	phactr4a	6.61838	4.21065
ENSDARG00000015554	zic2a	0.426448	0.0717784
ENSDARG00000015557	zgc:100829	0.274321	0.0605045
ENSDARG00000015559	fstl1a	3.28455	1.60124
ENSDARG00000015563	zgc:123305	0.644675	1.19734
ENSDARG00000015566	dnmt3ab	0.476799	0.132985
ENSDARG00000015567	zic1	1.43416	0.244534
ENSDARG00000015572	ENSDARG00000015572	1.19519	2.36744
ENSDARG00000015575	cyp3c1	1.21867	1.22218
ENSDARG00000015599	ENSDARG00000015599	0.651497	0.0521875
ENSDARG00000015610	tubg1	0.131631	0.0691378
ENSDARG00000015628	psmd10	0.679341	0.370163
ENSDARG00000015638	gemin2	0.199643	0.200587
ENSDARG00000015649	rap2c	0.0854984	0.0475351
ENSDARG00000015653	tnip1	0.253049	0.0971677
ENSDARG00000015662	pla2g12b	0.0553667	0.065217
ENSDARG00000015674	msx3	0.302104	0.086966
ENSDARG00000015676	nmd3	0.142441	0.0506095
ENSDARG00000015681	gsk3ab	0.240402	0.217861
ENSDARG00000015707	dvl3a	0.473831	0.0731056
ENSDARG00000015709	hsd17b12a	0.175416	0.173926
ENSDARG00000015722	kctd5a	0.107391	0.134711
ENSDARG00000015731	ano5a	0.534705	0.157319
ENSDARG00000015747	aarsd1	0.57734	0.292773
ENSDARG00000015749	hps3	0.37021	0.401214
ENSDARG00000015757	tmem50a	1.45697	1.07747
ENSDARG00000015759	tspan7	0.328415	0.187109
ENSDARG00000015770	ENSDARG00000015770	1.83205	1.62588
ENSDARG00000015775	ENSDARG00000015775	10.2128	7.17129
ENSDARG00000015790	atp1b3a	1.3944	0.851042
ENSDARG00000015793	creb3l1	1.09287	0.219014
ENSDARG00000015805	cgnl1	3.636	3.41213
ENSDARG00000015815	ENSDARG00000015815	0.220775	0.144629
ENSDARG00000015822	sesn3	0.787197	0.112042
ENSDARG00000015823	vps26b	1.13145	0.430561
ENSDARG00000015824	lemd3	0.297712	0.0564695
ENSDARG00000015829	mov10a	0.286169	0.0917095
ENSDARG00000015831	ENSDARG00000015831	0.254613	0.131351
ENSDARG00000015835	eif4e2rs1	0.392339	0.300614
ENSDARG00000015851	pnn	12.279	2.96014
ENSDARG00000015853	rnps1	4.89583	1.9522
ENSDARG00000015862	rpl5b	0.321657	0.0617019
ENSDARG00000015865	ENSDARG00000015865	0.817556	1.22482
ENSDARG00000015866	apoa2	1.44663	1.21152
ENSDARG00000015887	b2ml	1.56645	0.762516
ENSDARG00000015889	zc3h15	2.95544	0.857659
ENSDARG00000015890	mafa	0.226807	0.306059
ENSDARG00000015901	ptbp2b	0.204175	0.0402752
ENSDARG00000015902	stat6	0.731513	0.350784
ENSDARG00000015907	dcbld1	0.240013	0.0581178
ENSDARG00000015911	ENSDARG00000015911	0.444497	0.150123
ENSDARG00000015915	slc25a36b	0.216852	0.0587406
ENSDARG00000015918	dlat	0.193588	0.125415
ENSDARG00000015921	pwp1	13.1682	2.97828
ENSDARG00000015922	stk17al	0.515029	0.485293
ENSDARG00000015930	rwdd1	2.96875	1.38916
ENSDARG00000015946	slc44a1a	0.381501	1.06888
ENSDARG00000015955	cldn3d	0.200725	0.160132
ENSDARG00000015966	yaf2	4.10841	0.429058
ENSDARG00000015968	rabgef1l	1.40407	0.750378
ENSDARG00000015970	phip	1.73419	0.322028
ENSDARG00000015971	rapgef1b	0.148792	0.0725836
ENSDARG00000015978	cox5ba	0.891215	0.339205
ENSDARG00000015990	hcfc1a	0.156305	0.0532287
ENSDARG00000015997	mfsd5	0.25663	0.0476327
ENSDARG00000015998	wdhd1	1.44551	0.856777
ENSDARG00000016010	nup107	0.132309	0.0490555
ENSDARG00000016011	gpcpd1	1.9068	0.412694
ENSDARG00000016015	ENSDARG00000016015	6.57217	1.28995
ENSDARG00000016016	dbnlb	0.889528	0.317341
ENSDARG00000016048	gpat3	0.0754791	0.0542687
ENSDARG00000016056	mhc1laa	0.165335	0.168891
ENSDARG00000016059	rab5b	0.545	0.384182
ENSDARG00000016074	cryz	0.811073	0.502045
ENSDARG00000016080	nob1	0.747522	0.849865
ENSDARG00000016084	spsb4a	0.119829	0.0338612
ENSDARG00000016086	smurf1	0.473299	0.151262
ENSDARG00000016093	qtrt2	1.02149	0.992314
ENSDARG00000016116	ENSDARG00000016116	0.955673	0.16178
ENSDARG00000016117	exd2	0.41088	0.218247
ENSDARG00000016122	ptrhd1	0.331024	0.227309
ENSDARG00000016143	xiap	0.714376	0.37578
ENSDARG00000016153	dag1	0.319074	0.102588
ENSDARG00000016154	zfp36l1a	0.286913	0.171066
ENSDARG00000016156	fam53b	0.116196	0.0288397
ENSDARG00000016163	usp33	0.407751	0.132405
ENSDARG00000016173	cct3	0.28721	0.0928942
ENSDARG00000016177	eif4enif1	0.434781	0.260383
ENSDARG00000016181	trim33	4.0294	0.490175
ENSDARG00000016187	ENSDARG00000016187	2.95498	0.275423
ENSDARG00000016200	trib3	0.0665417	0.0265953
ENSDARG00000016212	nup214	0.641535	1.11055
ENSDARG00000016231	bcap29	1.53792	1.7854
ENSDARG00000016233	sdr16c5a	0.424499	0.175849
ENSDARG00000016235	ENSDARG00000016235	5.83439	1.00033
ENSDARG00000016238	arl6ip5b	0.842119	0.557861
ENSDARG00000016239	psmd13	1.42703	0.480861
ENSDARG00000016253	ralab	1.50204	0.240241
ENSDARG00000016255	chmp4ba	2.40515	0.307155
ENSDARG00000016260	fxr2	0.604898	0.143182
ENSDARG00000016263	zdhhc5a	0.182692	0.118598
ENSDARG00000016280	eif1ad	8.69487	2.41824
ENSDARG00000016300	ENSDARG00000016300	2.44769	1.01307
ENSDARG00000016302	upf1	0.0773949	0.0277626
ENSDARG00000016304	tfdp1b	2.56738	1.62126
ENSDARG00000016307	mrpl46	1.10003	0.228564
ENSDARG00000016318	med7	0.0899855	0.154568
ENSDARG00000016319	c9	1.21634	0.672142
ENSDARG00000016336	tmco6	2.79828	1.8611
ENSDARG00000016345	ncoa5	4.26284	0.833479
ENSDARG00000016350	cap1	1.30769	6.15498
ENSDARG00000016357	fmo5	0.438082	0.171737
ENSDARG00000016360	kpna1	0.798758	0.0823154
ENSDARG00000016363	her8a	1.20903	0.355241
ENSDARG00000016364	gna15.1	0.674132	0.138407
ENSDARG00000016368	zbtb8os	0.605442	0.455903
ENSDARG00000016375	asns	0.0963914	0.105562
ENSDARG00000016393	arf2b	0.269902	0.42883
ENSDARG00000016396	fam219aa	1.3589	0.485349
ENSDARG00000016399	riok1	4.66953	0.586372
ENSDARG00000016405	ENSDARG00000016405	0.553979	0.340057
ENSDARG00000016415	dhtkd1	0.100901	0.0736296
ENSDARG00000016429	farp2	3.48665	1.60139
ENSDARG00000016443	eif3c	1.19423	0.494949
ENSDARG00000016447	ythdf1	0.195244	0.085101
ENSDARG00000016457	irf9	0.946479	2.2863
ENSDARG00000016476	ENSDARG00000016476	248.469	43.8021
ENSDARG00000016481	ptpn2a	1.40063	0.45533
ENSDARG00000016484	dkc1	7.49924	0.860524
ENSDARG00000016485	ENSDARG00000016485	1.43559	0.483086
ENSDARG00000016496	cdk8	1.24636	0.203227
ENSDARG00000016505	apbb1ip	3.45826	1.29397
ENSDARG00000016513	setd3	0.30793	0.152734
ENSDARG00000016514	gtf2h2	0.233377	0.20119
ENSDARG00000016516	rbm8a	1.74982	0.593101
ENSDARG00000016526	gata3	1.67891	1.84496
ENSDARG00000016532	suco	0.179585	0.154696
ENSDARG00000016543	mrm3a	0.919832	0.466106
ENSDARG00000016548	eif5b	103.233	33.1692
ENSDARG00000016594	haus4	0.451415	0.211452
ENSDARG00000016598	ckmt1	0.355557	0.2668
ENSDARG00000016608	ENSDARG00000016608	5.44682	1.57518
ENSDARG00000016630	tprb	1.92246	2.58227
ENSDARG00000016636	ENSDARG00000016636	0.102793	0.104568
ENSDARG00000016649	akr7a3	0.214727	0.131028
ENSDARG00000016651	znf106a	0.635115	0.22521
ENSDARG00000016655	ENSDARG00000016655	0.675819	0.828811
ENSDARG00000016664	rnf20	4.63804	1.77293
ENSDARG00000016676	gnao1a	1.70812	0.291445
ENSDARG00000016687	acadvl	0.948678	0.288261
ENSDARG00000016691	cd9b	0.462215	0.427315
ENSDARG00000016706	atic	0.920841	0.451275
ENSDARG00000016710	rchy1	0.228156	0.254337
ENSDARG00000016721	sdha	0.18443	0.0657168
ENSDARG00000016724	nkapd1	93.2891	5.21274
ENSDARG00000016733	psat1	0.12322	0.10143
ENSDARG00000016743	angel2	0.111182	0.0682082
ENSDARG00000016744	ENSDARG00000016744	0.221159	0.262881
ENSDARG00000016745	slc35f6	0.0777893	0.0861923
ENSDARG00000016753	ipo9	0.0923468	0.0550103
ENSDARG00000016754	tbca	1.12221	1.49277
ENSDARG00000016763	znf292a	0.536981	0.170584
ENSDARG00000016765	scamp3	0.38624	0.184026
ENSDARG00000016771	tfa	2.06142	0.49162
ENSDARG00000016774	plekho2	1.10628	1.31107
ENSDARG00000016775	aqr	0.707759	0.303973
ENSDARG00000016782	huwe1	0.251807	0.444244
ENSDARG00000016783	srsf6b	0.791519	0.334047
ENSDARG00000016788	zeb1a	0.915407	0.370814
ENSDARG00000016811	ints3	0.159217	0.035515
ENSDARG00000016813	ENSDARG00000016813	1.06271	1.40734
ENSDARG00000016815	dnai7	13.0452	2.84404
ENSDARG00000016830	rimkla	0.108485	0.0531281
ENSDARG00000016837	glipr2l	0.354258	0.0647146
ENSDARG00000016855	sf3b5	0.129889	0.0947411
ENSDARG00000016864	farsb	0.369355	0.308397
ENSDARG00000016867	rnf128a	0.347666	0.299245
ENSDARG00000016871	smarce1	0.436691	0.0995105
ENSDARG00000016886	dnajb9b	0.370559	0.343537
ENSDARG00000016889	eif3g	0.344851	0.177694
ENSDARG00000016903	wdr5	0.228291	0.10598
ENSDARG00000016934	ttyh2	0.284878	0.17187
ENSDARG00000016964	zgc:165532	0.51217	0.848085
ENSDARG00000016968	tmem214	0.768501	0.580323
ENSDARG00000016977	snx27b	0.111465	0.100345
ENSDARG00000016981	bcar3	0.208259	0.18354
ENSDARG00000016999	lin28ab	0.696145	0.319751
ENSDARG00000017004	myo10	0.75578	0.0970711
ENSDARG00000017010	scamp2l	0.460919	0.155246
ENSDARG00000017014	ywhae2	0.122478	0.0453324
ENSDARG00000017034	sqor	0.69138	0.62859
ENSDARG00000017036	svilc	1.4748	0.263184
ENSDARG00000017037	ikbkg	0.447518	0.302312
ENSDARG00000017046	ENSDARG00000017046	1.29315	0.768352
ENSDARG00000017047	slc27a4	1.07235	0.509196
ENSDARG00000017049	adsl	0.46739	0.23086
ENSDARG00000017067	chordc1b	3.33329	1.01477
ENSDARG00000017084	bud31	0.744622	0.395613
ENSDARG00000017093	emc8	0.34259	0.0685053
ENSDARG00000017105	vaspb	5.78883	1.27801
ENSDARG00000017107	nr2e1	0.64187	0.0526573
ENSDARG00000017115	kctd10	0.209262	0.0784937
ENSDARG00000017121	mafba	0.272054	0.0460085
ENSDARG00000017140	zgc:63587	0.284151	0.224253
ENSDARG00000017143	brd9	28.574	6.60389
ENSDARG00000017173	si:dkey-29p10.4	1.5276	0.198722
ENSDARG00000017180	npc1	0.138955	0.208161
ENSDARG00000017190	ENSDARG00000017190	0.225131	0.0586461
ENSDARG00000017211	plxnb1b	0.0622814	0.0189108
ENSDARG00000017219	pabpc1a	12.0319	4.4836
ENSDARG00000017220	otud7b	2.24767	0.646255
ENSDARG00000017229	megf10	0.20868	0.0446111
ENSDARG00000017230	fbxw11b	1.64348	0.268188
ENSDARG00000017235	eif5a	1.00878	0.180272
ENSDARG00000017244	chd6	1.76436	0.341569
ENSDARG00000017255	tmed1b	0.363564	0.179725
ENSDARG00000017261	gdpd1	0.456778	0.205489
ENSDARG00000017272	eapp	1.55346	0.617289
ENSDARG00000017311	gpsm2	0.325568	0.138703
ENSDARG00000017315	larp7	6.85068	1.09361
ENSDARG00000017316	bag5	0.460084	0.191414
ENSDARG00000017320	f11r.1	0.395822	0.175987
ENSDARG00000017321	kdr	0.135704	0.22418
ENSDARG00000017329	cdkl1	0.0795607	0.0166348
ENSDARG00000017339	ENSDARG00000017339	0.0944058	0.0463355
ENSDARG00000017354	epha2a	0.202775	0.136944
ENSDARG00000017366	prdm4	0.476819	0.313974
ENSDARG00000017369	sema3d	0.178917	0.0398283
ENSDARG00000017397	smarcc1a	3.41104	2.77543
ENSDARG00000017407	ENSDARG00000017407	0.471026	0.476018
ENSDARG00000017422	apmap	0.14787	0.055253
ENSDARG00000017423	patl1	0.279946	0.161617
ENSDARG00000017427	phf20l1	4.09324	0.337546
ENSDARG00000017439	eif4ba	1.09462	1.06293
ENSDARG00000017441	mylz3	0.414673	1.08757
ENSDARG00000017445	eif3i	0.115799	0.0593065
ENSDARG00000017454	nup50	0.303498	0.19334
ENSDARG00000017494	tgfbr1a	0.160661	0.0514544
ENSDARG00000017500	rock2a	0.539995	0.137209
ENSDARG00000017522	ctdp1	0.699212	0.238914
ENSDARG00000017525	ccnt1	0.227592	0.189273
ENSDARG00000017562	banp	0.157466	0.0646973
ENSDARG00000017568	ENSDARG00000017568	0.804469	0.252943
ENSDARG00000017571	mccc2	0.192986	0.149542
ENSDARG00000017590	nit2	1.02083	1.42673
ENSDARG00000017591	fat1a	0.110682	0.089116
ENSDARG00000017595	ccdc6b	0.502124	0.130272
ENSDARG00000017602	ccng2	0.503493	0.145015
ENSDARG00000017605	rpp40	0.151342	0.100608
ENSDARG00000017624	krt4	0.115011	0.166401
ENSDARG00000017636	rnf167	0.138708	0.0410415
ENSDARG00000017658	gmppb	0.260786	0.240489
ENSDARG00000017659	ENSDARG00000017659	0.0538414	0.0365309
ENSDARG00000017661	braf	0.264564	0.199087
ENSDARG00000017673	nova2	0.420751	0.244002
ENSDARG00000017675	utp4	0.488885	0.186518
ENSDARG00000017676	mmp2	0.120675	0.0394215
ENSDARG00000017696	utp25	0.820974	0.396548
ENSDARG00000017708	lrrc40	0.242115	0.213977
ENSDARG00000017710	ppp1r14ab	0.63756	0.162122
ENSDARG00000017728	phb2b	0.755917	0.192623
ENSDARG00000017730	ENSDARG00000017730	5.05316	5.74596
ENSDARG00000017738	ENSDARG00000017738	0.194877	0.257615
ENSDARG00000017739	ak5l	0.275278	0.111706
ENSDARG00000017740	sec63	2.20769	1.04966
ENSDARG00000017741	g3bp1	0.372505	0.487863
ENSDARG00000017744	smc2	2.07824	0.695624
ENSDARG00000017748	arhgap29b	0.272607	0.0352333
ENSDARG00000017762	srrt	2.70587	0.847496
ENSDARG00000017771	ENSDARG00000017771	0.86632	0.0477213
ENSDARG00000017772	mdh1aa	0.359601	0.137966
ENSDARG00000017775	atp5mc3a	0.114484	0.0149435
ENSDARG00000017781	hsd17b10	0.413264	0.324359
ENSDARG00000017785	zgc:158689	0.652027	0.213072
ENSDARG00000017794	sdr16c5b	0.322071	0.161584
ENSDARG00000017798	bcor	0.600685	0.173133
ENSDARG00000017799	tgm1	0.594722	0.433488
ENSDARG00000017803	gsk3ba	0.129769	0.0464919
ENSDARG00000017809	stard3	0.177118	0.116255
ENSDARG00000017811	si:ch211-210c8.6	0.288901	0.371811
ENSDARG00000017812	ENSDARG00000017812	0.450093	0.380624
ENSDARG00000017813	pigs	0.738372	0.372534
ENSDARG00000017820	ENSDARG00000017820	0.54449	0.455677
ENSDARG00000017821	gata5	2.8883	4.30248
ENSDARG00000017834	micall2b	0.910821	0.695153
ENSDARG00000017835	brf1a	2.8162	1.238
ENSDARG00000017841	cand1	0.158143	0.0746245
ENSDARG00000017842	syvn1	0.152177	0.155869
ENSDARG00000017843	srsf1b	0.216136	0.0889907
ENSDARG00000017844	copz1	0.477337	0.353862
ENSDARG00000017864	ENSDARG00000017864	0.12273	0.109909
ENSDARG00000017886	zbtb11	0.289819	0.0733976
ENSDARG00000017891	tcp1	0.0771643	0.0391878
ENSDARG00000017901	tln2a	1.76809	0.163318
ENSDARG00000017905	casp3a	0.252169	0.0631434
ENSDARG00000017910	pdss1	0.117801	0.0823842
ENSDARG00000017917	her7	10.9261	3.70579
ENSDARG00000017929	ncoa2	0.100696	0.0675686
ENSDARG00000017960	sfxn2	0.262733	0.336195
ENSDARG00000018000	ubp1	0.297018	0.130781
ENSDARG00000018002	eci1	0.272272	0.145817
ENSDARG00000018006	vrk1	0.655031	0.239203
ENSDARG00000018010	crtap	0.127572	0.0125428
ENSDARG00000018020	ENSDARG00000018020	0.0961002	0.0874699
ENSDARG00000018022	msh2	1.88166	0.483587
ENSDARG00000018025	tbx2a	1.17952	0.961395
ENSDARG00000018030	ENSDARG00000018030	0.110571	0.0289591
ENSDARG00000018040	msantd4	1.71574	0.803821
ENSDARG00000018047	brms1lb	0.800722	0.342079
ENSDARG00000018049	sf3b2	3.79028	1.22907
ENSDARG00000018060	pik3r2	0.0675043	0.0383235
ENSDARG00000018061	neil1	1.74301	0.999155
ENSDARG00000018069	rdh12	0.425798	0.252783
ENSDARG00000018106	eif2b3	0.439099	0.166186
ENSDARG00000018110	pak4	0.246184	0.0543735
ENSDARG00000018111	kdm7aa	0.825334	0.435299
ENSDARG00000018119	ENSDARG00000018119	0.122499	0.141534
ENSDARG00000018121	cenpj	0.465103	0.147313
ENSDARG00000018124	psmd3	0.944254	0.634389
ENSDARG00000018145	mid1ip1l	0.159162	0.0996198
ENSDARG00000018146	gpx1a	0.166757	0.0849056
ENSDARG00000018149	slc38a4	3.60468	0.195728
ENSDARG00000018162	ctnnal1	0.281251	0.0450949
ENSDARG00000018165	depdc1a	0.408201	0.0449037
ENSDARG00000018174	gnai2a	1.09496	1.16644
ENSDARG00000018181	dnajc28	0.882416	3.26741
ENSDARG00000018190	get3	0.0791249	0.0549705
ENSDARG00000018192	ubr5	4.28777	1.51178
ENSDARG00000018206	nck2a	0.50261	0.337025
ENSDARG00000018241	mfap1	3.17802	0.780833
ENSDARG00000018258	ENSDARG00000018258	0.696227	0.140503
ENSDARG00000018272	wdr33	0.425815	0.208119
ENSDARG00000018283	cyba	1.62063	0.503027
ENSDARG00000018285	pdpk1b	0.355268	0.323065
ENSDARG00000018296	rev1	0.300808	0.232941
ENSDARG00000018303	etv4	1.09077	0.0933462
ENSDARG00000018306	ENSDARG00000018306	0.552814	0.197225
ENSDARG00000018308	ENSDARG00000018308	1.95366	1.74189
ENSDARG00000018312	rell1	1.10243	0.238037
ENSDARG00000018319	arglu1b	2.55744	0.312528
ENSDARG00000018325	taf5	1.0093	0.152434
ENSDARG00000018328	rhocb	0.355326	0.235511
ENSDARG00000018334	rpl35	0.438818	0.165435
ENSDARG00000018383	frzb	3.78833	0.319217
[truncated: 7,458 more rows]

## Sheet: 22hpf
Gene ID	Gene name	WT	MUT
ENSDARG00000000002	ccdc80	4.6296	1.36709
ENSDARG00000000019	ube2h	0.238947	0.108992
ENSDARG00000000068	slc9a3r1a	0.478445	0.290488
ENSDARG00000000069	dap	0.617124	0.819886
ENSDARG00000000086	itsn1	0.256826	0.740709
ENSDARG00000000102	ENSDARG00000000102	0.688157	0.47482
ENSDARG00000000103	myh10	1.17495	0.324541
ENSDARG00000000189	sema6e	0.235407	0.104361
ENSDARG00000000212	krt97	0.278062	0.215945
ENSDARG00000000241	slc40a1	0.203293	0.0943659
ENSDARG00000000324	dcaf8	0.274895	0.13532
ENSDARG00000000394	matr3l1.2	3.24567	2.30125
ENSDARG00000000472	cntn2	0.334833	0.108953
ENSDARG00000000489	upf3b	10.3869	7.5731
ENSDARG00000000503	stx1b	0.495201	0.167704
ENSDARG00000000529	ofd1	0.368592	0.405697
ENSDARG00000000540	asnsd1	0.150986	0.0716428
ENSDARG00000000551	slc1a4	3.72964	1.29745
ENSDARG00000000563	ttn.1	0.583449	0.828834
ENSDARG00000000567	znf281a	0.0828348	0.0291418
ENSDARG00000000568	ell	1.2358	0.25237
ENSDARG00000000588	tamalin	0.269577	0.102372
ENSDARG00000000651	osgepl1	0.896672	1.30345
ENSDARG00000000690	sypl2b	0.291177	0.178043
ENSDARG00000000729	daxx	2.16702	0.692161
ENSDARG00000000760	znf511	2.07943	1.26588
ENSDARG00000000767	spi1b	3.02797	0.723818
ENSDARG00000000779	scfd1	0.558829	0.260271
ENSDARG00000000804	rassf6	0.391953	0.36563
ENSDARG00000000837	snx9a	0.27473	0.386829
ENSDARG00000000857	mapk14a	0.0903313	0.0266168
ENSDARG00000000861	scrib	1.02077	0.388962
ENSDARG00000000887	zgc:56699	1.12166	0.433534
ENSDARG00000000906	skap2	2.65785	0.816257
ENSDARG00000000935	unk	0.362889	0.089077
ENSDARG00000000943	dzip1	1.54661	0.205406
ENSDARG00000000966	ncor2	1.01976	0.471942
ENSDARG00000000972	ENSDARG00000000972	0.471939	0.293618
ENSDARG00000001014	myh9b	4.12073	2.27993
ENSDARG00000001015	znf384a	0.328886	0.273743
ENSDARG00000001162	matr3l1.1	3.58188	1.03584
ENSDARG00000001210	arl14ep	0.147113	0.155187
ENSDARG00000001220	mycbp2	0.197789	0.16739
ENSDARG00000001241	puf60b	0.116488	0.030976
ENSDARG00000001244	srrm1	13.5821	8.48926
ENSDARG00000001285	ENSDARG00000001285	0.500282	0.116866
ENSDARG00000001313	g2e3	1.0722	0.111052
ENSDARG00000001414	mctp2a	0.361428	0.172287
ENSDARG00000001431	actn3b	0.379104	0.122279
ENSDARG00000001437	slc2a1a	0.152397	0.101756
ENSDARG00000001447	mier1b	0.390641	0.1793
ENSDARG00000001452	adam8a	0.45845	0.384107
ENSDARG00000001498	skap1	0.778568	0.275346
ENSDARG00000001549	sp3a	0.498267	0.767578
ENSDARG00000001557	tomm34	0.812048	0.234963
ENSDARG00000001558	kifc1	0.246518	0.241972
ENSDARG00000001578	echs1	0.46894	0.0666181
ENSDARG00000001634	kirrel1a	0.138452	0.0495222
ENSDARG00000001676	gpm6bb	0.209764	0.159379
ENSDARG00000001710	flot1a	1.04662	0.174621
ENSDARG00000001721	oc90	22.643	20.9838
ENSDARG00000001729	strn3	1.06863	0.194171
ENSDARG00000001733	gulp1a	1.01847	0.410463
ENSDARG00000001734	fkbp8	0.713888	0.304922
ENSDARG00000001754	noc2l	1.99505	1.76871
ENSDARG00000001769	ptpra	0.31729	0.14896
ENSDARG00000001777	nup155	0.133211	0.0908769
ENSDARG00000001782	prkacba	0.905231	0.363463
ENSDARG00000001788	atp5po	0.445409	0.13343
ENSDARG00000001804	zgc:112148	1.69983	0.415734
ENSDARG00000001818	c3b.2	1.90653	0.766523
ENSDARG00000001829	zgc:112982	1.49004	0.502088
ENSDARG00000001857	aff4	1.80508	0.775548
ENSDARG00000001859	dbx1b	1.1556	0.472405
ENSDARG00000001870	atp1a1a.4	5.40443	1.34727
ENSDARG00000001873	phgdh	0.377285	0.0550237
ENSDARG00000001879	nav2b	0.18428	0.0641833
ENSDARG00000001880	stx3b	0.545187	0.179534
ENSDARG00000001888	ppm1ba	0.158637	0.0815941
ENSDARG00000001889	tuba1a	0.0670662	0.0567109
ENSDARG00000001890	stt3b	0.165781	0.219971
ENSDARG00000001897	man2b1	0.703466	0.393126
ENSDARG00000001913	palmda	3.21936	1.88799
ENSDARG00000001940	dnajc1	1.10105	0.240438
ENSDARG00000001950	ak1	0.842634	0.645328
ENSDARG00000001969	txlng	0.616667	0.277583
ENSDARG00000001994	stxbp1a	2.06164	0.31695
ENSDARG00000002016	ppil2	0.47109	0.269283
ENSDARG00000002021	pygb	0.672422	0.28467
ENSDARG00000002026	qkib	0.32741	0.684221
ENSDARG00000002031	tox4a	1.54006	0.195286
ENSDARG00000002071	adss2	0.526798	0.10748
ENSDARG00000002077	mnat1	1.423	0.413597
ENSDARG00000002082	csnk2a1	4.15386	0.208822
ENSDARG00000002084	lamb2	0.28281	0.272093
ENSDARG00000002127	stam	0.516847	0.150929
ENSDARG00000002128	cwf19l1	0.35077	0.143178
ENSDARG00000002131	celf2	0.232695	0.10571
ENSDARG00000002165	psme1	1.40543	0.355691
ENSDARG00000002167	cacnb1	0.235324	0.170554
ENSDARG00000002168	tra2b	0.384313	0.23784
ENSDARG00000002184	igbp1	0.440943	0.215143
ENSDARG00000002190	chmp2bb	1.69695	0.926245
ENSDARG00000002204	hspb9l	0.761518	0.102594
ENSDARG00000002213	invs	1.04821	0.413717
ENSDARG00000002215	rtca	1.22906	1.01728
ENSDARG00000002216	tbx3a	0.593587	0.113013
ENSDARG00000002217	scocb	0.298052	0.149822
ENSDARG00000002220	zgc:103692	1.36078	0.606767
ENSDARG00000002235	mmp14a	0.428179	0.179354
ENSDARG00000002240	psmb6	1.24211	0.849974
ENSDARG00000002267	dcaf13	0.310389	0.28116
ENSDARG00000002271	zfand5b	0.197626	0.0452654
ENSDARG00000002298	ankrd22	1.84305	1.35498
ENSDARG00000002304	gins2	0.292946	0.15665
ENSDARG00000002305	me3	0.139676	0.0357858
ENSDARG00000002332	frmd6	0.9155	0.218894
ENSDARG00000002336	dlc	0.21717	0.0836724
ENSDARG00000002339	sgf29	0.598252	0.188318
ENSDARG00000002344	tubb4b	0.244543	0.0734176
ENSDARG00000002347	cyp11a1.1	1.36632	1.29947
ENSDARG00000002365	cers5	0.2295	0.0258056
ENSDARG00000002369	si:ch211-202a12.4	0.498042	0.745449
ENSDARG00000002377	mief2	0.160014	0.136553
ENSDARG00000002400	ENSDARG00000002400	2.71621	0.313588
ENSDARG00000002401	gale	0.946169	0.240569
ENSDARG00000002402	ercc3	0.252229	0.14175
ENSDARG00000002403	nusap1	3.46942	1.67992
ENSDARG00000002411	pde4cb	0.447906	0.193025
ENSDARG00000002412	ENSDARG00000002412	0.169642	0.303223
ENSDARG00000002414	ENSDARG00000002414	0.669485	0.104259
ENSDARG00000002445	prdm1a	0.949605	0.157098
ENSDARG00000002463	arhgef37	2.43792	0.380378
ENSDARG00000002479	ercc6l	0.321219	0.331069
ENSDARG00000002487	noc3l	1.26618	0.319688
ENSDARG00000002498	ENSDARG00000002498	0.823316	0.808265
ENSDARG00000002506	zgc:92818	6.05211	1.55836
ENSDARG00000002510	dmbx1b	0.68104	0.276759
ENSDARG00000002523	hsdl2	0.272549	0.124018
ENSDARG00000002536	tm9sf4	0.884512	0.246275
ENSDARG00000002538	smu1a	0.280002	0.158219
ENSDARG00000002552	mapkapk2a	0.394707	0.0817378
ENSDARG00000002571	tmod2	2.03125	0.471281
ENSDARG00000002587	dpysl3	2.06544	0.638392
ENSDARG00000002589	mylpfb	19.423	18.9489
ENSDARG00000002591	ruvbl1	0.724914	0.240691
ENSDARG00000002601	irx7	5.19148	0.805652
ENSDARG00000002613	rpa3	0.239411	0.428064
ENSDARG00000002632	anxa11b	0.767312	1.86506
ENSDARG00000002634	b4galt1	0.496325	0.371196
ENSDARG00000002642	sh3gl1b	0.665345	0.150615
ENSDARG00000002659	mapre1b	0.834512	0.241484
ENSDARG00000002663	optn	1.36833	1.31986
ENSDARG00000002670	atg14	0.323319	0.123743
ENSDARG00000002702	ENSDARG00000002702	0.320523	0.110107
ENSDARG00000002710	ncl	2.02841	0.816485
ENSDARG00000002720	utp15	0.686285	0.0950776
ENSDARG00000002731	sdc2	0.334599	0.0883815
ENSDARG00000002745	tdh	1.20662	0.458072
ENSDARG00000002750	phf20a	4.62052	1.6991
ENSDARG00000002758	dedd1	0.524911	0.181277
ENSDARG00000002764	miox	0.836479	0.543875
ENSDARG00000002768	pvalb2	0.349901	0.392521
ENSDARG00000002776	ENSDARG00000002776	12.1837	1.01535
ENSDARG00000002787	tle3a	0.402602	0.236294
ENSDARG00000002790	ap2m1a	0.0988741	0.0632521
ENSDARG00000002791	atp1a1a.1	8.73189	3.13375
ENSDARG00000002792	arcn1a	0.570645	0.142474
ENSDARG00000002795	meis3	0.451213	0.316982
ENSDARG00000002798	cog8	0.289384	0.301913
ENSDARG00000002826	cep57l1	0.290394	0.316251
ENSDARG00000002830	trmt2a	1.35511	0.658782
ENSDARG00000002872	zgc:113210	0.3509	0.129158
ENSDARG00000002894	aven	5.25609	3.40046
ENSDARG00000002909	tjp3	2.94994	2.36343
ENSDARG00000002916	sec31b	0.43424	0.268837
ENSDARG00000002937	meis1a	0.219099	0.0897552
ENSDARG00000002947	abcd3b	0.183902	0.119849
ENSDARG00000002949	ppp6c	0.22861	0.0938426
ENSDARG00000002952	smo	2.06326	0.121705
ENSDARG00000002967	pdap1b	8.97152	3.70111
ENSDARG00000002968	a1cf	1.60462	1.15683
ENSDARG00000002970	ss18	0.296863	0.150316
ENSDARG00000002981	ENSDARG00000002981	0.215742	0.157376
ENSDARG00000002988	tnnt2d	5.01968	0.689767
ENSDARG00000002991	cep135	0.259158	0.07556
ENSDARG00000003016	ENSDARG00000003016	0.147539	0.0735676
ENSDARG00000003017	ube2al	0.245527	0.0325707
ENSDARG00000003027	scnm1	2.55983	1.94006
ENSDARG00000003032	eif4a1b	0.0787606	0.0301017
ENSDARG00000003035	hspa9	0.896567	0.317998
ENSDARG00000003051	ENSDARG00000003051	0.551205	0.459578
ENSDARG00000003058	cep43	0.811139	0.399603
ENSDARG00000003068	gorasp1a	0.186845	0.0571274
ENSDARG00000003081	mybphb	1.09263	0.833888
ENSDARG00000003087	ubxn6	0.925662	0.222427
ENSDARG00000003091	oclnb	0.818718	0.186847
ENSDARG00000003098	kdm5bb	0.716519	0.230096
ENSDARG00000003109	rcan1a	4.83408	1.47912
ENSDARG00000003132	apip	0.522594	0.314453
ENSDARG00000003144	pxmp2	1.86113	0.898164
ENSDARG00000003151	skp1	0.684686	0.337983
ENSDARG00000003153	nudt21	3.71868	0.909264
ENSDARG00000003165	nr2f6b	0.0597373	0.0390595
ENSDARG00000003169	magi1b	0.230372	0.135837
ENSDARG00000003189	psmd1	7.48206	5.39175
ENSDARG00000003191	ENSDARG00000003191	0.950901	0.420027
ENSDARG00000003193	rassf7b	0.948903	0.789489
ENSDARG00000003205	ngly1	0.139829	0.114699
ENSDARG00000003206	chchd6a	1.48906	0.755961
ENSDARG00000003213	naa15a	1.12325	0.26142
ENSDARG00000003216	anxa2a	1.33649	0.587336
ENSDARG00000003217	urb2	0.125367	0.0683889
ENSDARG00000003219	bin2a	1.75814	1.67293
ENSDARG00000003235	nup88	0.254312	0.241355
ENSDARG00000003251	zbtb22b	0.533891	0.05626
ENSDARG00000003263	ENSDARG00000003263	6.40311	1.85348
ENSDARG00000003269	clcn3	0.317039	0.119432
ENSDARG00000003270	dhps	0.210039	0.0657201
ENSDARG00000003281	pik3ip1	0.593407	0.0545332
ENSDARG00000003283	ENSDARG00000003283	1.53462	1.54432
ENSDARG00000003287	wdr12	1.04243	0.223329
ENSDARG00000003293	sox9a	0.972105	0.625309
ENSDARG00000003307	stx16	0.348715	0.121898
ENSDARG00000003308	emc2	0.489357	0.171623
ENSDARG00000003313	eps8l1b	3.04187	0.932684
ENSDARG00000003373	commd2	0.083108	0.18077
ENSDARG00000003381	si:ch211-266g18.6	0.337487	0.132572
ENSDARG00000003382	cwc25	6.22623	1.22608
ENSDARG00000003384	ENSDARG00000003384	1.28938	0.472936
ENSDARG00000003391	ENSDARG00000003391	0.270919	0.167417
ENSDARG00000003398	rbpja	0.502642	0.0495874
ENSDARG00000003411	foxa2	0.261019	0.12489
ENSDARG00000003421	igf2bp2a	0.740002	0.211423
ENSDARG00000003429	hnrnpdl	0.497725	0.206661
ENSDARG00000003446	ippk	0.186433	0.0672535
ENSDARG00000003462	fech	0.62728	0.0985522
ENSDARG00000003469	neurod4	1.60104	0.10945
ENSDARG00000003470	ENSDARG00000003470	0.328716	0.311898
ENSDARG00000003486	ppp1caa	0.0973609	0.0481372
ENSDARG00000003487	nup93	0.125272	0.079891
ENSDARG00000003511	ENSDARG00000003511	0.384089	0.991802
ENSDARG00000003513	ENSDARG00000003513	1.15199	0.333335
ENSDARG00000003519	aprt	5.90899	0.806957
ENSDARG00000003526	psma5	0.220668	0.100061
ENSDARG00000003527	mak16	3.65884	1.02139
ENSDARG00000003531	tcea1	2.11705	0.534805
ENSDARG00000003544	adarb1b	0.340604	0.0826444
ENSDARG00000003546	ENSDARG00000003546	1.11442	0.380771
ENSDARG00000003564	dohh	0.344668	0.218864
ENSDARG00000003570	hsp90b1	1.51382	0.647567
ENSDARG00000003573	dctn5	0.211691	0.0632231
ENSDARG00000003582	ENSDARG00000003582	0.634948	0.322223
ENSDARG00000003592	surf1	0.269199	0.630327
ENSDARG00000003599	rpl3	0.298172	0.0581352
ENSDARG00000003607	nr2f6a	2.12094	0.2129
ENSDARG00000003616	arih1	0.330434	0.0520366
ENSDARG00000003635	mogat3b	0.0756962	0.0791579
ENSDARG00000003641	tfg	1.26542	0.428368
ENSDARG00000003655	tmem59l	0.385131	0.0463195
ENSDARG00000003675	cryl1	0.15174	0.194509
ENSDARG00000003680	runx1t1	1.70084	0.214294
ENSDARG00000003681	eif5	0.367024	0.128889
ENSDARG00000003684	obsl1a	0.505583	0.258877
ENSDARG00000003693	hars	0.641048	0.0491525
ENSDARG00000003695	vdac3	0.334484	0.418728
ENSDARG00000003705	prnprs3	0.255935	0.0639475
ENSDARG00000003749	polb	5.23767	1.41906
ENSDARG00000003750	pfas	0.969262	0.593875
ENSDARG00000003754	tspan2a	0.488788	1.02346
ENSDARG00000003757	cnpy1	0.783563	0.209265
ENSDARG00000003769	tada2b	5.06555	0.577805
ENSDARG00000003779	ctnnd2b	1.01715	0.514767
ENSDARG00000003789	dennd5b	0.169928	0.194485
ENSDARG00000003795	idh2	0.130874	0.0318819
ENSDARG00000003808	aqp3a	0.498049	0.208286
ENSDARG00000003811	plxnb2a.1	0.44877	0.42132
ENSDARG00000003813	ENSDARG00000003813	0.798898	0.302957
ENSDARG00000003818	prkag1	0.122587	0.222013
ENSDARG00000003827	snapc1b	0.937779	0.238453
ENSDARG00000003829	galnt2	0.128926	0.067042
ENSDARG00000003835	stom	0.278712	0.162062
ENSDARG00000003836	ENSDARG00000003836	0.165439	0.195745
ENSDARG00000003845	chm	0.452899	0.188901
ENSDARG00000003854	acsl1b	0.332827	0.219748
ENSDARG00000003860	cbx3a	2.6325	0.74115
ENSDARG00000003866	tm9sf2	0.0714243	0.0428712
ENSDARG00000003869	decr1	0.122926	0.222288
ENSDARG00000003920	setb	1.21757	0.258235
ENSDARG00000003931	cndp2	0.874374	0.34018
ENSDARG00000003933	ENSDARG00000003933	1.80288	0.283563
ENSDARG00000003938	rpa1	0.322325	0.137795
ENSDARG00000003941	rrs1	1.15512	0.483047
ENSDARG00000003952	pfn2b	0.201187	0.0666097
ENSDARG00000003961	parp3	0.764771	0.157778
ENSDARG00000003971	isl2a	3.14783	1.31222
ENSDARG00000003973	chordc1a	2.85397	1.00544
ENSDARG00000003984	ltn1	0.35037	0.311945
ENSDARG00000004017	spag1a	0.481741	0.256086
ENSDARG00000004023	isl1a	0.542071	0.116975
ENSDARG00000004034	arhgdig	0.120481	0.216416
ENSDARG00000004046	phf6	1.30933	0.311512
ENSDARG00000004049	marcksa	1.616	0.511765
ENSDARG00000004060	bhlhe40	0.941733	0.108479
ENSDARG00000004074	bach2b	0.359097	0.867685
ENSDARG00000004078	acsl4a	0.237123	0.190376
ENSDARG00000004094	acsbg2	1.2171	0.356845
ENSDARG00000004132	usp19	0.609536	0.0951739
ENSDARG00000004148	ENSDARG00000004148	0.463661	0.180306
ENSDARG00000004151	rab23	0.218989	0.166331
ENSDARG00000004161	ik	2.70822	0.898827
ENSDARG00000004169	stmn1a	62.94	17.4781
ENSDARG00000004171	rabac1	0.106265	0.0766196
ENSDARG00000004173	copa	0.68057	0.402802
ENSDARG00000004174	cnot1	0.45565	0.958552
ENSDARG00000004189	cbx1a	2.2418	0.39976
ENSDARG00000004196	tnfsf10l	0.129815	0.0992853
ENSDARG00000004199	spam1	0.348665	0.482226
ENSDARG00000004211	ccdc106a	0.526277	0.111894
ENSDARG00000004218	rnd1b	0.168403	0.419644
ENSDARG00000004246	slit2	0.253903	0.2887
ENSDARG00000004251	dhfr	0.342542	0.375398
ENSDARG00000004261	tmed9	1.0463	0.429115
ENSDARG00000004265	ENSDARG00000004265	6.58787	2.85156
ENSDARG00000004270	atl3	3.20308	0.70576
ENSDARG00000004280	seh1l	0.513153	0.377146
ENSDARG00000004296	ambp	2.5788	0.849336
ENSDARG00000004297	irf2bpl	0.279214	0.079904
ENSDARG00000004311	ldlrap1a	0.474208	0.14121
ENSDARG00000004336	exoc4	0.158363	0.131035
ENSDARG00000004342	ENSDARG00000004342	1.75903	0.397776
ENSDARG00000004343	nelfe	20.4122	6.45031
ENSDARG00000004372	fmnl3	0.333039	0.205589
ENSDARG00000004377	ppp1r13ba	0.936431	0.0200508
ENSDARG00000004378	yrk	0.306609	0.126495
ENSDARG00000004402	elovl6	0.435891	0.710671
ENSDARG00000004415	tcf7l2	6.93156	1.00651
ENSDARG00000004427	dpy30	0.370398	0.326446
ENSDARG00000004433	btk	2.5617	0.619166
ENSDARG00000004436	cibar1	5.59459	1.3427
ENSDARG00000004451	tnfrsfa	0.454951	0.132437
ENSDARG00000004452	tardbpa	0.626348	0.119521
ENSDARG00000004470	prkcsh	1.47759	0.958916
ENSDARG00000004502	rcor3	1.40241	0.157831
ENSDARG00000004517	ppat	0.589133	0.426953
ENSDARG00000004525	zgc:63882	6.54235	0.553167
ENSDARG00000004527	pin4	1.72365	0.560844
ENSDARG00000004532	ENSDARG00000004532	0.892286	0.711994
ENSDARG00000004537	kmt2a	0.403409	0.211361
ENSDARG00000004574	gtf3c2	6.64454	1.63254
ENSDARG00000004576	plk4	0.124966	0.0256299
ENSDARG00000004581	sel1l	0.0867256	0.0648559
ENSDARG00000004587	kat5a	0.741547	0.381174
ENSDARG00000004588	sox4a	0.106886	0.0530752
ENSDARG00000004594	znf800a	0.625301	0.170801
ENSDARG00000004616	mtmr2	0.372339	0.0770728
ENSDARG00000004621	gpm6ab	2.27635	0.666251
ENSDARG00000004634	osbp	6.06304	13.8109
ENSDARG00000004636	ccdc9	9.36341	10.4513
ENSDARG00000004658	zgc:101810	0.133985	0.0241337
ENSDARG00000004665	ENSDARG00000004665	1.74641	0.729087
ENSDARG00000004672	ptk2ab	0.58488	0.28899
ENSDARG00000004680	dnajb6a	1.87449	0.692478
ENSDARG00000004687	acaa1	0.490687	0.691233
ENSDARG00000004695	six4a	0.354718	0.461272
ENSDARG00000004696	eefsec	0.249171	0.143121
ENSDARG00000004702	irf2bp2a	0.396766	0.109427
ENSDARG00000004706	syf2	6.8329	1.03982
ENSDARG00000004713	mad2l1	0.271786	0.456386
ENSDARG00000004714	tcf12	0.502652	0.210924
ENSDARG00000004724	tcea3	14.5411	5.50981
ENSDARG00000004726	trappc11	0.0786765	0.0732234
ENSDARG00000004727	cmss1	3.12117	1.52489
ENSDARG00000004729	ENSDARG00000004729	1.72057	0.845991
ENSDARG00000004735	hnrnpub	2.47605	0.484931
ENSDARG00000004748	zgc:100868	0.0825849	0.134871
ENSDARG00000004754	hspa4a	1.11282	0.905615
ENSDARG00000004757	ybx1	0.905633	0.220919
ENSDARG00000004774	wdr36	0.63376	0.153481
ENSDARG00000004782	fgfr3	0.0439375	0.0408553
ENSDARG00000004785	cops2	0.707308	0.156146
ENSDARG00000004796	mgrn1b	0.227005	0.0855111
ENSDARG00000004806	grwd1	2.0501	0.33998
ENSDARG00000004830	flot2a	1.18363	0.373415
ENSDARG00000004836	dnajc5ab	0.876724	0.38959
ENSDARG00000004840	rassf1	1.29452	0.213588
ENSDARG00000004843	foxp1a	0.411516	0.128157
ENSDARG00000004866	mindy1	0.286104	0.0868344
ENSDARG00000004877	rock2b	1.43425	0.895244
ENSDARG00000004891	pex19	0.321999	0.227842
ENSDARG00000004904	gys2	0.197152	0.130562
ENSDARG00000004906	stip1	2.18358	1.41033
ENSDARG00000004926	ENSDARG00000004926	2.91296	1.06083
ENSDARG00000004930	lmo7a	25.4765	15.0267
ENSDARG00000004931	slc8a3	0.276003	0.396467
ENSDARG00000004937	skp2	1.64883	0.607266
ENSDARG00000004939	mtdhb	2.40536	0.26101
ENSDARG00000004948	bccip	1.64354	0.49815
ENSDARG00000004956	zmat2	4.8865	1.5932
ENSDARG00000004958	ENSDARG00000004958	1.12912	0.610033
ENSDARG00000004964	cyp4t8	0.733021	0.515319
ENSDARG00000004979	elovl5	0.26073	0.111963
ENSDARG00000004988	ppp3ca	0.548393	0.140325
ENSDARG00000005002	brf1b	0.749013	0.142852
ENSDARG00000005023	fkbp9	0.487857	0.375806
ENSDARG00000005026	tshz1	3.13071	1.80682
ENSDARG00000005039	ENSDARG00000005039	0.220381	0.0965759
ENSDARG00000005057	dimt1l	0.195132	0.149252
ENSDARG00000005058	ncapd2	1.58447	0.607591
ENSDARG00000005078	eif4e3	0.817772	0.204647
ENSDARG00000005085	ggctb	3.75191	1.44881
ENSDARG00000005098	zgc:86764	0.96883	0.214391
ENSDARG00000005104	limk2	0.206096	0.170344
ENSDARG00000005108	oclna	0.573435	0.209873
ENSDARG00000005112	cdh17	1.25665	1.73924
ENSDARG00000005115	calub	0.6826	0.210292
ENSDARG00000005121	ENSDARG00000005121	0.978575	1.322
ENSDARG00000005122	atp2a2b	0.551986	0.254231
ENSDARG00000005128	rnaseh2b	3.09975	1.08636
ENSDARG00000005134	psmd11b	0.18825	0.0934661
ENSDARG00000005139	hhatlb	0.810034	0.364918
ENSDARG00000005150	tbx20	0.899809	0.24162
ENSDARG00000005154	aspa	0.363702	0.119517
ENSDARG00000005161	ENSDARG00000005161	0.858278	0.213784
ENSDARG00000005162	tpm3	2.15275	0.553859
ENSDARG00000005172	dynll2b	2.01258	0.361372
ENSDARG00000005173	ENSDARG00000005173	4.69442	0.865677
ENSDARG00000005176	zgc:101040	0.257329	0.101956
ENSDARG00000005186	sp4	0.145544	0.156888
ENSDARG00000005191	ahcy	0.348357	0.185807
ENSDARG00000005210	coro2aa	0.301169	0.13471
ENSDARG00000005230	ssr2	0.11924	0.097963
ENSDARG00000005236	srcap	0.273695	0.311113
ENSDARG00000005251	rpe	0.255624	0.188228
ENSDARG00000005254	kdelr2a	0.143511	0.0538273
ENSDARG00000005315	celf1	0.736584	0.359534
ENSDARG00000005318	stam2	2.6027	2.66863
ENSDARG00000005320	nipsnap1	1.18197	0.414805
ENSDARG00000005333	ENSDARG00000005333	0.913763	0.335949
ENSDARG00000005350	dip2ba	0.0847823	0.0624288
ENSDARG00000005355	larp6a	0.182292	0.0472535
ENSDARG00000005359	sucla2	0.121787	0.0338769
ENSDARG00000005368	mcamb	0.891145	0.241098
ENSDARG00000005382	prdm9	1.0765	0.107717
ENSDARG00000005394	dnmt3aa	1.16573	0.63857
ENSDARG00000005423	pgam1a	0.209547	0.186213
ENSDARG00000005446	ENSDARG00000005446	0.311515	0.347385
ENSDARG00000005451	gdi2	0.241899	0.10703
ENSDARG00000005453	foxp2	4.71213	3.13388
ENSDARG00000005454	tacc3	1.64544	1.04856
ENSDARG00000005458	csnk1g2a	0.244129	0.188215
ENSDARG00000005462	kif4	0.632651	0.281064
ENSDARG00000005463	slc30a1a	1.10732	3.07949
ENSDARG00000005464	dnase1l1	0.395838	0.137823
ENSDARG00000005470	ENSDARG00000005470	0.591444	0.0387258
ENSDARG00000005476	nav3	0.346589	0.723924
ENSDARG00000005479	tenm3	0.14707	0.159322
ENSDARG00000005481	nfkbiaa	1.01925	0.975883
ENSDARG00000005485	ucmab	1.8973	0.504089
ENSDARG00000005513	naca	3.21744	0.478538
ENSDARG00000005525	acy3.2	2.11055	1.58644
ENSDARG00000005526	igfn1.1	16.9507	10.5902
ENSDARG00000005536	ubr7	1.06895	0.46036
ENSDARG00000005540	xpo7	0.110664	0.113589
ENSDARG00000005541	wif1	0.255822	0.0660485
ENSDARG00000005549	znf710b	0.24164	0.114118
ENSDARG00000005551	hnrnph1l	0.680079	0.165472
ENSDARG00000005560	ywhah	0.162391	0.0716278
ENSDARG00000005567	ENSDARG00000005567	0.185531	0.0378456
ENSDARG00000005574	vsx2	1.99985	0.32325
ENSDARG00000005576	mphosph8	6.45914	1.81987
ENSDARG00000005600	ENSDARG00000005600	0.118425	0.0837305
ENSDARG00000005606	paxip1	0.720588	0.561149
ENSDARG00000005619	nek2	1.40453	0.352265
ENSDARG00000005620	ENSDARG00000005620	0.633802	0.483672
ENSDARG00000005625	maco1a	1.70977	0.302928
ENSDARG00000005629	smyd2b	4.67412	1.20413
ENSDARG00000005643	gcat	0.375756	0.241175
ENSDARG00000005645	robo3	0.28342	0.104215
ENSDARG00000005648	olfml2a	0.281041	0.301339
ENSDARG00000005652	man1a1	0.19801	0.166143
ENSDARG00000005673	f3b	0.547776	0.189202
ENSDARG00000005675	sec61a1l	0.166764	0.145362
ENSDARG00000005679	trip10a	0.309094	0.0964148
ENSDARG00000005699	ddx19b	1.28768	0.399821
ENSDARG00000005713	ethe1	0.733276	0.197824
ENSDARG00000005738	rpf1	9.33846	1.95361
ENSDARG00000005739	gpm6ba	0.698609	0.116205
ENSDARG00000005754	ptprfb	0.330935	0.329456
ENSDARG00000005756	ENSDARG00000005756	4.2229	1.20308
ENSDARG00000005762	col14a1a	4.03371	0.678146
ENSDARG00000005772	tsr2	1.78343	0.341083
ENSDARG00000005774	ddx3xb	5.26723	1.10089
ENSDARG00000005786	ppm1f	0.647452	0.321971
ENSDARG00000005789	enpp1	0.353747	0.422005
ENSDARG00000005791	rpl28	0.532428	0.046857
ENSDARG00000005823	slc39a10	0.474237	0.143276
ENSDARG00000005827	eif2s1a	0.499768	0.177914
ENSDARG00000005828	faima	1.93626	0.245093
ENSDARG00000005840	got2b	0.336105	0.0810961
ENSDARG00000005867	gon4lb	0.178692	0.298913
ENSDARG00000005870	mmadhcb	0.0855124	0.0839461
ENSDARG00000005872	ENSDARG00000005872	0.150918	0.259115
ENSDARG00000005891	cyb5r3	0.537162	0.0983424
ENSDARG00000005901	ENSDARG00000005901	0.422705	0.291683
ENSDARG00000005908	clk4b	0.170994	0.128128
ENSDARG00000005915	tcf3a	0.700493	0.42448
ENSDARG00000005916	srpk3	8.44474	1.30084
ENSDARG00000005924	serpina10a	0.439338	0.380968
ENSDARG00000005926	ak2	0.157033	0.0345488
ENSDARG00000005927	tbc1d17	1.0071	0.357471
ENSDARG00000005941	yes1	0.0854225	0.0345478
ENSDARG00000005945	sart1	1.44863	0.638869
ENSDARG00000005947	ENSDARG00000005947	0.418803	0.0692182
ENSDARG00000005966	ENSDARG00000005966	1.76656	0.651202
ENSDARG00000005972	ric8b	10.9428	4.91733
ENSDARG00000005980	sfswap	0.422355	0.0970467
ENSDARG00000005989	rgl1	0.120372	0.0927803
ENSDARG00000005993	prc1b	1.63033	0.168765
ENSDARG00000006003	mycla	0.325873	0.109381
ENSDARG00000006005	ENSDARG00000006005	0.299123	0.0640982
ENSDARG00000006010	bmi1a	0.271458	0.0835315
ENSDARG00000006017	ENSDARG00000006017	0.167071	0.134196
ENSDARG00000006019	tktb	0.811731	0.82405
ENSDARG00000006021	ENSDARG00000006021	0.41906	0.196424
ENSDARG00000006029	lta4h	0.106297	0.0973804
ENSDARG00000006031	abat	0.510328	0.126107
ENSDARG00000006038	aebp2	0.695236	0.112332
ENSDARG00000006040	cyp20a1	0.321237	0.0522782
ENSDARG00000006062	akap1b	0.26005	0.236206
ENSDARG00000006094	igf2r	0.816836	0.370189
ENSDARG00000006110	chrd	1.07769	0.887852
ENSDARG00000006112	myof	0.159793	0.104769
ENSDARG00000006120	tbx2b	0.477268	0.219089
ENSDARG00000006124	kdm5c	0.453931	0.150736
ENSDARG00000006125	csnk1db	0.420755	0.0470981
ENSDARG00000006128	cep170aa	0.390753	0.223259
ENSDARG00000006174	lrrc23	0.66257	0.966492
ENSDARG00000006192	gatad2ab	0.925952	0.132463
ENSDARG00000006200	eif4g1a	0.489945	0.195872
ENSDARG00000006202	erbb3a	0.282006	0.298719
ENSDARG00000006215	akr1b1.1	0.611895	0.147824
ENSDARG00000006219	gnl3	2.31835	0.859013
ENSDARG00000006220	ugt1a4	2.11162	0.548167
ENSDARG00000006225	ddx39aa	0.205399	0.101209
ENSDARG00000006235	brms1la	10.5368	1.15942
ENSDARG00000006242	ptp4a1	1.04694	1.3933
ENSDARG00000006251	ell2	2.69857	0.803087
ENSDARG00000006260	tuba8l4	0.180478	0.0809993
ENSDARG00000006272	pals1a	0.869552	0.136461
ENSDARG00000006275	ENSDARG00000006275	0.217114	0.091339
ENSDARG00000006283	waslb	3.0547	2.97893
ENSDARG00000006290	ndufs5	10.5098	2.77839
ENSDARG00000006299	arhgef7a	0.878327	0.289677
ENSDARG00000006300	psmd9	1.27538	1.26426
ENSDARG00000006301	raph1a	0.624635	0.176578
ENSDARG00000006314	itgav	0.0881969	0.0366397
ENSDARG00000006316	rpl23a	1.29289	0.159909
ENSDARG00000006345	med17	0.0951593	0.106178
ENSDARG00000006353	itga5	0.384354	0.18775
ENSDARG00000006370	atp6v1h	0.29415	0.0873765
ENSDARG00000006389	smad2	0.942512	0.201823
ENSDARG00000006392	exosc9	0.59677	0.606253
ENSDARG00000006394	ENSDARG00000006394	0.386799	0.0837636
ENSDARG00000006395	rbm25b	10.1164	2.12202
ENSDARG00000006399	ywhae1	1.35603	0.333419
ENSDARG00000006408	hmgb3b	11.4476	11.3975
ENSDARG00000006409	mapk12b	0.336521	0.120287
ENSDARG00000006413	rpl38	3.01986	0.253553
ENSDARG00000006422	esyt3	0.300236	0.278021
ENSDARG00000006427	fabp2	0.597727	0.233297
ENSDARG00000006434	polr1e	3.94542	1.1669
ENSDARG00000006456	pdgfrl	9.49188	0.305047
ENSDARG00000006467	pcdh8	0.185333	0.111296
ENSDARG00000006477	ddi2	0.53799	0.195571
ENSDARG00000006487	anp32a	2.95435	1.58925
ENSDARG00000006491	agpat9l	0.457816	0.276193
ENSDARG00000006497	rtn1a	1.97662	0.680629
ENSDARG00000006514	her6	5.30589	0.913461
ENSDARG00000006524	supt6h	0.898061	0.31915
ENSDARG00000006526	fn1b	0.874629	0.596261
ENSDARG00000006527	brd3a	10.837	1.74174
ENSDARG00000006546	ak4	0.316343	0.0476738
ENSDARG00000006553	rras	0.695981	0.0955977
ENSDARG00000006566	nlk1	0.0793999	0.0902174
ENSDARG00000006577	nadka	2.50587	0.715551
ENSDARG00000006584	phf8	0.540417	0.140765
ENSDARG00000006588	zgc:111983	0.212008	0.0633267
ENSDARG00000006600	lsm14aa	1.19656	0.153806
ENSDARG00000006601	kaznb	0.373811	0.124914
ENSDARG00000006603	csrp1a	1.49811	0.162341
ENSDARG00000006604	nectin3b	0.276057	0.184017
ENSDARG00000006609	map2k2a	0.0848158	0.0196089
ENSDARG00000006621	pspc1	1.1843	0.224464
ENSDARG00000006624	ppp2r2ab	1.08026	0.459951
ENSDARG00000006639	lnpk	5.14089	1.08481
ENSDARG00000006642	drg2	0.310955	0.0865763
ENSDARG00000006666	bud13	2.23493	0.436233
ENSDARG00000006672	fam49a	2.05008	0.0985516
ENSDARG00000006683	arhgef6	0.562053	0.177102
ENSDARG00000006691	rpl12	0.265439	0.0473492
ENSDARG00000006693	ENSDARG00000006693	0.683787	0.596502
ENSDARG00000006705	ENSDARG00000006705	0.282355	0.0508197
ENSDARG00000006729	ENSDARG00000006729	0.31728	0.101873
ENSDARG00000006754	mllt3	0.689771	0.166496
ENSDARG00000006757	klhl41b	0.564821	0.188592
ENSDARG00000006760	slc24a3	1.20597	2.30606
ENSDARG00000006766	snd1	0.302081	0.13559
ENSDARG00000006782	rb1	0.38359	0.175134
ENSDARG00000006786	copz2	1.09534	0.371065
ENSDARG00000006791	arntl1a	0.177914	0.034568
ENSDARG00000006812	wdr26b	0.104767	0.0521772
ENSDARG00000006837	mycn	0.858731	0.406212
ENSDARG00000006840	gnmt	1.52272	0.322887
ENSDARG00000006862	kifap3b	0.353105	0.205197
ENSDARG00000006878	phf21aa	3.75015	0.18979
ENSDARG00000006899	far1	0.343858	0.0990965
ENSDARG00000006900	impdh2	0.648972	0.211455
ENSDARG00000006963	cse1l	0.278963	0.0923625
ENSDARG00000006982	ENSDARG00000006982	0.683565	0.105917
ENSDARG00000007009	hoxa11b	0.825871	0.270733
ENSDARG00000007024	uox	6.71571	3.03174
ENSDARG00000007034	hnrpkl	0.346812	0.273278
ENSDARG00000007045	cnot4a	3.42363	0.994039
ENSDARG00000007065	mrps18b	0.147987	0.0517785
ENSDARG00000007081	pias4a	0.497145	0.176782
ENSDARG00000007086	aqp10a	1.51445	0.526578
ENSDARG00000007092	xab2	0.315777	0.225932
ENSDARG00000007097	her13	0.997866	0.140368
ENSDARG00000007098	itm2ba	0.659797	0.465542
ENSDARG00000007099	gjc4b	1.44386	0.429619
ENSDARG00000007108	lipia	0.238102	0.306163
ENSDARG00000007127	acat2	0.208024	0.0826676
ENSDARG00000007130	mrto4	1.01622	0.739
ENSDARG00000007135	cnot3a	1.20016	0.386609
ENSDARG00000007141	psmc3	0.369804	0.17335
ENSDARG00000007149	l1cama	1.42142	0.456664
ENSDARG00000007172	plxna3	0.176624	0.152679
ENSDARG00000007173	ENSDARG00000007173	0.148533	0.125389
ENSDARG00000007175	recql	0.141299	0.0734339
ENSDARG00000007179	sash1a	1.03236	0.710925
ENSDARG00000007184	zbtb16a	0.170511	0.0363337
ENSDARG00000007196	rae1	0.327391	0.157969
ENSDARG00000007204	ENSDARG00000007204	6.61553	1.71986
ENSDARG00000007207	cnpy2	0.688271	0.3427
ENSDARG00000007216	abce1	0.257524	0.0670406
ENSDARG00000007217	wdr55	1.71653	0.632451
ENSDARG00000007219	actn1	0.480149	0.276125
ENSDARG00000007220	ncam1b	0.482983	0.235098
ENSDARG00000007221	pbk	0.440716	0.168737
ENSDARG00000007222	ENSDARG00000007222	3.99223	1.45535
ENSDARG00000007231	ryk	0.32769	0.329445
ENSDARG00000007241	mycb	16.08	4.46637
ENSDARG00000007244	acp2	0.396802	0.0417388
ENSDARG00000007250	use1	0.517748	0.524347
ENSDARG00000007257	rab5ab	0.442059	0.157085
ENSDARG00000007264	nipsnap2	0.317413	0.131304
ENSDARG00000007271	mynn	2.38232	0.680625
ENSDARG00000007278	ect2	0.682544	0.436642
ENSDARG00000007279	yipf5	0.0574893	0.0413138
ENSDARG00000007285	mrpl57	1.08811	0.706204
ENSDARG00000007294	aco2	0.495123	0.672398
ENSDARG00000007302	sh3gl3b	0.276803	0.180302
ENSDARG00000007315	tmpoa	0.46081	0.161575
ENSDARG00000007320	rpl7	0.294164	0.0610141
ENSDARG00000007323	chmp4bb	2.90675	1.34574
ENSDARG00000007347	degs1	0.611372	0.110896
ENSDARG00000007354	ENSDARG00000007354	3.02314	1.11791
ENSDARG00000007359	zgc:56596	0.661447	0.364333
ENSDARG00000007362	sft2d1	0.0832441	0.153063
ENSDARG00000007369	tcf7l1b	2.8573	0.410238
ENSDARG00000007370	dysf	1.61342	0.466334
ENSDARG00000007377	odc1	0.25359	0.102606
ENSDARG00000007383	kcnk6	0.164928	0.0632187
ENSDARG00000007385	cct7	0.845221	0.0983581
ENSDARG00000007387	irf2a	7.3954	1.50276
ENSDARG00000007405	strap	0.131424	0.0422595
ENSDARG00000007413	arid2	0.266263	0.122928
ENSDARG00000007418	chmp4c	1.14272	1.02627
ENSDARG00000007421	ftcd	0.476413	0.377875
ENSDARG00000007425	apol1	4.73945	2.30613
ENSDARG00000007430	prdm12b	0.136481	0.0629521
ENSDARG00000007438	ube2ib	0.140283	0.0468593
ENSDARG00000007444	ift81	1.37579	0.534458
ENSDARG00000007461	srgap1a	0.325074	0.0838128
ENSDARG00000007485	epc2	0.699555	0.189671
ENSDARG00000007494	st3gal8	0.186972	0.103526
ENSDARG00000007496	ufl1	0.765632	0.350791
ENSDARG00000007526	ndufs2	0.195128	0.0920693
ENSDARG00000007531	zcchc9	1.01571	0.237776
ENSDARG00000007549	ENSDARG00000007549	0.739413	0.357426
ENSDARG00000007566	appbp2	0.144468	0.0412336
ENSDARG00000007597	bloc1s4	0.972453	0.428579
ENSDARG00000007603	stxbp2	0.249215	0.170014
ENSDARG00000007624	gins1	0.156622	0.0895239
ENSDARG00000007628	ENSDARG00000007628	0.255081	0.338799
ENSDARG00000007630	mkrn2	0.638902	0.250926
ENSDARG00000007639	cnot4b	1.10902	0.43303
ENSDARG00000007657	ccnh	0.579127	0.353656
ENSDARG00000007663	amph	0.890842	0.490558
ENSDARG00000007665	ENSDARG00000007665	0.21311	0.737711
ENSDARG00000007671	ghrb	1.56724	0.159787
ENSDARG00000007682	ppdpfa	0.142488	0.0363328
ENSDARG00000007691	cul1b	0.310491	0.0858037
ENSDARG00000007693	nfkbiab	0.415533	0.357012
ENSDARG00000007697	fabp7a	0.292656	0.211784
ENSDARG00000007708	nsa2	3.91637	0.304393
ENSDARG00000007720	sub1b	0.976722	0.412339
ENSDARG00000007723	efnb1	0.290127	0.0542257
ENSDARG00000007737	zyg11	0.240256	0.0626802
ENSDARG00000007739	atp1a1a.2	2.2107	0.364534
ENSDARG00000007744	tsr1	5.76577	3.06745
ENSDARG00000007755	wdr61	0.391583	0.211217
ENSDARG00000007774	vash2	0.102287	0.116962
ENSDARG00000007786	tmx2b	0.401249	0.267688
ENSDARG00000007791	ppp2r1ba	0.19749	0.0595289
ENSDARG00000007792	ENSDARG00000007792	0.916754	0.777567
ENSDARG00000007795	cst3	1.32941	0.997849
ENSDARG00000007812	sp3b	1.10462	0.333806
ENSDARG00000007818	palm1b	2.18027	0.513041
ENSDARG00000007823	atf3	10.9799	5.20488
ENSDARG00000007825	map2k1	0.272409	0.286379
ENSDARG00000007836	ctsla	8.74766	2.25303
ENSDARG00000007863	tra2a	1.33915	0.392885
ENSDARG00000007867	dazap2	0.0726954	0.0460361
ENSDARG00000007869	ehd3	0.267142	0.0930489
ENSDARG00000007891	meox1	0.736793	0.0305886
ENSDARG00000007901	crnkl1	1.24763	0.362993
ENSDARG00000007916	xpnpep3	0.221595	0.183015
ENSDARG00000007923	ptpn1	0.372042	0.106382
ENSDARG00000007943	gabpb2a	0.12384	0.0913155
ENSDARG00000007955	iars1	0.216573	0.081397
ENSDARG00000007960	hnrnpaba	48.0231	4.27605
ENSDARG00000007971	cks1b	0.131312	0.236665
ENSDARG00000007976	si:ch211-220f16.2	0.432349	0.803229
ENSDARG00000007982	onecut1	0.413913	0.169406
ENSDARG00000007988	masp2	0.2642	0.29955
ENSDARG00000007989	nedd8	0.432283	0.572263
ENSDARG00000007996	pou2f1b	0.274956	0.0732214
ENSDARG00000008020	med31	0.0719984	0.115232
ENSDARG00000008022	kif18a	0.285253	0.0859551
ENSDARG00000008026	niban2b	1.30482	0.20925
ENSDARG00000008030	myl9b	0.595284	0.347091
ENSDARG00000008032	sart3	1.51354	0.593831
ENSDARG00000008034	skib	0.192231	0.041475
ENSDARG00000008049	si:dkey-42i9.4	0.141043	0.0431251
ENSDARG00000008052	ENSDARG00000008052	0.393244	0.459343
ENSDARG00000008064	ENSDARG00000008064	0.378387	0.0822385
ENSDARG00000008068	tma16	9.18546	6.21629
ENSDARG00000008097	srsf9	5.31274	1.52494
ENSDARG00000008105	mettl2a	0.88049	0.139374
ENSDARG00000008107	src	0.44196	0.114239
ENSDARG00000008109	ENSDARG00000008109	1.28786	0.155994
ENSDARG00000008119	e2f6	0.424756	0.149746
ENSDARG00000008141	rbl1	4.23378	4.30204
ENSDARG00000008142	stxbp3	0.385075	0.334802
ENSDARG00000008153	serinc5	0.744235	0.18344
ENSDARG00000008155	sms	0.0658577	0.022711
ENSDARG00000008164	btr33	2.43111	4.83968
ENSDARG00000008170	dbnla	3.16929	2.50415
ENSDARG00000008184	mia3	0.689673	0.66315
ENSDARG00000008188	sf1	24.5759	2.30509
ENSDARG00000008192	pank1a	0.292174	0.120369
ENSDARG00000008200	ugp2b	0.30175	0.239642
ENSDARG00000008224	vps35	1.28497	0.39447
ENSDARG00000008235	cog5	0.212853	0.123083
ENSDARG00000008237	sars1	1.59404	0.904313
ENSDARG00000008243	cct8	0.411357	0.0974728
ENSDARG00000008247	vezf1a	0.668883	0.178615
ENSDARG00000008255	cnot6a	0.111097	0.14769
ENSDARG00000008278	rcor2	0.476511	0.129789
ENSDARG00000008279	map2k7	2.04903	0.828007
ENSDARG00000008287	fam114a1	1.68022	0.937069
ENSDARG00000008292	eif2s3	0.254956	0.0365166
ENSDARG00000008305	hand2	0.597026	0.0682811
ENSDARG00000008310	ip6k2a	0.147147	0.0659921
ENSDARG00000008333	znfl2a	1.00256	0.366278
ENSDARG00000008359	ENSDARG00000008359	1.39833	0.465786
ENSDARG00000008363	mcl1b	0.778857	0.829248
ENSDARG00000008370	csnk1da	0.178856	0.0385794
ENSDARG00000008372	spred2b	0.0839688	0.0511202
ENSDARG00000008377	epn2	0.470384	0.0812629
ENSDARG00000008380	brd7	5.5725	2.81208
ENSDARG00000008383	arpc1a	0.231157	0.0860531
ENSDARG00000008384	hdac6	0.650223	0.0987096
ENSDARG00000008388	mmp14b	0.212017	0.119577
ENSDARG00000008396	ftr24	0.439003	0.337892
ENSDARG00000008403	phospho1	0.127668	0.0711729
ENSDARG00000008407	tspan7b	0.0662086	0.01988
ENSDARG00000008433	unc45b	2.52192	1.12869
ENSDARG00000008434	bcl2l1	0.137063	0.0607052
ENSDARG00000008447	fkbp4	0.608447	0.300529
ENSDARG00000008487	dmd	1.43076	0.618146
ENSDARG00000008490	ltv1	1.05912	0.562728
ENSDARG00000008494	myl6	1.27368	0.412148
ENSDARG00000008502	pno1	2.26501	0.148483
ENSDARG00000008542	yod1	0.691677	0.193072
ENSDARG00000008551	pole3	7.955	3.63576
ENSDARG00000008560	brap	0.29709	0.0820065
ENSDARG00000008568	slc25a24	0.508353	0.1428
ENSDARG00000008593	nbas	0.464288	0.709747
ENSDARG00000008623	cops3	0.24244	0.0742324
ENSDARG00000008637	mttp	0.341199	0.351287
ENSDARG00000008639	kifap3a	0.272701	0.0940462
ENSDARG00000008678	snx3	0.24098	0.18585
ENSDARG00000008680	ENSDARG00000008680	0.253356	0.106252
ENSDARG00000008697	epas1a	0.421579	0.229642
ENSDARG00000008703	apeh	0.0736896	0.0458682
ENSDARG00000008706	paip2b	8.61693	1.82324
ENSDARG00000008720	lmo3	0.762566	0.618771
ENSDARG00000008723	prkcba	0.198699	0.0683643
ENSDARG00000008732	zgc:66479	1.08567	0.387578
ENSDARG00000008735	atp6ap2	0.0574393	0.0510956
ENSDARG00000008740	esf1	17.7127	5.42343
ENSDARG00000008748	ube2na	0.606348	0.465377
ENSDARG00000008772	cacng1a	0.0761537	0.0575322
ENSDARG00000008784	prpf4ba	2.20638	0.726921
ENSDARG00000008785	dldh	0.23365	0.0899957
ENSDARG00000008796	her5	0.834222	0.304885
ENSDARG00000008803	marcksb	1.67367	0.890702
ENSDARG00000008805	orc3	0.292122	0.141692
ENSDARG00000008808	eml2	0.255602	0.240088
ENSDARG00000008816	glud1a	0.677392	0.276782
ENSDARG00000008818	hsf1	0.254819	0.151766
ENSDARG00000008832	neu1	0.193316	0.153395
ENSDARG00000008840	hmbsa	0.539837	0.083354
ENSDARG00000008858	cyp7b1	0.360617	0.189714
ENSDARG00000008867	rap1b	0.181005	0.0553987
ENSDARG00000008880	usp28	0.526605	0.465276
ENSDARG00000008884	hprt1	0.698905	0.21377
ENSDARG00000008886	msx1b	0.217971	0.0931544
ENSDARG00000008887	ENSDARG00000008887	0.385471	0.117806
ENSDARG00000008904	smarca2	0.295419	0.257872
ENSDARG00000008931	renbp	0.351411	0.270299
ENSDARG00000008936	sec11a	1.45978	0.311403
ENSDARG00000008937	ENSDARG00000008937	0.307735	0.124349
ENSDARG00000008947	rtf1	2.97424	0.632246
ENSDARG00000008953	pofut1	0.164392	0.0963185
ENSDARG00000008969	fgb	11.555	4.9065
ENSDARG00000008976	mdn1	0.767033	0.671436
ENSDARG00000008979	golga1	0.232451	0.19441
ENSDARG00000008982	casq2	0.555373	0.253808
ENSDARG00000008986	e2f7	1.4597	0.503159
ENSDARG00000009001	pdia6	1.77034	1.32493
ENSDARG00000009014	col11a1b	0.4114	0.206649
ENSDARG00000009018	rhbg	0.327363	0.252265
ENSDARG00000009021	chrna1	0.464355	0.663718
ENSDARG00000009023	ankrd28b	0.182321	0.139806
ENSDARG00000009026	ank2a	0.386502	0.275734
ENSDARG00000009031	tnikb	1.76999	0.312011
ENSDARG00000009045	ENSDARG00000009045	0.986403	0.0744167
ENSDARG00000009106	serinc1	0.347628	0.216605
ENSDARG00000009133	myo1eb	0.297149	0.124046
ENSDARG00000009136	tp53bp2a	0.138	0.0383402
ENSDARG00000009142	ppp1r13bb	0.297774	0.0739869
ENSDARG00000009169	mob1ba	0.314526	0.0867161
ENSDARG00000009170	ctr9	1.64585	0.385899
ENSDARG00000009175	ENSDARG00000009175	0.245572	0.131756
ENSDARG00000009178	zfand1	0.927107	0.326823
ENSDARG00000009194	col16a1	1.44005	0.269648
ENSDARG00000009196	anxa3a	1.36041	1.24279
ENSDARG00000009212	ppiaa	0.118703	0.038186
ENSDARG00000009217	tom1l2	0.544358	0.383551
ENSDARG00000009250	etfb	0.501847	0.268342
ENSDARG00000009252	napepld	0.915915	0.719392
ENSDARG00000009253	rtraf	0.51603	0.349932
ENSDARG00000009267	zgc:136439	0.97585	0.425515
ENSDARG00000009273	ppm1da	1.21128	0.205398
ENSDARG00000009285	rpl15	0.24209	0.0857224
ENSDARG00000009299	dusp8a	0.303929	0.0685001
ENSDARG00000009313	napsa	0.272877	0.192964
ENSDARG00000009315	clgn	0.692515	0.230634
ENSDARG00000009336	aif1l	1.44298	0.127421
ENSDARG00000009341	nrap	0.997057	0.389128
ENSDARG00000009342	txndc5	0.206206	0.115338
ENSDARG00000009346	caprin1a	9.10678	1.0682
ENSDARG00000009350	atg3	0.589509	0.23302
ENSDARG00000009390	npl	0.228529	0.114986
ENSDARG00000009401	vcanb	0.550273	0.539186
ENSDARG00000009418	mef2cb	1.415	0.495555
ENSDARG00000009436	ubxn7	0.311035	0.170786
ENSDARG00000009438	myog	0.43019	0.149239
ENSDARG00000009447	atp5mc3b	0.154149	0.062544
ENSDARG00000009449	ENSDARG00000009449	0.374402	0.106383
ENSDARG00000009461	ENSDARG00000009461	5.79606	0.340149
ENSDARG00000009472	med19b	15.5148	5.78301
ENSDARG00000009480	pdcl	1.81735	0.636827
ENSDARG00000009484	arf1	0.163737	0.0884359
ENSDARG00000009488	gipc2	2.24558	2.0875
ENSDARG00000009494	xrcc1	1.89095	0.290737
ENSDARG00000009510	ENSDARG00000009510	2.04448	1.12098
ENSDARG00000009525	tial1	0.267951	0.436872
ENSDARG00000009534	wls	0.348291	0.204552
ENSDARG00000009544	cldnb	0.223147	0.762812
ENSDARG00000009549	ubr4	0.400193	0.883259
ENSDARG00000009550	foxi3b	1.13007	0.387261
ENSDARG00000009553	gng3	0.197185	0.222873
ENSDARG00000009567	spegb	0.560085	0.828402
ENSDARG00000009585	papola	0.542161	0.0831375
ENSDARG00000009594	nr1d2b	0.58816	0.0537979
ENSDARG00000009610	rgs12a	0.427835	0.150277
ENSDARG00000009629	unc119.1	0.58635	0.208752
ENSDARG00000009640	psmb1	1.38414	1.09838
ENSDARG00000009657	fgfr1op2	1.64663	0.671596
ENSDARG00000009677	dlg1a	1.37053	0.168851
ENSDARG00000009681	med27	0.410048	0.258107
ENSDARG00000009685	ppa2	1.52969	1.67881
ENSDARG00000009689	daam1b	0.577719	0.195935
ENSDARG00000009693	llgl1	0.44926	0.0701463
ENSDARG00000009724	rpn2	0.235216	0.071436
ENSDARG00000009735	gigyf2	1.20309	0.631644
ENSDARG00000009740	ppp1r7	0.530305	0.154411
ENSDARG00000009748	dffb	0.432001	0.855952
ENSDARG00000009753	sf3b6	2.62902	1.14486
ENSDARG00000009754	zc3h11a	2.439	0.305234
ENSDARG00000009764	srek1	0.5824	0.216798
ENSDARG00000009771	ppme1	2.02811	0.355013
ENSDARG00000009779	mcl1a	0.05742	0.0418591
ENSDARG00000009789	ENSDARG00000009789	0.129523	0.499431
ENSDARG00000009793	ENSDARG00000009793	0.393527	0.127505
ENSDARG00000009796	klc1a	0.556353	0.101859
ENSDARG00000009802	ENSDARG00000009802	0.574385	0.177915
ENSDARG00000009806	smfn	2.36759	0.676003
ENSDARG00000009823	pou3f1	1.47357	0.311558
ENSDARG00000009830	hdlbpa	0.76907	0.590618
ENSDARG00000009862	dcps	14.2905	9.69187
ENSDARG00000009864	ddx55	0.764162	0.134789
ENSDARG00000009867	ENSDARG00000009867	11.6174	0.989671
ENSDARG00000009868	dcaf11	0.29926	0.197891
ENSDARG00000009870	mapk8b	2.47413	1.04295
ENSDARG00000009871	snrpc	3.08831	1.00642
ENSDARG00000009881	ier5	0.207643	0.0149752
ENSDARG00000009885	sult3st1	6.29657	2.94829
ENSDARG00000009899	znf385a	0.764852	1.06966
ENSDARG00000009901	slc38a5a	0.371613	0.235063
ENSDARG00000009905	ENSDARG00000009905	0.293057	0.126261
ENSDARG00000009933	ENSDARG00000009933	1.81891	0.23297
ENSDARG00000009939	micu2	1.09322	0.413477
ENSDARG00000009942	cdc6	0.186936	0.115617
ENSDARG00000009950	edf1	2.31932	0.846216
ENSDARG00000009953	med14	0.261815	0.124272
ENSDARG00000009961	rundc3b	0.981652	0.610565
ENSDARG00000009978	icn	1.4031	0.562226
ENSDARG00000009982	fam199x	0.440353	0.117214
ENSDARG00000010002	gna11a	0.495837	0.146151
ENSDARG00000010008	vim	0.561446	0.166071
ENSDARG00000010018	qki2	2.83091	0.602195
ENSDARG00000010021	grpel1	1.06542	0.754406
ENSDARG00000010025	ENSDARG00000010025	0.577057	0.241455
ENSDARG00000010035	engase	0.412799	0.217744
ENSDARG00000010047	neu3.2	1.20752	0.484373
ENSDARG00000010051	ufd1l	2.83315	1.47066
ENSDARG00000010052	ndrg3b	0.850536	0.502136
ENSDARG00000010070	adam9	0.361178	0.0348313
ENSDARG00000010078	nup133	0.187476	0.0796247
ENSDARG00000010085	p4ha2	0.657822	0.413397
ENSDARG00000010098	pank1b	0.215391	0.12743
ENSDARG00000010108	bri3bp	0.157371	0.168239
ENSDARG00000010113	ndufb8	0.389687	0.308216
ENSDARG00000010124	ENSDARG00000010124	0.467107	0.11708
ENSDARG00000010132	dacha	0.634926	0.229303
ENSDARG00000010137	ldb1a	1.47661	0.193771
ENSDARG00000010144	plppr3a	0.443268	0.10596
ENSDARG00000010149	atp5fa1	0.491195	0.264538
ENSDARG00000010155	abi1a	0.385625	0.440078
ENSDARG00000010160	rps15a	0.48343	0.0796306
ENSDARG00000010181	asap2a	0.174868	0.0883266
ENSDARG00000010192	pax3a	2.56717	0.986118
ENSDARG00000010194	eif4bb	0.632403	0.337276
ENSDARG00000010244	rpl22l1	1.56673	0.210694
ENSDARG00000010246	prmt1	0.238014	0.0776755
ENSDARG00000010250	nqo1	1.56519	1.61108
ENSDARG00000010255	bin2b	4.0962	5.43009
ENSDARG00000010266	igf2bp3	1.17311	0.206401
ENSDARG00000010267	dpydb	0.358491	0.16439
ENSDARG00000010279	scamp2	0.397072	0.0535995
ENSDARG00000010281	xpo4	0.0809489	0.033824
ENSDARG00000010290	ENSDARG00000010290	0.269433	0.134905
ENSDARG00000010297	ENSDARG00000010297	0.339728	0.132877
ENSDARG00000010300	traf3ip1	11.7778	0.890505
ENSDARG00000010301	b4galt6	0.105499	0.0218179
ENSDARG00000010312	cp	0.585931	4.24156
ENSDARG00000010316	qars1	1.62538	0.622291
ENSDARG00000010318	srpx	0.440485	0.382118
ENSDARG00000010381	rnf2	0.193734	0.082434
ENSDARG00000010400	lrrfip2	1.89939	0.631173
ENSDARG00000010408	igsf9b	0.307285	0.255472
ENSDARG00000010411	epn1a	0.277924	0.058654
ENSDARG00000010432	eaf2	0.883248	0.183654
ENSDARG00000010434	clu	11.427	0.750555
ENSDARG00000010445	trabd	0.181602	0.175893
ENSDARG00000010462	ENSDARG00000010462	0.265257	0.0692285
ENSDARG00000010472	atp1a2a	0.556968	0.28326
ENSDARG00000010477	p2rx3a	1.36969	0.894324
ENSDARG00000010478	hsp90aa1.1	5.85488	3.92066
ENSDARG00000010481	bzw1a	0.920578	0.272531
ENSDARG00000010487	sae1	0.257842	0.382197
ENSDARG00000010511	ENSDARG00000010511	0.401057	0.201017
ENSDARG00000010516	rpl21	0.667007	0.117314
ENSDARG00000010531	scamp4	0.440014	0.346471
ENSDARG00000010553	mmgt1	0.695904	0.0721123
ENSDARG00000010571	ezh2	0.738487	0.2213
ENSDARG00000010572	slc25a25a	1.98895	0.440707
ENSDARG00000010583	pard3ab	0.825463	0.451167
ENSDARG00000010586	tex9	1.0743	0.294295
ENSDARG00000010596	slc7a6os	1.76567	1.28909
ENSDARG00000010601	mtmr10	0.223724	0.114769
ENSDARG00000010630	hoxb6a	1.18127	0.0704237
ENSDARG00000010640	ENSDARG00000010640	0.234216	0.0901445
ENSDARG00000010641	slc20a1b	0.158435	0.0738371
ENSDARG00000010655	ppm1kb	0.447355	0.244323
ENSDARG00000010658	insig1	0.213346	0.135028
ENSDARG00000010673	trim16	2.75373	2.06895
ENSDARG00000010710	msi1b	0.428163	0.0934602
ENSDARG00000010717	chchd10	0.143106	0.15128
ENSDARG00000010721	septin6	1.806	0.392699
ENSDARG00000010728	scin	0.83007	0.143631
ENSDARG00000010732	xrcc4	0.336989	0.400571
ENSDARG00000010738	zgc:101716	0.259729	0.166036
ENSDARG00000010745	dnaja2b	1.01533	0.110825
ENSDARG00000010752	acsl4b	0.577008	0.312237
ENSDARG00000010758	capn12	1.16549	0.56296
ENSDARG00000010770	sox19a	0.410689	0.0545807
ENSDARG00000010771	ENSDARG00000010771	0.498877	0.121012
ENSDARG00000010779	tlk2	0.687951	0.450226
ENSDARG00000010784	ppp1r12a	0.991662	0.48279
ENSDARG00000010785	thbs1b	1.09611	0.342256
ENSDARG00000010789	homer3b	0.432076	0.123951
ENSDARG00000010791	dla	0.0774935	0.0760518
ENSDARG00000010792	cdc25b	2.3	0.539006
ENSDARG00000010793	ENSDARG00000010793	0.185054	0.0695486
ENSDARG00000010823	memo1	0.602928	0.494472
ENSDARG00000010831	churc1	0.208717	0.0353962
ENSDARG00000010844	kras	3.05019	0.260796
ENSDARG00000010853	ENSDARG00000010853	0.470049	0.11464
ENSDARG00000010862	amt	0.329638	0.196268
ENSDARG00000010873	ddx17	1.11224	0.144803
ENSDARG00000010878	cdkn1ca	0.284027	0.0833545
ENSDARG00000010905	mettl13	0.211629	0.103801
ENSDARG00000010906	ENSDARG00000010906	0.157382	0.192321
ENSDARG00000010946	cbsb	0.453495	0.135306
ENSDARG00000010948	kif11	0.532847	0.407404
ENSDARG00000010962	fkbp7	3.36967	1.38282
ENSDARG00000010965	psma8	0.629173	0.288427
ENSDARG00000011000	gtf2a1	0.322313	0.0479089
ENSDARG00000011020	hnrnpa1a	4.13105	0.9493
ENSDARG00000011027	fgfr1a	0.205293	0.121033
ENSDARG00000011055	fbxo9	0.197995	0.506685
ENSDARG00000011065	camk2b1	1.80578	0.330167
ENSDARG00000011072	ddx11	0.943047	0.129266
ENSDARG00000011079	wdr3	10.3473	3.55685
ENSDARG00000011094	ccna2	0.694719	0.189648
ENSDARG00000011125	snrpb	0.15053	0.0514414
ENSDARG00000011127	ENSDARG00000011127	0.768562	0.342969
ENSDARG00000011141	dpysl5a	0.436696	0.132729
ENSDARG00000011146	uqcrb	111.678	153.849
ENSDARG00000011152	rpp14	0.403974	0.155181
ENSDARG00000011157	arhgef18a	0.490271	0.269122
ENSDARG00000011166	cahz	0.304613	0.0970465
ENSDARG00000011168	ENSDARG00000011168	3.04574	0.885393
ENSDARG00000011170	ndrg2	0.251017	0.0890514
ENSDARG00000011175	atp6v1d	0.503163	0.264962
ENSDARG00000011190	fgfr1b	0.273052	0.0268499
ENSDARG00000011196	dnajc11a	0.165419	0.150188
ENSDARG00000011201	rplp2l	1.11579	0.147881
ENSDARG00000011219	akt2	0.684658	0.0880208
ENSDARG00000011233	pcyt1aa	3.53058	1.31255
ENSDARG00000011235	otx2b	0.846295	0.148235
ENSDARG00000011239	ppp1r14aa	0.46482	0.291713
ENSDARG00000011240	ift46	0.952257	0.485359
ENSDARG00000011245	esrp1	0.592575	0.349028
ENSDARG00000011246	krr1	5.19469	1.56357
ENSDARG00000011247	rnpc3	0.381105	0.311364
ENSDARG00000011262	traip	0.729308	0.105591
ENSDARG00000011272	uqcc2	1.94468	0.74446
ENSDARG00000011298	atf7a	0.284145	0.232816
ENSDARG00000011299	blzf1	0.187194	0.168544
ENSDARG00000011312	stk3	1.49627	0.883255
ENSDARG00000011360	nfatc2ip	0.484934	0.156668
ENSDARG00000011373	mknk2a	9.3117	1.36762
ENSDARG00000011390	ENSDARG00000011390	0.166538	0.0782572
ENSDARG00000011404	fen1	1.59411	0.899806
ENSDARG00000011405	rps9	4.63532	0.245899
ENSDARG00000011407	col2a1b	0.303873	0.153703
ENSDARG00000011408	ENSDARG00000011408	0.759236	0.223576
ENSDARG00000011422	ryr1a	0.268089	0.10096
ENSDARG00000011459	gsna	0.441962	0.210082
ENSDARG00000011462	otub1b	0.389737	0.122629
ENSDARG00000011466	afg1la	0.368158	0.112365
ENSDARG00000011473	calcrla	0.360276	0.0853433
ENSDARG00000011488	sirt2	0.456276	0.175175
ENSDARG00000011496	ppm1bb	3.45334	0.528814
ENSDARG00000011510	rcc2	22.7933	4.12296
ENSDARG00000011511	ENSDARG00000011511	0.55043	0.213381
ENSDARG00000011521	upb1	0.272211	0.096286
ENSDARG00000011533	sema6dl	0.136391	0.0316399
ENSDARG00000011545	arrb2b	0.936881	0.0833634
ENSDARG00000011553	atp5pb	1.53065	0.427372
ENSDARG00000011555	spag7	1.75966	0.457284
ENSDARG00000011564	sfpq	0.507413	0.17854
ENSDARG00000011573	abcb11a	0.567131	0.576815
ENSDARG00000011582	sox5	0.908339	0.193938
ENSDARG00000011594	smarcb1b	2.17429	4.14654
ENSDARG00000011597	atxn2l	3.89241	1.0211
ENSDARG00000011600	epha4b	2.17147	2.83715
ENSDARG00000011609	foxk2b	0.336821	0.116384
ENSDARG00000011611	actr1b	0.562053	0.193057
ENSDARG00000011613	rbm39a	4.34531	0.438797
ENSDARG00000011615	mybpc3	5.30789	13.6099
ENSDARG00000011618	slc26a2	0.333047	0.106137
ENSDARG00000011636	ENSDARG00000011636	0.742372	0.669612
ENSDARG00000011637	ENSDARG00000011637	0.348572	0.150786
ENSDARG00000011648	snrpd1	0.634583	0.128348
ENSDARG00000011661	twf1b	0.614893	0.22147
ENSDARG00000011662	chuk	0.170876	0.0586727
ENSDARG00000011665	aldoaa	0.374539	0.122375
ENSDARG00000011666	ENSDARG00000011666	0.719405	0.186341
ENSDARG00000011672	sema3b	0.997925	0.555404
ENSDARG00000011683	prtfdc1b	0.507421	0.254012
ENSDARG00000011701	ctsll	0.419085	0.288308
ENSDARG00000011740	u2af2b	20.7769	0.754076
ENSDARG00000011764	ints13	0.709796	0.270083
ENSDARG00000011770	dhrs12	0.410543	0.0543477
ENSDARG00000011777	cttn	2.7698	0.433141
ENSDARG00000011783	stag2a	0.260056	0.051621
ENSDARG00000011785	tbx6	1.45371	2.13273
ENSDARG00000011821	plod2	0.298508	0.121931
ENSDARG00000011824	pbxip1b	19.3409	15.7452
ENSDARG00000011825	cetn3	3.8831	1.71353
ENSDARG00000011830	ENSDARG00000011830	0.37148	0.16327
ENSDARG00000011841	atp5l	0.274906	0.51447
ENSDARG00000011863	ptk7a	1.47849	0.243781
ENSDARG00000011870	sp8a	0.0679222	0.0135864
ENSDARG00000011885	mrpl19	0.742611	0.124551
ENSDARG00000011890	cry4	0.173473	0.0324955
ENSDARG00000011921	txnl1	0.511448	0.307408
ENSDARG00000011925	spns1	0.0368988	0.0246127
ENSDARG00000011932	prkcbp1l	0.396783	0.0602685
ENSDARG00000011934	gyg1a	0.167218	0.0500309
ENSDARG00000011941	bmpr2a	0.996889	0.707482
ENSDARG00000011948	insra	0.627528	0.473313
ENSDARG00000011955	ENSDARG00000011955	0.160685	0.163513
ENSDARG00000011958	ctnnbl1	0.183949	0.299219
ENSDARG00000011961	csrp2	0.251889	0.199395
ENSDARG00000012002	slc38a7	0.105096	0.0851942
ENSDARG00000012005	mob2b	1.41005	0.118472
ENSDARG00000012016	hpgd	3.03092	0.327785
ENSDARG00000012021	kdsr	0.204132	0.138495
ENSDARG00000012030	dnaaf1	2.29437	1.05366
ENSDARG00000012066	dcn	0.462911	0.112116
ENSDARG00000012073	kif15	0.262483	0.632969
ENSDARG00000012076	apoa1a	0.138638	0.120502
ENSDARG00000012078	meis1b	0.745307	0.187102
ENSDARG00000012081	ENSDARG00000012081	0.914004	0.079628
ENSDARG00000012094	ENSDARG00000012094	0.624435	0.0616005
ENSDARG00000012130	ENSDARG00000012130	1.10887	0.262093
ENSDARG00000012140	ccnl1b	1.15189	0.0280859
ENSDARG00000012141	papolg	0.228046	0.0577368
ENSDARG00000012144	emc7b	0.785427	0.308018
ENSDARG00000012192	cant1a	0.170032	0.0598802
ENSDARG00000012194	scp2a	0.723979	0.478167
ENSDARG00000012196	fer	0.493195	0.123509
ENSDARG00000012199	gpt2	0.179549	0.0484394
ENSDARG00000012215	umps	0.122716	0.075561
ENSDARG00000012219	dpf2	2.43149	0.355643
ENSDARG00000012222	nup35	0.555078	0.162728
ENSDARG00000012234	psme3	5.39939	0.563953
ENSDARG00000012244	ube2e3	3.33533	0.284688
ENSDARG00000012256	ENSDARG00000012256	0.784992	0.538479
ENSDARG00000012261	eftud2	0.944143	0.24265
ENSDARG00000012271	pacc1	0.172706	0.243003
ENSDARG00000012274	eif4e1c	1.1063	0.256671
ENSDARG00000012294	ENSDARG00000012294	1.44408	0.69067
ENSDARG00000012295	bcs1l	0.370256	0.192062
ENSDARG00000012325	zgc:110269	1.53934	0.218942
ENSDARG00000012340	ptpn11b	0.287334	0.0638661
ENSDARG00000012341	capn9	0.617926	0.778783
ENSDARG00000012369	rdh10b	0.173483	0.099453
ENSDARG00000012378	naa35	0.566858	0.135846
ENSDARG00000012387	pdha1a	0.23822	0.190486
ENSDARG00000012389	adar	0.335612	0.149327
ENSDARG00000012390	kcnk5b	0.48232	0.37007
ENSDARG00000012399	adssl	1.5676	0.317152
ENSDARG00000012405	col1a1a	0.815567	1.24074
ENSDARG00000012422	col11a2	0.40592	0.218333
ENSDARG00000012432	fam76b	0.857347	0.165465
ENSDARG00000012449	ccdc120a	0.574548	0.235475
ENSDARG00000012450	vmp1	0.359178	0.348365
ENSDARG00000012453	rnls	0.538412	0.24892
ENSDARG00000012458	zgc:77849	0.128315	0.0592028
ENSDARG00000012467	spint1b	0.242975	0.125966
ENSDARG00000012485	aurka	0.700746	0.40597
ENSDARG00000012495	mphosph10	9.08637	3.71414
ENSDARG00000012505	u2af2a	0.681064	0.0559541
ENSDARG00000012506	rnpep	0.114682	0.233253
ENSDARG00000012513	sdcbp2	0.492402	0.164494
ENSDARG00000012519	hcfc1b	0.629514	0.293057
ENSDARG00000012553	rap1aa	0.365428	0.0649006
ENSDARG00000012574	slkb	0.503846	0.257151
ENSDARG00000012577	waca	0.207078	0.0756151
ENSDARG00000012591	pdcd10b	0.36234	0.0571318
ENSDARG00000012592	ENSDARG00000012592	0.1746	0.158154
ENSDARG00000012593	col5a1	0.315064	0.215981
ENSDARG00000012603	eif3ja	59.0341	5.8819
ENSDARG00000012625	prkag2a	0.345373	0.176193
ENSDARG00000012627	cdc34b	0.312689	0.0905384
ENSDARG00000012640	cideb	0.614841	0.733963
ENSDARG00000012649	smad4b	0.444195	0.11121
ENSDARG00000012656	atf6	0.465367	0.41772
ENSDARG00000012667	tfap2b	0.682993	0.11574
ENSDARG00000012672	gtf2e2	1.11394	0.157563
ENSDARG00000012674	rpusd4	1.90962	0.53147
ENSDARG00000012682	pfn2a	0.209231	0.119894
ENSDARG00000012684	atp2b1a	2.0831	1.38314
ENSDARG00000012688	eif1	1.12083	0.277631
ENSDARG00000012694	c3a.1	1.76072	0.744263
ENSDARG00000012699	bbx	7.98073	1.53556
ENSDARG00000012709	ENSDARG00000012709	0.557687	0.296546
ENSDARG00000012723	rbm14a	0.421576	0.144692
ENSDARG00000012729	hcls1	4.4007	1.36861
ENSDARG00000012741	maco1b	0.308931	0.233205
ENSDARG00000012747	rer1	0.300365	0.0759482
ENSDARG00000012763	arl13b	2.68236	0.611161
ENSDARG00000012764	ENSDARG00000012764	0.285203	0.120735
ENSDARG00000012777	nucks1b	4.18148	0.788811
ENSDARG00000012788	foxa3	0.194121	0.118476
ENSDARG00000012790	tmem161a	0.254842	0.14611
ENSDARG00000012820	nop56	17.1516	2.06596
ENSDARG00000012823	dlgap4b	0.450695	0.318553
ENSDARG00000012824	itga3b	0.369444	0.234494
ENSDARG00000012827	mettl3	0.546872	0.225745
ENSDARG00000012848	arih2	0.260991	0.0630585
ENSDARG00000012866	picalma	0.934962	1.05195
ENSDARG00000012871	npepl1	0.0920692	0.123465
ENSDARG00000012874	snap23.1	1.96408	1.16342
ENSDARG00000012881	slc4a1a	0.129612	0.0242352
ENSDARG00000012892	ammecr1	0.344341	0.158423
ENSDARG00000012899	ddx49	7.00889	3.34003
ENSDARG00000012929	eif2d	0.537617	0.222303
ENSDARG00000012932	mat2b	0.152394	0.204473
ENSDARG00000012944	myhz2	0.23832	0.0326064
ENSDARG00000012946	syap1	1.86723	1.03397
ENSDARG00000012947	ENSDARG00000012947	0.353413	0.148085
ENSDARG00000012949	scml2	7.35872	2.67487
ENSDARG00000012953	mob1bb	0.242426	0.177461
ENSDARG00000012968	rhoub	0.359359	0.0838814
ENSDARG00000012972	cfl1l	1.04383	0.221602
ENSDARG00000012981	osbpl7	0.434055	0.910699
ENSDARG00000012987	gpia	2.88454	0.722905
ENSDARG00000012990	ENSDARG00000012990	0.625192	0.487337
ENSDARG00000012995	ENSDARG00000012995	0.379107	0.107437
ENSDARG00000013004	tdg.1	0.213699	0.0803363
ENSDARG00000013006	pibf1	0.952311	0.631532
ENSDARG00000013007	ENSDARG00000013007	1.52984	0.364877
ENSDARG00000013012	ENSDARG00000013012	4.88855	0.522149
ENSDARG00000013016	pole4	1.412	1.36678
ENSDARG00000013025	ints6	0.0756634	0.0269186
ENSDARG00000013031	mta2	2.18588	0.552466
ENSDARG00000013042	ENSDARG00000013042	2.19727	0.577403
ENSDARG00000013044	ndufv2	1.36797	0.790807
ENSDARG00000013057	hoxb5a	0.494873	0.0559045
ENSDARG00000013058	ascc2	0.404342	0.070263
ENSDARG00000013063	oxct1a	0.550749	0.153113
ENSDARG00000013072	mmp15b	0.35883	0.0897338
ENSDARG00000013075	mrpl11	0.333854	0.334167
ENSDARG00000013076	bmi1b	0.313995	0.153741
ENSDARG00000013078	ywhaba	3.10794	0.978609
ENSDARG00000013079	tubgcp2	0.199268	0.185778
ENSDARG00000013082	uap1l1	0.420974	0.263771
ENSDARG00000013087	ndrg3a	0.129499	0.0660671
ENSDARG00000013095	gclc	0.402802	0.28703
ENSDARG00000013117	mfsd14a2	0.363527	0.305762
ENSDARG00000013144	atp1b1a	3.62617	0.778072
ENSDARG00000013150	dhx16	11.661	5.42821
ENSDARG00000013161	zgc:55558	0.571441	0.0471143
ENSDARG00000013175	ENSDARG00000013175	1.95955	0.285781
ENSDARG00000013184	ENSDARG00000013184	1.99432	0.367723
ENSDARG00000013207	zeb1b	0.311519	0.263242
ENSDARG00000013236	dhcr24	3.29253	0.317725
ENSDARG00000013250	tars1	2.70305	2.09422
ENSDARG00000013266	colec11	0.568424	0.514487
ENSDARG00000013269	ENSDARG00000013269	0.718325	0.546269
ENSDARG00000013274	eif4eb	0.217973	0.0442483
ENSDARG00000013302	gpx8	0.32027	0.076314
ENSDARG00000013307	rpl19	0.750658	0.12022
ENSDARG00000013317	pygmb	4.44563	0.929173
ENSDARG00000013329	ttc5	0.289633	0.0394211
ENSDARG00000013333	ndufa10	0.139959	0.0698037
ENSDARG00000013335	anxa6	1.52391	0.429065
ENSDARG00000013340	ENSDARG00000013340	0.985089	0.117986
ENSDARG00000013346	tasorb	0.143903	0.104505
ENSDARG00000013351	cirbpb	0.87568	0.131048
ENSDARG00000013360	sh3gl3a	0.61072	0.0930752
ENSDARG00000013379	ppp6r3	1.83769	0.677958
ENSDARG00000013382	cwc15	0.878718	0.201438
ENSDARG00000013397	bnip2	2.91519	0.662964
ENSDARG00000013415	lmna	1.32499	0.432852
ENSDARG00000013420	ENSDARG00000013420	5.431	2.77948
ENSDARG00000013422	slc8a1a	0.861032	0.195879
ENSDARG00000013430	bhmt	0.13761	0.0537768
ENSDARG00000013434	hira	0.246928	0.0467163
ENSDARG00000013443	atp6v1ba	0.0793869	0.063407
ENSDARG00000013457	mtrex	0.212128	0.14988
ENSDARG00000013472	nedd1	0.266679	0.037851
ENSDARG00000013475	cct4	0.127337	0.0315728
ENSDARG00000013476	arhgef39	0.18393	0.267373
ENSDARG00000013477	gata1a	2.34211	0.661706
ENSDARG00000013478	rrp15	3.56519	1.80376
ENSDARG00000013479	ENSDARG00000013479	0.310014	0.127591
ENSDARG00000013489	ENSDARG00000013489	5.44951	1.01723
ENSDARG00000013505	ube2kb	2.97511	1.25762
ENSDARG00000013522	pck1	0.451142	0.126625
ENSDARG00000013528	mcm9	0.242186	0.121605
ENSDARG00000013533	hoxb4a	0.669662	0.219191
ENSDARG00000013561	pgm1	0.474782	0.126024
ENSDARG00000013575	rfx2	0.339742	0.177416
ENSDARG00000013576	gadd45bb	1.27784	0.0914237
ENSDARG00000013582	csnk2a2b	0.282357	0.0472764
ENSDARG00000013596	brd1a	0.42871	0.101121
ENSDARG00000013605	ENSDARG00000013605	0.954559	0.382003
ENSDARG00000013607	sema3gb	0.325848	0.0864554
ENSDARG00000013613	anxa13l	0.989958	0.640141
ENSDARG00000013623	vdac2	0.434024	0.0557409
ENSDARG00000013628	cd164	0.0550006	0.0638965
ENSDARG00000013653	adgrl4	0.702351	0.333422
ENSDARG00000013655	tpd52l2b	0.405096	0.240908
ENSDARG00000013659	brox	1.21302	1.04316
ENSDARG00000013670	hyou1	3.37377	1.54532
ENSDARG00000013685	vsig8b	1.50943	2.44957
ENSDARG00000013704	cers2a	0.629219	0.404139
ENSDARG00000013708	usp9	0.098906	0.119364
ENSDARG00000013711	plin3	1.31482	1.24766
ENSDARG00000013719	gtse1	0.772131	0.448017
ENSDARG00000013721	g6pc1a.2	1.5207	0.34999
ENSDARG00000013729	srsf6a	1.0573	0.844958
ENSDARG00000013730	slc4a4a	18.4277	10.6541
ENSDARG00000013732	vta1	1.07542	0.255142
ENSDARG00000013734	polr3glb	0.553208	0.148727
ENSDARG00000013755	actn3a	0.314496	0.188626
ENSDARG00000013763	rrbp1a	28.94	15.8108
ENSDARG00000013776	thop1	2.82529	0.717189
ENSDARG00000013777	ppp1r13l	0.842969	0.251583
ENSDARG00000013800	snrpd3	0.394067	0.22037
ENSDARG00000013802	pcid2	0.374027	4.20155
ENSDARG00000013804	capns1b	0.79334	0.470813
ENSDARG00000013830	osbpl2b	0.721422	0.35635
ENSDARG00000013839	aldh3b1	0.394856	0.299074
ENSDARG00000013841	abl2	0.19425	0.151837
ENSDARG00000013845	ttc14	0.0894989	0.0313256
ENSDARG00000013853	lmo4a	0.101171	0.0240399
ENSDARG00000013855	slc12a3	0.537429	0.172831
ENSDARG00000013860	ptpmt1	0.842766	1.30809
ENSDARG00000013863	fam133b	10.7805	4.59908
ENSDARG00000013892	sorl1	0.341359	0.252419
ENSDARG00000013916	ENSDARG00000013916	3.2582	1.12393
ENSDARG00000013930	ENSDARG00000013930	1.20929	0.384967
ENSDARG00000013931	eif3m	0.143101	0.0291723
ENSDARG00000013938	psmb3	0.430414	0.175128
ENSDARG00000013946	ivns1abpb	0.0687298	0.0364438
ENSDARG00000013961	slc31a1	0.100056	0.0630483
ENSDARG00000013965	cul2	0.978986	0.328122
ENSDARG00000013966	psma6b	0.710431	0.117526
ENSDARG00000013968	psap	0.141379	0.101678
ENSDARG00000013973	pex3	0.543925	0.259049
ENSDARG00000013976	anxa13	0.203989	0.118176
ENSDARG00000013979	ndfip1	0.0564479	0.0473434
ENSDARG00000013990	ube2q2	1.02454	0.355063
ENSDARG00000013997	ern1	0.229262	0.0975607
ENSDARG00000014003	stard8	0.295056	0.168584
ENSDARG00000014004	eif2b4	10.3316	1.63151
ENSDARG00000014008	cwc22	0.804587	0.436128
ENSDARG00000014013	lbr	2.66627	0.462551
ENSDARG00000014015	pdia7	0.215447	0.112343
ENSDARG00000014017	rrm1	0.338361	0.0891702
ENSDARG00000014031	abcc2	0.842207	0.230838
ENSDARG00000014041	smarcad1a	1.68623	0.417279
ENSDARG00000014047	cldn7b	0.0898573	0.109296
ENSDARG00000014059	cldn5b	0.592746	0.32795
ENSDARG00000014085	atp6v1e1a	0.658824	0.151452
ENSDARG00000014106	cfl2	2.26137	0.557194
ENSDARG00000014113	wasla	0.939657	0.367703
ENSDARG00000014123	ENSDARG00000014123	0.283598	0.107975
ENSDARG00000014134	ENSDARG00000014134	0.300745	0.0908326
ENSDARG00000014137	picalmb	1.33051	0.147935
ENSDARG00000014139	srp72	4.99794	0.787521
ENSDARG00000014147	ENSDARG00000014147	0.238046	0.119645
ENSDARG00000014148	med22	0.489477	0.111216
ENSDARG00000014159	mtdha	3.80018	1.37942
ENSDARG00000014161	ercc4	0.299907	0.400135
ENSDARG00000014165	ssr3	0.129741	0.209964
ENSDARG00000014169	ENSDARG00000014169	6.21279	0.814697
ENSDARG00000014171	bloc1s1	3.0341	1.5312
ENSDARG00000014181	foxp1b	1.22838	0.603059
ENSDARG00000014190	sst2	13.7298	58.7568
ENSDARG00000014196	myl1	6.30746	2.22113
ENSDARG00000014201	otpa	1.23143	0.250115
ENSDARG00000014222	zgc:86598	7.9119	0.370878
ENSDARG00000014230	dlst	0.608897	0.35653
ENSDARG00000014239	esyt1b	0.33222	0.0804481
ENSDARG00000014244	rbmx	0.447893	0.349749
ENSDARG00000014259	eya1	1.13049	0.984396
ENSDARG00000014274	rfc2	0.347738	0.0941373
ENSDARG00000014277	ENSDARG00000014277	5.27465	3.41359
ENSDARG00000014289	ENSDARG00000014289	0.531053	0.726924
ENSDARG00000014292	med15	4.15905	3.63525
ENSDARG00000014303	vac14	0.504366	0.117029
ENSDARG00000014310	ENSDARG00000014310	0.125642	0.0673407
ENSDARG00000014313	atp5pf	0.409404	0.224535
ENSDARG00000014323	ENSDARG00000014323	1.10253	0.264141
ENSDARG00000014329	npm1a	5.72458	0.950557
ENSDARG00000014333	ormdl1	0.566863	0.132152
ENSDARG00000014340	rab11al	0.125748	0.0940961
ENSDARG00000014358	optc	0.675636	0.23302
ENSDARG00000014366	luc7l3	1.12549	0.502748
ENSDARG00000014378	slc12a4	0.183291	0.055722
ENSDARG00000014386	galnt6	0.406172	0.287783
ENSDARG00000014420	elavl3	0.554491	0.0814576
ENSDARG00000014428	ppp2r5d	1.23314	0.750708
ENSDARG00000014430	rabgef1	0.728463	0.113975
ENSDARG00000014433	ENSDARG00000014433	0.316553	0.108577
ENSDARG00000014439	dgkza	0.43794	0.122436
ENSDARG00000014463	usf1l	0.592175	0.204406
ENSDARG00000014465	arhgef25b	1.9357	0.666787
ENSDARG00000014472	ENSDARG00000014472	0.630564	0.128596
ENSDARG00000014474	yipf1	7.55873	1.15032
ENSDARG00000014488	ca2	0.0700888	0.0388729
ENSDARG00000014498	ythdf2	0.523693	0.116358
ENSDARG00000014499	nutf2l	0.176847	0.205628
ENSDARG00000014500	ENSDARG00000014500	1.75934	0.337091
ENSDARG00000014506	tmem126a	0.0367091	0.0448108
ENSDARG00000014517	usp5	0.206154	0.0659726
ENSDARG00000014522	cdh6	0.795943	0.312199
ENSDARG00000014536	pfdn1	1.20329	0.297185
ENSDARG00000014545	golim4b	0.849562	0.190413
ENSDARG00000014550	rfx3	0.26159	0.0700617
ENSDARG00000014554	ppp1r3cb	2.89264	0.168679
ENSDARG00000014556	serpinb1l3	1.19325	1.22964
ENSDARG00000014571	ctnnb1	0.457025	0.217836
ENSDARG00000014572	chpt1	0.026011	0.0507401
ENSDARG00000014577	rhpn2	0.689382	0.373997
ENSDARG00000014582	exoc3	0.549493	0.346548
ENSDARG00000014587	slc38a5b	0.588039	0.310102
ENSDARG00000014591	ilf2	0.230309	0.06686
ENSDARG00000014594	ENSDARG00000014594	1.8725	3.28601
ENSDARG00000014626	dlx3b	0.211208	0.0989744
ENSDARG00000014651	svilb	0.275933	0.381949
ENSDARG00000014674	acsl3b	0.26717	0.0574373
ENSDARG00000014676	bckdhb	0.254171	0.112244
ENSDARG00000014680	znf710a	0.936631	0.307286
ENSDARG00000014685	esco2	0.770437	0.340373
ENSDARG00000014690	rps4x	0.361846	0.115392
ENSDARG00000014692	znf622	2.50662	0.96883
ENSDARG00000014717	dync1h1	0.312704	0.265561
ENSDARG00000014722	her1	0.882976	0.436019
ENSDARG00000014727	acox1	1.61726	0.484047
ENSDARG00000014731	cacybp	5.22524	2.235
ENSDARG00000014746	rbfox1	13.5942	1.23928
ENSDARG00000014763	arf2a	0.493985	0.24894
ENSDARG00000014770	usp4	0.122333	0.0300586
ENSDARG00000014775	zgc:113220	0.482062	0.141072
ENSDARG00000014790	g3bp2a	0.739781	0.298337
ENSDARG00000014793	ehd1b	0.788493	0.344411
ENSDARG00000014794	uqcrc2a	0.106494	0.0674024
ENSDARG00000014796	wnt11	0.103768	0.0760174
ENSDARG00000014804	cacna2d1a	0.484288	0.297525
ENSDARG00000014806	hacd2	0.219628	0.188261
ENSDARG00000014817	ranbp1	1.26094	0.50828
ENSDARG00000014830	ENSDARG00000014830	7.08741	0.905407
ENSDARG00000014854	reep1	0.382196	0.097057
ENSDARG00000014867	rpl8	0.359749	0.077188
ENSDARG00000014875	abi2b	0.380251	0.0545701
ENSDARG00000014878	ENSDARG00000014878	0.998574	0.325092
ENSDARG00000014898	ncbp2	0.267871	0.126134
ENSDARG00000014914	lamp2	4.037	1.01415
ENSDARG00000014915	ndufab1b	3.14201	2.55513
ENSDARG00000014941	tprkb	3.53243	1.29554
ENSDARG00000014943	kif23	0.827821	0.814712
ENSDARG00000014945	znf598	0.465944	0.18609
ENSDARG00000014956	diablob	0.432541	0.0899624
ENSDARG00000014966	ccdc82	0.683412	0.302093
ENSDARG00000014969	ankhb	0.34634	0.181679
ENSDARG00000014986	acvr1l	0.2326	0.241592
ENSDARG00000014994	tbp	0.104881	0.06077
ENSDARG00000014995	jagn1b	0.773618	0.153894
ENSDARG00000015006	dnm1l	1.05232	0.175093
ENSDARG00000015010	odad1	2.32409	1.23701
ENSDARG00000015015	tspan18b	0.532505	0.152928
ENSDARG00000015016	kif26ab	2.99287	1.01171
ENSDARG00000015025	l1camb	0.976476	0.234601
ENSDARG00000015050	calm2b	1.46303	0.281344
ENSDARG00000015053	grip1	0.198524	0.195838
ENSDARG00000015057	ube2d4	1.20568	0.316032
ENSDARG00000015059	daam1a	1.28926	1.08942
ENSDARG00000015070	pola2	0.567368	0.198353
ENSDARG00000015072	dmrt2a	0.29649	0.0632471
ENSDARG00000015088	dnajb11	0.525353	0.223857
ENSDARG00000015102	ENSDARG00000015102	0.647603	0.675606
ENSDARG00000015111	ddx39ab	0.133975	0.0309892
ENSDARG00000015123	dnase1l4.1	2.29119	1.34337
ENSDARG00000015126	gorasp2	0.632518	0.675783
ENSDARG00000015128	rpl27	0.718786	0.0847138
ENSDARG00000015153	wdr91	0.208752	0.0996937
ENSDARG00000015156	fbln2	0.229889	0.360003
ENSDARG00000015158	slc50a1	0.648127	0.272593
ENSDARG00000015161	zgc:92664	0.0493466	0.0541087
ENSDARG00000015164	mknk2b	25.0587	2.83067
ENSDARG00000015167	ENSDARG00000015167	5.42751	0.346484
ENSDARG00000015184	mpp3a	0.873121	0.208327
ENSDARG00000015199	cblb	0.889571	0.465213
ENSDARG00000015201	pcmt	1.00705	0.230995
ENSDARG00000015206	hnrnpua	2.81961	0.310253
ENSDARG00000015208	rbb4l	0.360326	0.285008
ENSDARG00000015221	nsrp1	30.002	16.9885
ENSDARG00000015222	cbll1	2.45145	0.5865
ENSDARG00000015224	cd2ap	1.352	0.606026
ENSDARG00000015230	ENSDARG00000015230	0.323717	0.105972
ENSDARG00000015236	pycr3	0.625453	0.414899
ENSDARG00000015239	prpf19	0.205562	0.0514016
ENSDARG00000015252	st3gal3b	0.434935	0.319059
ENSDARG00000015254	fzr1a	2.6236	1.20523
ENSDARG00000015266	mab21l2	0.0533127	0.0529655
ENSDARG00000015290	sacm1la	0.371235	0.311297
ENSDARG00000015292	ube2g1a	0.246152	0.155704
ENSDARG00000015310	pitpnbl	0.426387	0.062811
ENSDARG00000015314	zc4h2	3.77243	1.11895
ENSDARG00000015315	psmc5	2.08736	2.55831
ENSDARG00000015325	u2af1	1.80074	0.314422
ENSDARG00000015343	pgd	0.177345	0.0424197
ENSDARG00000015352	lsg1	0.744315	0.284446
ENSDARG00000015385	ndufs3	0.335015	0.234285
ENSDARG00000015392	dhx15	0.137304	0.0621888
ENSDARG00000015394	thoc7	2.51079	1.56115
ENSDARG00000015403	ENSDARG00000015403	0.387437	0.222136
ENSDARG00000015422	ppil1	0.281429	0.298998
ENSDARG00000015427	hdac1	6.99932	2.37099
ENSDARG00000015429	ENSDARG00000015429	0.939512	0.404358
ENSDARG00000015460	racgap1	0.37448	0.380336
ENSDARG00000015471	chd1l	0.880765	0.4553
ENSDARG00000015472	gpc4	0.130016	0.0594373
ENSDARG00000015474	ppp2r5ea	0.667288	0.201608
ENSDARG00000015482	zgc:113518	0.949527	1.02277
ENSDARG00000015490	ENSDARG00000015490	0.3924	0.0588179
ENSDARG00000015502	adam10b	0.451829	0.104153
ENSDARG00000015524	prps1a	2.01842	0.73582
ENSDARG00000015536	sox6	0.395937	0.366752
ENSDARG00000015538	znf207a	0.358369	0.754019
ENSDARG00000015540	psen2	0.0895539	0.0502341
ENSDARG00000015546	alpl	0.865945	0.209267
ENSDARG00000015551	fth1a	0.0615334	0.0159573
ENSDARG00000015552	phactr4a	6.40684	1.88582
ENSDARG00000015554	zic2a	0.178963	0.0339714
ENSDARG00000015559	fstl1a	2.55793	1.83188
ENSDARG00000015564	ENSDARG00000015564	0.380568	0.303556
ENSDARG00000015566	dnmt3ab	0.469844	0.101745
ENSDARG00000015567	zic1	1.20664	0.105145
ENSDARG00000015572	ENSDARG00000015572	0.419411	1.68489
ENSDARG00000015575	cyp3c1	2.27576	1.05674
ENSDARG00000015599	ENSDARG00000015599	0.436305	0.0866429
ENSDARG00000015610	tubg1	0.180435	0.0292438
ENSDARG00000015627	rgs6	0.539103	0.092265
ENSDARG00000015628	psmd10	0.576746	0.415067
ENSDARG00000015638	gemin2	0.240169	0.0621941
ENSDARG00000015653	tnip1	0.149978	0.0913333
ENSDARG00000015662	pla2g12b	0.0766573	0.0401027
ENSDARG00000015674	msx3	0.4173	0.0319567
ENSDARG00000015676	nmd3	0.181687	0.0876209
ENSDARG00000015678	ifi44b	2.96962	0.398584
ENSDARG00000015681	gsk3ab	0.441113	0.282156
ENSDARG00000015707	dvl3a	0.0852592	0.0986357
ENSDARG00000015709	hsd17b12a	0.275558	0.105077
ENSDARG00000015722	kctd5a	0.13695	0.0763898
ENSDARG00000015731	ano5a	0.65299	0.199869
ENSDARG00000015747	aarsd1	0.594944	0.311982
ENSDARG00000015749	hps3	0.214237	0.133434
ENSDARG00000015757	tmem50a	0.233464	0.12606
ENSDARG00000015759	tspan7	0.347506	0.214813
ENSDARG00000015770	ENSDARG00000015770	3.12933	0.493862
ENSDARG00000015775	ENSDARG00000015775	10.772	2.97168
ENSDARG00000015790	atp1b3a	1.86101	0.791021
ENSDARG00000015793	creb3l1	0.507132	0.304852
ENSDARG00000015805	cgnl1	3.00425	3.05249
ENSDARG00000015815	ENSDARG00000015815	0.266579	0.0926166
ENSDARG00000015822	sesn3	1.27778	0.127901
ENSDARG00000015823	vps26b	1.04989	0.467491
ENSDARG00000015824	lemd3	0.398448	0.0705117
ENSDARG00000015829	mov10a	0.157427	0.0899933
ENSDARG00000015831	ENSDARG00000015831	0.148996	0.169029
ENSDARG00000015835	eif4e2rs1	0.373616	0.321811
ENSDARG00000015851	pnn	6.37786	2.31289
ENSDARG00000015853	rnps1	6.91901	1.42603
ENSDARG00000015862	rpl5b	0.351967	0.0475941
ENSDARG00000015865	ENSDARG00000015865	0.874996	0.269239
ENSDARG00000015866	apoa2	1.08702	0.442123
ENSDARG00000015887	b2ml	2.1884	0.0440446
ENSDARG00000015889	zc3h15	3.37037	0.710955
ENSDARG00000015890	mafa	0.348386	0.106195
ENSDARG00000015901	ptbp2b	0.216382	0.0718031
ENSDARG00000015902	stat6	0.404811	0.362689
ENSDARG00000015905	lztr1	0.171154	0.0210745
ENSDARG00000015911	ENSDARG00000015911	0.561435	0.141415
ENSDARG00000015918	dlat	0.385072	0.103562
ENSDARG00000015921	pwp1	13.3836	2.08837
ENSDARG00000015930	rwdd1	2.27886	0.866018
ENSDARG00000015931	snap91b	1.99739	0.291775
ENSDARG00000015946	slc44a1a	0.455273	1.11806
ENSDARG00000015947	matn4	0.297424	0.281809
ENSDARG00000015959	ENSDARG00000015959	0.614795	0.0745188
ENSDARG00000015966	yaf2	3.98675	0.211967
ENSDARG00000015970	phip	0.974863	0.375447
ENSDARG00000015978	cox5ba	1.24009	0.371302
ENSDARG00000015990	hcfc1a	0.13439	0.0525547
ENSDARG00000015998	wdhd1	1.04057	0.65907
ENSDARG00000016010	nup107	0.186126	0.0637916
ENSDARG00000016011	gpcpd1	1.16298	0.384541
ENSDARG00000016015	ENSDARG00000016015	4.28376	1.0997
ENSDARG00000016016	dbnlb	0.962058	0.194795
ENSDARG00000016038	hacd3	0.134039	0.0671362
ENSDARG00000016059	rab5b	1.47819	0.267113
ENSDARG00000016080	nob1	0.852114	0.951264
ENSDARG00000016086	smurf1	0.345734	0.160869
ENSDARG00000016093	qtrt2	1.34773	0.755864
ENSDARG00000016116	ENSDARG00000016116	0.683675	0.247169
ENSDARG00000016122	ptrhd1	0.229247	0.195302
ENSDARG00000016143	xiap	0.474842	0.41327
ENSDARG00000016153	dag1	0.607434	0.204352
ENSDARG00000016154	zfp36l1a	0.514466	0.228322
ENSDARG00000016163	usp33	0.364697	0.128809
ENSDARG00000016173	cct3	0.332677	0.0986637
ENSDARG00000016177	eif4enif1	0.539127	0.15592
ENSDARG00000016181	trim33	3.53317	0.404487
ENSDARG00000016187	ENSDARG00000016187	1.21155	0.185959
ENSDARG00000016200	trib3	0.0719097	0.0407149
ENSDARG00000016212	nup214	1.24195	1.07275
ENSDARG00000016231	bcap29	1.2594	1.37236
ENSDARG00000016233	sdr16c5a	0.46801	0.15884
ENSDARG00000016235	ENSDARG00000016235	0.792502	0.256132
ENSDARG00000016238	arl6ip5b	1.08316	0.458619
ENSDARG00000016239	psmd13	1.03775	0.289714
ENSDARG00000016253	ralab	1.83968	0.142528
ENSDARG00000016255	chmp4ba	1.98955	0.359044
ENSDARG00000016260	fxr2	0.520833	0.270433
ENSDARG00000016263	zdhhc5a	0.294561	0.109577
ENSDARG00000016280	eif1ad	4.1484	1.15188
ENSDARG00000016300	ENSDARG00000016300	2.00155	0.26832
ENSDARG00000016302	upf1	0.0989865	0.0816063
ENSDARG00000016304	tfdp1b	1.28503	1.05552
ENSDARG00000016307	mrpl46	1.0179	0.340218
ENSDARG00000016318	med7	0.101732	0.0961098
ENSDARG00000016319	c9	1.09307	1.04682
ENSDARG00000016336	tmco6	1.44348	0.825855
ENSDARG00000016343	mettl21e	0.431404	0.0984531
ENSDARG00000016345	ncoa5	4.70824	0.563581
ENSDARG00000016350	cap1	4.743	3.16887
ENSDARG00000016357	fmo5	0.339102	0.225824
ENSDARG00000016360	kpna1	0.921739	0.0718786
ENSDARG00000016363	her8a	1.32236	0.544028
ENSDARG00000016364	gna15.1	0.427794	0.103961
ENSDARG00000016368	zbtb8os	0.514327	0.296842
ENSDARG00000016375	asns	0.133666	0.0479648
ENSDARG00000016393	arf2b	0.402336	0.358098
ENSDARG00000016396	fam219aa	1.07903	0.293422
ENSDARG00000016399	riok1	2.3851	0.516588
ENSDARG00000016405	ENSDARG00000016405	0.28389	0.123851
ENSDARG00000016415	dhtkd1	0.240496	0.0871132
ENSDARG00000016429	farp2	0.389287	0.433974
ENSDARG00000016443	eif3c	1.38436	0.442397
ENSDARG00000016447	ythdf1	0.145818	0.090208
ENSDARG00000016457	irf9	1.0965	0.636667
ENSDARG00000016465	ENSDARG00000016465	1.11506	0.669312
ENSDARG00000016470	anxa5b	0.164706	0.0404559
ENSDARG00000016474	galcb	0.145981	0.161713
ENSDARG00000016476	ENSDARG00000016476	217.53	36.373
ENSDARG00000016477	eif4a2	0.076863	0.0298842
ENSDARG00000016481	ptpn2a	0.73682	0.211348
ENSDARG00000016484	dkc1	6.66075	1.49267
ENSDARG00000016485	ENSDARG00000016485	0.979617	1.03795
ENSDARG00000016496	cdk8	1.20966	0.150705
ENSDARG00000016505	apbb1ip	3.78333	0.522103
ENSDARG00000016513	setd3	0.306414	0.0940972
ENSDARG00000016514	gtf2h2	0.328937	0.16462
ENSDARG00000016516	rbm8a	1.24357	0.547731
ENSDARG00000016526	gata3	1.58496	0.853207
ENSDARG00000016543	mrm3a	1.89661	0.453877
ENSDARG00000016548	eif5b	96.5917	20.7655
ENSDARG00000016584	rgs7a	0.984487	0.184732
ENSDARG00000016594	haus4	0.521092	0.0949495
ENSDARG00000016598	ckmt1	0.542285	0.142784
ENSDARG00000016608	ENSDARG00000016608	3.04873	0.550226
ENSDARG00000016630	tprb	1.83423	2.05897
ENSDARG00000016636	ENSDARG00000016636	0.12494	0.0923405
ENSDARG00000016649	akr7a3	0.348668	0.132215
ENSDARG00000016651	znf106a	0.384658	0.180795
ENSDARG00000016655	ENSDARG00000016655	0.900081	0.642465
ENSDARG00000016664	rnf20	4.1175	1.41987
ENSDARG00000016676	gnao1a	1.69656	0.219307
ENSDARG00000016687	acadvl	0.881524	0.204948
ENSDARG00000016691	cd9b	0.681924	0.430233
ENSDARG00000016706	atic	1.3643	0.423407
ENSDARG00000016710	rchy1	0.209152	0.355324
ENSDARG00000016721	sdha	0.142083	0.147454
ENSDARG00000016724	nkapd1	49.4972	5.22144
ENSDARG00000016733	psat1	0.19662	0.0582697
ENSDARG00000016744	ENSDARG00000016744	0.775492	0.672481
ENSDARG00000016745	slc35f6	0.0975923	0.0550092
ENSDARG00000016749	slco1c1	1.53723	0.879126
ENSDARG00000016753	ipo9	0.125733	0.0899413
ENSDARG00000016754	tbca	1.14369	0.617999
ENSDARG00000016763	znf292a	0.32346	0.147668
ENSDARG00000016765	scamp3	0.317839	0.224514
ENSDARG00000016771	tfa	2.93506	0.396211
ENSDARG00000016774	plekho2	0.998942	0.60954
ENSDARG00000016775	aqr	0.482034	0.441496
ENSDARG00000016782	huwe1	0.226337	0.371357
ENSDARG00000016783	srsf6b	0.879751	0.292559
ENSDARG00000016788	zeb1a	0.521537	0.362689
ENSDARG00000016794	mtmr6	0.118539	0.0554672
ENSDARG00000016811	ints3	0.14477	0.0766943
ENSDARG00000016813	ENSDARG00000016813	0.326588	1.10177
ENSDARG00000016815	dnai7	5.00559	5.97872
ENSDARG00000016830	rimkla	0.217505	0.0689484
ENSDARG00000016855	sf3b5	0.0842572	0.0621847
ENSDARG00000016856	pon2	0.541705	0.193938
ENSDARG00000016864	farsb	0.669085	0.333946
ENSDARG00000016867	rnf128a	0.454098	0.415859
ENSDARG00000016871	smarce1	0.400969	0.100572
ENSDARG00000016875	gys1	1.55408	0.195069
ENSDARG00000016886	dnajb9b	1.51731	0.221805
ENSDARG00000016889	eif3g	0.561953	0.107981
ENSDARG00000016903	wdr5	0.391317	0.125723
ENSDARG00000016904	bckdk	0.0468451	0.046894
ENSDARG00000016934	ttyh2	0.219525	0.103346
ENSDARG00000016964	zgc:165532	0.185503	0.188999
ENSDARG00000016968	tmem214	0.863835	0.419114
ENSDARG00000016977	snx27b	0.131812	0.102128
ENSDARG00000016981	bcar3	0.231039	0.136222
ENSDARG00000016994	ssrp1b	1.46577	0.442633
ENSDARG00000016999	lin28ab	1.14139	0.166178
ENSDARG00000017004	myo10	0.472208	0.261478
ENSDARG00000017010	scamp2l	0.55738	0.0865746
ENSDARG00000017014	ywhae2	0.135775	0.0574155
ENSDARG00000017034	sqor	1.88379	0.298963
ENSDARG00000017036	svilc	1.23896	0.723736
ENSDARG00000017037	ikbkg	0.387834	0.21124
ENSDARG00000017046	ENSDARG00000017046	0.947693	0.556334
ENSDARG00000017047	slc27a4	0.321695	0.436688
ENSDARG00000017049	adsl	0.766605	0.198492
ENSDARG00000017067	chordc1b	2.44041	0.816725
ENSDARG00000017084	bud31	0.218216	0.276554
ENSDARG00000017093	emc8	0.287066	0.0457082
ENSDARG00000017105	vaspb	5.42314	1.13918
ENSDARG00000017115	kctd10	0.26358	0.0307864
ENSDARG00000017121	mafba	0.367362	0.0530682
ENSDARG00000017128	myofl	0.351069	0.257549
ENSDARG00000017140	zgc:63587	0.198443	0.17837
ENSDARG00000017143	brd9	17.4527	4.93497
ENSDARG00000017173	si:dkey-29p10.4	0.734827	0.192526
ENSDARG00000017180	npc1	0.289052	0.208218
ENSDARG00000017219	pabpc1a	2.87461	1.63149
ENSDARG00000017220	otud7b	1.07839	0.713767
ENSDARG00000017230	fbxw11b	0.346488	0.0589102
ENSDARG00000017235	eif5a	1.42909	0.0988748
ENSDARG00000017244	chd6	1.14269	0.324686
ENSDARG00000017246	prx	4.31805	0.990781
ENSDARG00000017255	tmed1b	0.304629	0.191327
ENSDARG00000017261	gdpd1	0.185644	0.0463682
ENSDARG00000017272	eapp	0.840546	0.353939
ENSDARG00000017315	larp7	3.53168	1.21021
ENSDARG00000017320	f11r.1	0.421374	0.238908
ENSDARG00000017321	kdr	0.299924	0.327406
ENSDARG00000017329	cdkl1	0.106935	0.0578355
ENSDARG00000017338	kidins220b	0.138054	0.0286953
ENSDARG00000017339	ENSDARG00000017339	0.0754555	0.0281104
ENSDARG00000017354	epha2a	0.164808	0.119315
ENSDARG00000017369	sema3d	0.402505	0.0480972
ENSDARG00000017388	gstt1b	0.579059	0.183574
ENSDARG00000017397	smarcc1a	2.81521	1.97613
ENSDARG00000017407	ENSDARG00000017407	0.336004	0.572476
ENSDARG00000017422	apmap	0.220323	0.0953774
ENSDARG00000017423	patl1	0.321607	0.137895
ENSDARG00000017427	phf20l1	1.91087	0.281198
ENSDARG00000017439	eif4ba	1.44723	0.657395
ENSDARG00000017441	mylz3	0.582809	0.156408
ENSDARG00000017445	eif3i	0.244009	0.0449913
ENSDARG00000017454	nup50	0.221664	0.0421224
ENSDARG00000017470	ENSDARG00000017470	2.53034	0.283145
ENSDARG00000017500	rock2a	0.434229	0.156546
ENSDARG00000017522	ctdp1	0.421306	0.347682
ENSDARG00000017525	ccnt1	0.354353	0.118593
ENSDARG00000017542	fgf1a	0.981052	0.168021
ENSDARG00000017554	ENSDARG00000017554	0.101675	0.0637211
ENSDARG00000017562	banp	0.15125	0.127558
ENSDARG00000017568	ENSDARG00000017568	1.09414	0.344307
ENSDARG00000017571	mccc2	0.170667	0.0878122
ENSDARG00000017590	nit2	1.51303	1.91312
ENSDARG00000017591	fat1a	0.138943	0.140343
ENSDARG00000017595	ccdc6b	0.404565	0.0646223
ENSDARG00000017602	ccng2	0.301835	0.134484
ENSDARG00000017624	krt4	0.248473	0.141708
ENSDARG00000017636	rnf167	0.309737	0.101067
ENSDARG00000017658	gmppb	0.21212	0.0909012
ENSDARG00000017673	nova2	0.483348	0.107269
ENSDARG00000017675	utp4	0.493618	0.22992
ENSDARG00000017676	mmp2	0.145043	0.0660185
ENSDARG00000017696	utp25	0.485513	0.340232
ENSDARG00000017708	lrrc40	0.168936	0.189171
ENSDARG00000017710	ppp1r14ab	0.685415	0.0704976
ENSDARG00000017728	phb2b	0.596178	0.372551
ENSDARG00000017730	ENSDARG00000017730	2.32192	2.41067
ENSDARG00000017738	ENSDARG00000017738	0.301781	0.209825
ENSDARG00000017740	sec63	1.87518	0.676344
ENSDARG00000017741	g3bp1	0.953763	0.453559
ENSDARG00000017744	smc2	2.08525	0.900864
ENSDARG00000017762	srrt	1.69734	0.712576
ENSDARG00000017771	ENSDARG00000017771	0.430712	0.287262
ENSDARG00000017772	mdh1aa	0.141703	0.124747
ENSDARG00000017775	atp5mc3a	0.23035	0.148394
ENSDARG00000017781	hsd17b10	0.448298	0.2215
ENSDARG00000017785	zgc:158689	0.356446	0.615437
ENSDARG00000017798	bcor	0.63995	0.336954
ENSDARG00000017799	tgm1	0.803306	0.488292
ENSDARG00000017803	gsk3ba	0.0846812	0.0900861
ENSDARG00000017811	si:ch211-210c8.6	0.204355	0.119564
ENSDARG00000017812	ENSDARG00000017812	0.443941	0.2789
ENSDARG00000017820	ENSDARG00000017820	0.530537	0.356207
ENSDARG00000017821	gata5	1.35772	1.35634
ENSDARG00000017834	micall2b	0.964766	0.530139
ENSDARG00000017835	brf1a	1.7166	1.33799
ENSDARG00000017841	cand1	0.172134	0.10057
ENSDARG00000017842	syvn1	0.163488	0.125859
ENSDARG00000017843	srsf1b	0.122774	0.0931847
ENSDARG00000017844	copz1	0.357166	0.216277
ENSDARG00000017864	ENSDARG00000017864	0.286312	0.06425
ENSDARG00000017886	zbtb11	0.26567	0.119518
ENSDARG00000017891	tcp1	0.10815	0.0433762
ENSDARG00000017901	tln2a	2.1509	0.497238
ENSDARG00000017917	her7	6.4137	5.57305
ENSDARG00000017960	sfxn2	0.477977	0.260381
ENSDARG00000018002	eci1	0.274837	0.100928
ENSDARG00000018004	nkx2.5	1.13446	0.639303
ENSDARG00000018006	vrk1	0.402597	0.280819
ENSDARG00000018010	crtap	0.138031	0.0222029
ENSDARG00000018020	ENSDARG00000018020	0.105778	0.036516
ENSDARG00000018022	msh2	1.19944	0.473015
ENSDARG00000018025	tbx2a	0.980498	0.452476
ENSDARG00000018030	ENSDARG00000018030	0.111709	0.0321786
ENSDARG00000018049	sf3b2	2.98111	1.02278
ENSDARG00000018060	pik3r2	0.0661247	0.0354018
ENSDARG00000018061	neil1	1.54468	0.751413
ENSDARG00000018105	casq1b	0.911119	0.493456
ENSDARG00000018106	eif2b3	0.430481	0.207792
ENSDARG00000018110	pak4	0.175436	0.0553654
ENSDARG00000018111	kdm7aa	0.389525	0.402653
ENSDARG00000018119	ENSDARG00000018119	0.126933	0.168171
ENSDARG00000018124	psmd3	0.597411	0.527321
ENSDARG00000018146	gpx1a	0.0862048	0.139239
ENSDARG00000018149	slc38a4	2.38061	0.716563
ENSDARG00000018165	depdc1a	0.226009	0.0691191
ENSDARG00000018174	gnai2a	0.899385	0.86516
ENSDARG00000018178	pgm2	0.202762	0.0819249
ENSDARG00000018190	get3	0.0496126	0.0361747
ENSDARG00000018192	ubr5	0.690287	0.730865
ENSDARG00000018241	mfap1	2.23773	0.498223
ENSDARG00000018258	ENSDARG00000018258	0.581697	0.166683
ENSDARG00000018259	atp1a3a	0.479082	0.088134
ENSDARG00000018272	wdr33	0.391327	0.170909
ENSDARG00000018283	cyba	0.904505	0.450429
ENSDARG00000018285	pdpk1b	0.275759	0.287822
ENSDARG00000018303	etv4	0.910457	0.20631
ENSDARG00000018306	ENSDARG00000018306	0.402599	0.390006
ENSDARG00000018312	rell1	1.0004	0.139683
ENSDARG00000018319	arglu1b	0.878261	0.472077
ENSDARG00000018325	taf5	0.695318	0.124586
ENSDARG00000018328	rhocb	0.307922	0.0840239
ENSDARG00000018334	rpl35	0.541792	0.0968079
ENSDARG00000018393	kank2	0.574738	0.12133
ENSDARG00000018397	hpca	0.637466	0.374223
ENSDARG00000018399	rps6kb1a	0.593293	0.528199
ENSDARG00000018404	krt18a.1	0.339268	0.310806
ENSDARG00000018411	mknk1	0.573189	0.120272
ENSDARG00000018425	ddx61	0.40398	0.175754
ENSDARG00000018426	aldh7a1	0.194988	0.0916361
ENSDARG00000018432	m6pr	1.19647	0.369005
ENSDARG00000018434	ENSDARG00000018434	1.00106	0.164658
ENSDARG00000018461	zgc:56095	0.14358	0.0398344
ENSDARG00000018476	pak2b	1.08584	0.271772
ENSDARG00000018485	cyp2v1	0.668624	0.606213
ENSDARG00000018491	pdia4	0.815092	0.66436
ENSDARG00000018492	znf503	2.47178	0.29144
ENSDARG00000018494	smn1	2.88542	0.321481
ENSDARG00000018516	stk38b	0.263317	0.0597923
ENSDARG00000018524	midn	0.532948	0.108169
ENSDARG00000018529	lipf	0.656183	0.432431
ENSDARG00000018534	slc6a9	2.41847	0.456485
ENSDARG00000018559	kdm7ab	3.93612	0.271057
ENSDARG00000018562	cope	0.55292	0.257211
ENSDARG00000018566	flnca	0.479297	0.354233
ENSDARG00000018574	sf3b4	0.8442	0.147015
ENSDARG00000018600	retsat.2	0.35689	0.155567
ENSDARG00000018602	rab5aa	0.430683	0.189066
ENSDARG00000018618	cpsf6	2.3542	1.11552
ENSDARG00000018637	sec61g	76.9215	8.68585
ENSDARG00000018691	phf2	2.06947	0.648385
ENSDARG00000018693	cdh2	0.535957	0.227764
ENSDARG00000018698	carm1	0.561374	0.116283
ENSDARG00000018716	dgkh	0.341801	0.323247
ENSDARG00000018738	zw10	0.636445	0.275581
ENSDARG00000018742	psme4b	0.168835	0.115963
ENSDARG00000018745	ENSDARG00000018745	4.7694	3.62104
ENSDARG00000018757	klf5l	0.291798	0.19204
ENSDARG00000018782	kdm4aa	0.492618	0.870652
ENSDARG00000018787	efna1b	3.43759	1.63056
ENSDARG00000018806	ENSDARG00000018806	0.189622	0.0897061
ENSDARG00000018814	esrp2	0.15369	0.109118
ENSDARG00000018820	flncb	0.732843	1.9179
ENSDARG00000018825	tmem248	0.159868	0.0619517
ENSDARG00000018840	trpc4apa	0.12842	0.0653655
ENSDARG00000018846	dgat2	0.0698498	0.0750682
ENSDARG00000018847	ENSDARG00000018847	0.338181	0.218983
ENSDARG00000018853	si:dkey-199f5.8	0.215777	0.0829232
ENSDARG00000018854	scaf4b	0.674436	0.118461
ENSDARG00000018881	apobec2a	0.669821	0.420378
ENSDARG00000018889	ENSDARG00000018889	1.60394	1.82632
ENSDARG00000018890	snrpa	4.16515	0.845174
ENSDARG00000018891	rnaseh2a	0.792897	0.108879
ENSDARG00000018898	zfand5a	1.66148	0.507655
ENSDARG00000018902	pes	3.0641	1.53143
ENSDARG00000018903	aimp2	0.257282	0.0670167
ENSDARG00000018904	cstf3	2.0358	0.212
ENSDARG00000018907	kat6a	0.766347	0.26097
ENSDARG00000018913	ENSDARG00000018913	0.376785	0.231029
ENSDARG00000018914	hnrnpk	3.6711	1.30821
ENSDARG00000018936	zcchc17	9.56658	0.993591
ENSDARG00000018944	hoga1	0.144863	0.172216
ENSDARG00000018953	gclm	0.0573584	0.037193
ENSDARG00000018958	nrarpb	0.0622627	0.0144606
ENSDARG00000018961	gtpbp4	0.647908	0.136697
ENSDARG00000018973	clptm1	0.422544	0.252159
ENSDARG00000018985	castor2	0.400662	0.0622648
ENSDARG00000018989	hspa4b	1.05991	0.409245
ENSDARG00000018997	cplx2l	3.23413	0.170129
ENSDARG00000019000	smc3	1.80505	0.551417
ENSDARG00000019004	smarcd1	1.8402	0.217006
ENSDARG00000019008	erp44	0.171439	0.0413381
ENSDARG00000019033	tmem59	0.386574	0.197411
ENSDARG00000019045	ENSDARG00000019045	13.1059	14.1282
ENSDARG00000019060	snx12	0.140295	0.13153
ENSDARG00000019062	arpc5b	0.202784	0.0425934
ENSDARG00000019096	myl7	2.03578	0.699371
ENSDARG00000019098	cd82a	0.243103	0.206387
ENSDARG00000019103	kdm4ab	0.63535	0.262744
ENSDARG00000019113	mob3a	0.410745	0.203131
ENSDARG00000019116	ing1	0.941695	0.203046
ENSDARG00000019117	parvb	10.734	6.77895
ENSDARG00000019122	he1.2	0.796365	0.175064
ENSDARG00000019125	klhl40b	15.6261	19.9606
ENSDARG00000019128	tpm4b	0.776309	0.290007
ENSDARG00000019130	plk2b	1.40143	0.983448
ENSDARG00000019137	tram1	0.277654	0.169076
ENSDARG00000019144	rab4a	0.667798	0.120377
ENSDARG00000019156	haus5	0.259647	0.0915737
ENSDARG00000019160	sh3bp5la	0.585159	0.417253
ENSDARG00000019181	rpsa	1.3532	0.0752957
ENSDARG00000019188	ENSDARG00000019188	0.216203	0.183094
ENSDARG00000019191	septin12	1.54258	0.477334
ENSDARG00000019195	vps9d1	1.98815	0.447947
ENSDARG00000019202	ENSDARG00000019202	1.01895	0.24299
ENSDARG00000019222	mrpl24	1.15361	0.750374
ENSDARG00000019223	arglu1a	0.900077	0.548519
ENSDARG00000019228	mogat2	1.4954	0.352143
ENSDARG00000019230	rpl7a	0.158009	0.0588137
ENSDARG00000019231	sptan1	1.51482	1.91015
ENSDARG00000019235	sema3aa	0.11231	0.105756
ENSDARG00000019236	gsr	1.06049	0.18799
ENSDARG00000019239	cul1a	0.192248	0.0685684
ENSDARG00000019253	rhag	0.846492	0.155683
ENSDARG00000019258	ENSDARG00000019258	0.34555	0.0910077
ENSDARG00000019260	dhrs9	0.365316	0.271288
ENSDARG00000019274	rasd1	1.87237	0.600131
ENSDARG00000019280	lars1b	0.376641	0.159721
ENSDARG00000019293	tfdp1a	2.45747	0.899853
ENSDARG00000019299	znf687b	0.345532	0.102952
ENSDARG00000019300	ints7	0.148796	0.137512
ENSDARG00000019301	ENSDARG00000019301	0.464992	0.0867986
ENSDARG00000019311	fbxo30b	0.26341	0.138387
ENSDARG00000019318	ENSDARG00000019318	70.7458	14.7691
ENSDARG00000019326	prpsap2	0.108363	0.0322032
ENSDARG00000019332	ndufb4	1.6088	0.379072
ENSDARG00000019335	hes6	6.81196	1.56449
ENSDARG00000019342	chrnd	1.80086	1.83442
ENSDARG00000019345	mark3a	1.34971	0.804087
ENSDARG00000019353	sparc	0.671754	0.172344
ENSDARG00000019360	sec23b	0.737402	0.818896
ENSDARG00000019362	ptbp1a	0.354271	0.102242
ENSDARG00000019364	mbip	0.774552	0.933241
ENSDARG00000019365	krt99	1.25602	0.741251
ENSDARG00000019367	tgfb3	0.11797	0.0438401
ENSDARG00000019383	cdc42bpb	0.145364	0.110376
ENSDARG00000019392	stat5a	0.178248	0.0635981
ENSDARG00000019398	psma6a	0.484681	0.24823
[truncated: 6,579 more rows]
